# Supplementary material for: Growth of complete ammonia oxidizers on guanidine
Source: Nature. 2024 Aug 14;633(8030):646–53. doi: 10.1038/s41586-024-07832-z (PMC11410670; doi:10.1038/s41586-024-07832-z)
Supplement: Supplementary file 4 — Supplementary Table 1 [file 41586_2024_7832_MOESM4_ESM.xlsx]

## Sheet: Sheet 1
Supplementary Table 1. Proteins proposed to be involved in guanidine degradation in ammonia oxidizing microorganisms. Shown are Genbank accession IDs for each genome examined, NCBI Bioproject, organism name according to NCBI, Type (comammox clade A, commamox clade B, gammaproteobacterial AOB-Nitrosococcaceae, betaproteobacterial AOB-Nitrosomonadaceae, or AOA) and classification according to genom…
					amino acid-polyamine-organocation permease (APC superfamily)					Guanidine carboxylase					carboxyguanidine deiminase A (cgdA)					carboxyguanidine deiminase B (cgdB)					Allophanate hydrolase					guanidinase					urease subunit A (ureA)					Urease subuit B (ureB)					Urease subunit C (ureC)
Genbank assembly accession	Genbank Name	Bioproject	Type	GTDB_taxonomy	Scaffold accession	start	stop	orientation	proteinID	Scaffold accession	start	stop	orientation	proteinID	Scaffold accession	start	stop	orientation	proteinID	Scaffold accession	start	stop	orientation	proteinID	Scaffold accession	start	stop	orientation	proteinID	Scaffold accession	start	stop	orientation	proteinID	Scaffold accession	start	stop	orientation	proteinID	Scaffold accession	start	stop	orientation	proteinID	Scaffold accession	start	stop	orientation	proteinID
GCA_001458695	Nitrospira inopinata	PRJEB10818	Comammox clade A Nitrospira	d__Bacteria;p__Nitrospirota;c__Nitrospiria;o__Nitrospirales;f__Nitrospiraceae;g__Nitrospira_F;s__Nitrospira_F inopinata	LN885086.1	1127697	1129247	+	CUQ66147.1	NA	NA	NA	NA	NA	NA	NA	NA	NA	NA	NA	NA	NA	NA	NA	NA	NA	NA	NA	NA	LN885086.1	1129333	1130481	+	CUQ66148.1	LN885086.1	3258112	3258414	-	CUQ68329.1	LN885086.1	3257570	3258040	-	CUQ68328.1	LN885086.1	3255849	3257573	-	CUQ68327.1
GCA_001458735	Candidatus Nitrospira nitrosa	PRJEB11445	Comammox clade A Nitrospira	d__Bacteria;p__Nitrospirota;c__Nitrospiria;o__Nitrospirales;f__Nitrospiraceae;g__Nitrospira_F;s__Nitrospira_F nitrosa	CZQA01000009.1	164935	166401	+	CUS36629.1	NA	NA	NA	NA	NA	NA	NA	NA	NA	NA	NA	NA	NA	NA	NA	NA	NA	NA	NA	NA	CZQA01000009.1	166492	167640	+	CUS36632.1	CZQA01000008.1	340771	341073	-	CUS35566.1	CZQA01000008.1	340034	340603	-	CUS35564.1	CZQA01000008.1	338313	340037	-	CUS35561.1
GCA_001458775	Candidatus Nitrospira nitrificans	PRJEB11446	Comammox clade A Nitrospira	d__Bacteria;p__Nitrospirota;c__Nitrospiria;o__Nitrospirales;f__Nitrospiraceae;g__Nitrospira_F;s__Nitrospira_F nitrificans	CZPZ01000023.1	114298	115773	+	CUS37195.1	NA	NA	NA	NA	NA	NA	NA	NA	NA	NA	NA	NA	NA	NA	NA	NA	NA	NA	NA	NA	CZPZ01000023.1	115859	117007	+	CUS37197.1	CZPZ01000036.1	6566	6868	+	CUS39833.1	CZPZ01000036.1	7063	7734	+	CUS39834.1	CZPZ01000036.1	7731	9455	+	CUS39835.1
GCA_014058405	Candidatus Nitrospira kreftii	PRJNA575653	Comammox clade A Nitrospira	d__Bacteria;p__Nitrospirota;c__Nitrospiria;o__Nitrospirales;f__Nitrospiraceae;g__Nitrospira_F;s__Nitrospira_F kreftii	CP047423.1	3750294	3751772	-	QPD06046.1	NA	NA	NA	NA	NA	NA	NA	NA	NA	NA	NA	NA	NA	NA	NA	NA	NA	NA	NA	NA	CP047423.1	3749060	3750208	-	QPD06045.1	CP047423.1	986147	986449	+	QPD03265.1	CP047423.1	986502	986981	+	QPD03266.1	CP047423.1	986978	988702	+	QPD03267.1
GCA_016722055	Nitrospira sp. (Ribe MAG)	PRJNA629478	Comammox clade A Nitrospira	d__Bacteria;p__Nitrospirota;c__Nitrospiria;o__Nitrospirales;f__Nitrospiraceae;g__Nitrospira_F;s__Nitrospira_F sp002254365	JADKGV010000004.1	3468381	3469847	-	MBK9948824.1	NA	NA	NA	NA	NA	NA	NA	NA	NA	NA	NA	NA	NA	NA	NA	NA	NA	NA	NA	NA	JADKGV010000004.1	3467142	3468290	-	MBK9948823.1	JADKGV010000001.1;JADKGV010000004.1	28269;374529	28571;374831	+;-	MBK9945585.1;MBK9945972.1	JADKGV010000001.1;JADKGV010000004.1;JADKGV010000004.1	28792;373792;2055673	29210;374307;2056113	+;-;+	MBK9945586.1;MBK9945971.1;MBK9947544.1	JADKGV010000004.1	372071	373795	-	MBK9945970.1
GCA_016712165	Nitrospira sp. (Haderslev MAG)	PRJNA629478	Comammox clade A Nitrospira	d__Bacteria;p__Nitrospirota;c__Nitrospiria;o__Nitrospirales;f__Nitrospiraceae;g__Nitrospira_F;s__Nitrospira_F sp002254365	JADJRP010000001.1	194003	195469	+	MBK8274415.1	NA	NA	NA	NA	NA	NA	NA	NA	NA	NA	NA	NA	NA	NA	NA	NA	NA	NA	NA	NA	JADJRP010000001.1	195560	196708	+	MBK8274416.1	JADJRP010000002.1	791388	791690	+	MBK8275939.1	JADJRP010000002.1	791912	792427	+	MBK8275940.1	JADJRP010000002.1	792424	794148	+	MBK8275941.1
GCA_001464735	Nitrospira sp. Ga0074138	PRJNA301005	Comammox clade A Nitrospira	d__Bacteria;p__Nitrospirota;c__Nitrospiria;o__Nitrospirales;f__Nitrospiraceae;g__Nitrospira_F;s__Nitrospira_F sp001464735	LNDU01000016.1;LNDU01000042.1	15;102295	1484;103767	+;+	LNDU01000016.1_1;LNDU01000042.1_106	NA	NA	NA	NA	NA	NA	NA	NA	NA	NA	NA	NA	NA	NA	NA	NA	NA	NA	NA	NA	LNDU01000016.1;LNDU01000036.1	1571;5412	2716;6281	+;-	LNDU01000016.1_2;LNDU01000036.1_8	LNDU01000055.1	49117	49419	+	LNDU01000055.1_52	LNDU01000055.1	49468	49950	+	LNDU01000055.1_53	LNDU01000055.1	49947	51671	+	LNDU01000055.1_54
GCA_002083355	Nitrospira sp. HN-bin3	PRJNA315256	Comammox clade A Nitrospira	d__Bacteria;p__Nitrospirota;c__Nitrospiria;o__Nitrospirales;f__Nitrospiraceae;g__Nitrospira_F;s__Nitrospira_F sp900696515	NA	NA	NA	NA	NA	NA	NA	NA	NA	NA	NA	NA	NA	NA	NA	NA	NA	NA	NA	NA	NA	NA	NA	NA	NA	LVWU01000099.1	1	1080	+	OQW45751.1	LVWU01000235.1	2693	2995	-	OQW38450.1	LVWU01000235.1	2159	2566	-	OQW38453.1	LVWU01000235.1	438	2156	-	OQW38452.1
GCA_002083365	Nitrospira sp. SG-bin1	PRJNA315256	Comammox clade A Nitrospira	d__Bacteria;p__Nitrospirota;c__Nitrospiria;o__Nitrospirales;f__Nitrospiraceae;g__Nitrospira_F;s__Nitrospira_F sp002083365	NA	NA	NA	NA	NA	NA	NA	NA	NA	NA	NA	NA	NA	NA	NA	NA	NA	NA	NA	NA	NA	NA	NA	NA	NA	LVWS01000031.1	98362	99510	+	OQW33798.1	LVWS01000012.1	226	528	+	OQW36496.1	LVWS01000012.1	673	1065	+	OQW36537.1	LVWS01000012.1	1062	2786	+	OQW36497.1
GCA_002083405	Nitrospira sp. SG-bin2	PRJNA315256	Comammox clade A Nitrospira	d__Bacteria;p__Nitrospirota;c__Nitrospiria;o__Nitrospirales;f__Nitrospiraceae;g__Nitrospira_F;s__Nitrospira_F sp002083405	LVWT01000035.1	2751	4223	-	OQW34093.1	NA	NA	NA	NA	NA	NA	NA	NA	NA	NA	NA	NA	NA	NA	NA	NA	NA	NA	NA	NA	LVWT01000035.1	1528	2676	-	OQW34085.1	LVWT01000004.1	11663	11965	-	OQW37942.1	LVWT01000004.1	11129	11509	-	OQW37966.1	LVWT01000004.1	9408	11126	-	OQW37965.1
GCA_002083565	Nitrospira sp. ST-bin4	PRJNA315256	Comammox clade A Nitrospira	d__Bacteria;p__Nitrospirota;c__Nitrospiria;o__Nitrospirales;f__Nitrospiraceae;g__Nitrospira_F;s__Nitrospira_F sp002083565	MSXM01000019.1	253	0	-	NA	NA	NA	NA	NA	NA	NA	NA	NA	NA	NA	NA	NA	NA	NA	NA	NA	NA	NA	NA	NA	NA	NA	NA	NA	NA	MSXM01000090.1	1971	2273	+	OQW56912.1	MSXM01000090.1	2427	2807	+	OQW56924.1	MSXM01000090.1	2810	4528	+	OQW56925.1
GCA_002254365	Nitrospira sp. UW-LDO-01	PRJNA322674	Comammox clade A Nitrospira	d__Bacteria;p__Nitrospirota;c__Nitrospiria;o__Nitrospirales;f__Nitrospiraceae;g__Nitrospira_F;s__Nitrospira_F sp002254365	NA	NA	NA	NA	NA	NA	NA	NA	NA	NA	NA	NA	NA	NA	NA	NA	NA	NA	NA	NA	NA	NA	NA	NA	NA	NIUT01000181.1	13251	14399	-	OYT18451.1	NIUT01000121.1	10480	10782	-	OYT19537.1	NIUT01000112.1;NIUT01000121.1	7898;9743	8338;10258	+;-	OYT19727.1;OYT19556.1	NIUT01000121.1	8022	9746	-	OYT19536.1
GCA_002331335	Nitrospira sp. UBA2082	PRJNA348753	Comammox clade A Nitrospira	d__Bacteria;p__Nitrospirota;c__Nitrospiria;o__Nitrospirales;f__Nitrospiraceae;g__Nitrospira_F;s__Nitrospira_F sp002331335	DCZO01000036.1	35207	36670	+	DCZO01000036.1_41	NA	NA	NA	NA	NA	NA	NA	NA	NA	NA	NA	NA	NA	NA	NA	NA	NA	NA	NA	NA	DCZO01000036.1	36760	37908	+	DCZO01000036.1_42	DCZO01000032.1	8525	8827	-	DCZO01000032.1_11	DCZO01000032.1	7991	8473	-	DCZO01000032.1_10	DCZO01000032.1	6270	7994	-	DCZO01000032.1_9
GCA_002331625	Nitrospira sp. UBA2083	PRJNA348753	Comammox clade A Nitrospira	d__Bacteria;p__Nitrospirota;c__Nitrospiria;o__Nitrospirales;f__Nitrospiraceae;g__Nitrospira_F;s__Nitrospira_F sp002331625	DCZN01000107.1	37759	39195	+	DCZN01000107.1_43	NA	NA	NA	NA	NA	NA	NA	NA	NA	NA	NA	NA	NA	NA	NA	NA	NA	NA	NA	NA	NA	NA	NA	NA	NA	DCZN01000058.1	15608	15910	-	DCZN01000058.1_18	DCZN01000058.1	15074	15556	-	DCZN01000058.1_17	DCZN01000058.1	13353	15077	-	DCZN01000058.1_16
GCA_002420045	Nitrospira sp. UBA5702	PRJNA348753	Comammox clade A Nitrospira	d__Bacteria;p__Nitrospirota;c__Nitrospiria;o__Nitrospirales;f__Nitrospiraceae;g__Nitrospira_F;s__Nitrospira_F sp002420115	DIHG01000065.1	40499	41524	-	DIHG01000065.1_42	NA	NA	NA	NA	NA	NA	NA	NA	NA	NA	NA	NA	NA	NA	NA	NA	NA	NA	NA	NA	DIHG01000065.1	39260	40408	-	DIHG01000065.1_41	DIHG01000108.1	7084	7386	+	DIHG01000108.1_7	DIHG01000108.1	7437	7919	+	DIHG01000108.1_8	DIHG01000108.1	7916	9640	+	DIHG01000108.1_9
GCA_002869845	Nitrospira sp. CG24B	PRJNA384587	Comammox clade A Nitrospira	d__Bacteria;p__Nitrospirota;c__Nitrospiria;o__Nitrospirales;f__Nitrospiraceae;g__Nitrospira_F;s__Nitrospira_F sp002869845	NA	NA	NA	NA	NA	NA	NA	NA	NA	NA	NA	NA	NA	NA	NA	NA	NA	NA	NA	NA	NA	NA	NA	NA	NA	NA	NA	NA	NA	NA	NEWS02000004.1	1238430	1238732	-	THJ18235.1	NEWS02000004.1	1237899	1238324	-	THJ18804.1	NEWS02000004.1	1236178	1237902	-	THJ18234.1
GCA_003529185	Nitrospira sp.	PRJNA417962	Comammox clade A Nitrospira	d__Bacteria;p__Nitrospirota;c__Nitrospiria;o__Nitrospirales;f__Nitrospiraceae;g__Nitrospira_F;s__Nitrospira_F sp002420115	DOJO01000045.1	59844	61307	-	HBR49733.1	NA	NA	NA	NA	NA	NA	NA	NA	NA	NA	NA	NA	NA	NA	NA	NA	NA	NA	NA	NA	DOJO01000045.1	58605	59753	-	HBR49732.1	DOJO01000061.1	7871	8173	-	HBR50274.1	DOJO01000061.1	7338	7745	-	HBR50273.1	DOJO01000061.1	5617	7335	-	HBR50272.1
GCA_005116745	Nitrospira sp.	PRJNA384587	Comammox clade A Nitrospira	d__Bacteria;p__Nitrospirota;c__Nitrospiria;o__Nitrospirales;f__Nitrospiraceae;g__Nitrospira_F;s__Nitrospira_F sp005116745	SWDS01000003.1	6906	8384	-	TKB69680.1	NA	NA	NA	NA	NA	NA	NA	NA	NA	NA	NA	NA	NA	NA	NA	NA	NA	NA	NA	NA	SWDS01000003.1	5674	6822	-	TKB69679.1	SWDS01000002.1	329210	329512	-	TKB70156.1	SWDS01000002.1	328664	329161	-	TKB70155.1	SWDS01000002.1	326943	328661	-	TKB70370.1
GCA_005116895	Nitrospira sp.	PRJNA384587	Comammox clade A Nitrospira	d__Bacteria;p__Nitrospirota;c__Nitrospiria;o__Nitrospirales;f__Nitrospiraceae;g__Nitrospira_F;s__Nitrospira_F sp005116895	SWDO01000005.1	407356	408834	+	TKB63116.1	NA	NA	NA	NA	NA	NA	NA	NA	NA	NA	NA	NA	NA	NA	NA	NA	NA	NA	NA	NA	SWDO01000005.1	408923	410071	+	TKB63117.1	NA	NA	NA	NA	NA	SWDO01000014.1	166889	167314	+	TKB61987.1	SWDO01000014.1	167317	169035	+	TKB61986.1
GCA_005116955	Nitrospira sp.	PRJNA384587	Comammox clade A Nitrospira	d__Bacteria;p__Nitrospirota;c__Nitrospiria;o__Nitrospirales;f__Nitrospiraceae;g__Nitrospira_F;s__Nitrospira_F sp005116955	SWDI01000005.1	814102	815580	+	TKB77577.1	NA	NA	NA	NA	NA	NA	NA	NA	NA	NA	NA	NA	NA	NA	NA	NA	NA	NA	NA	NA	SWDI01000005.1	815666	816814	+	TKB77578.1	SWDI01000003.1	298952	299254	+	TKB78304.1	SWDI01000003.1	299316	299786	+	TKB78446.1	SWDI01000003.1	299789	301507	+	TKB78445.1
GCA_005116965	Nitrospira sp.	PRJNA384587	Comammox clade A Nitrospira	d__Bacteria;p__Nitrospirota;c__Nitrospiria;o__Nitrospirales;f__Nitrospiraceae;g__Nitrospira_F;s__Nitrospira_F sp005116965	SWDG01000005.1	11941	13404	-	TKB94125.1	NA	NA	NA	NA	NA	NA	NA	NA	NA	NA	NA	NA	NA	NA	NA	NA	NA	NA	NA	NA	SWDG01000005.1	10699	11847	-	TKB94124.1	SWDG01000006.1	738246	738557	+	TKB93572.1	SWDG01000006.1	738663	739088	+	TKB93819.1	SWDG01000006.1	739091	740809	+	TKB93818.1
GCA_005239465	Nitrospira sp.	PRJNA513947	Comammox clade A Nitrospira	d__Bacteria;p__Nitrospirota;c__Nitrospiria;o__Nitrospirales;f__Nitrospiraceae;g__Nitrospira_F;s__Nitrospira_F sp005239465	NA	NA	NA	NA	NA	NA	NA	NA	NA	NA	NA	NA	NA	NA	NA	NA	NA	NA	NA	NA	SPAW01000029.1	89314	91164	+	TKS59337.1	NA	NA	NA	NA	NA	SPAW01000024.1	161820	162122	-	TKS59825.1	SPAW01000024.1	161286	161768	-	TKS59824.1	SPAW01000024.1	159565	161289	-	TKS59823.1
GCA_009594825	Nitrospira sp.	PRJNA552823	Comammox clade A Nitrospira	d__Bacteria;p__Nitrospirota;c__Nitrospiria;o__Nitrospirales;f__Nitrospiraceae;g__Nitrospira_F;s__Nitrospira_F nitrosa	VOPQ01000109.1	15793	17259	-	VOPQ01000109.1_18	NA	NA	NA	NA	NA	NA	NA	NA	NA	NA	NA	NA	NA	NA	NA	NA	NA	NA	NA	NA	VOPQ01000109.1	14551	15699	-	VOPQ01000109.1_17	VOPQ01000004.1	812	1114	+	VOPQ01000004.1_2	VOPQ01000004.1	1177	1851	+	VOPQ01000004.1_3	VOPQ01000004.1	1848	3572	+	VOPQ01000004.1_4
GCA_009594935	Nitrospira sp.	PRJNA552823	Comammox clade A Nitrospira	d__Bacteria;p__Nitrospirota;c__Nitrospiria;o__Nitrospirales;f__Nitrospiraceae;g__Nitrospira_F;s__Nitrospira_F sp002254365	NA	NA	NA	NA	NA	NA	NA	NA	NA	NA	NA	NA	NA	NA	NA	NA	NA	NA	NA	NA	NA	NA	NA	NA	NA	NA	NA	NA	NA	NA	VOPN01000092.1	25800	26102	+	VOPN01000092.1_24	VOPN01000054.1;VOPN01000092.1	59247;26165	59687;26839	-;+	VOPN01000054.1_60;VOPN01000092.1_25	VOPN01000092.1	26836	28560	+	VOPN01000092.1_26
GCA_009595005	Nitrospira sp.	PRJNA552823	Comammox clade A Nitrospira	d__Bacteria;p__Nitrospirota;c__Nitrospiria;o__Nitrospirales;f__Nitrospiraceae;g__Nitrospira_F;s__Nitrospira_F sp002254365	VOPO01000005.1	30022	31488	-	VOPO01000005.1_34	NA	NA	NA	NA	NA	NA	NA	NA	NA	NA	NA	NA	NA	NA	NA	NA	NA	NA	NA	NA	VOPO01000005.1	28783	29931	-	VOPO01000005.1_33	VOPO01000009.1	145921	146223	-	VOPO01000009.1_148	VOPO01000009.1	145184	145858	-	VOPO01000009.1_147	VOPO01000009.1	143463	145187	-	VOPO01000009.1_146
GCA_011090395	Nitrospira sp. LK265	PRJNA406858	Comammox clade A Nitrospira	NA	PHGC01000255.1	755	2227	+	NGZ60685.1	NA	NA	NA	NA	NA	NA	NA	NA	NA	NA	NA	NA	NA	NA	NA	NA	NA	NA	NA	NA	PHGC01000255.1	2352	3464	+	NGZ60686.1	NA	NA	NA	NA	NA	PHGC01000320.1;PHGC01000320.1	281;500	952;952	+;+	PHGC01000320.1_2;NGZ60963.1	PHGC01000320.1	955	2673	+	NGZ60964.1
GCA_011090425	Nitrospira sp. LK70	PRJNA406858	Comammox clade A Nitrospira	d__Bacteria;p__Nitrospirota;c__Nitrospiria;o__Nitrospirales;f__Nitrospiraceae;g__Nitrospira_F;s__Nitrospira_F sp011090425	PHGD01000055.1	1550	3028	-	NGZ10380.1	NA	NA	NA	NA	NA	NA	NA	NA	NA	NA	NA	NA	NA	NA	NA	NA	NA	NA	NA	NA	PHGD01000055.1	320	1432	-	NGZ10379.1	PHGD01000011.1	30133	30435	+	NGZ08672.1	PHGD01000011.1;PHGD01000011.1	30543;30762	31214;31214	+;+	PHGD01000011.1_37;NGZ08673.1	PHGD01000011.1	31217	32935	+	NGZ08674.1
GCA_012032965	Nitrospira sp.	PRJNA612530	Comammox clade A Nitrospira	d__Bacteria;p__Nitrospirota;c__Nitrospiria;o__Nitrospirales;f__Nitrospiraceae;g__Nitrospira_F;s__Nitrospira_F sp012032965	JAAUPT010000155.1	1	885	+	NJN70104.1	NA	NA	NA	NA	NA	NA	NA	NA	NA	NA	NA	NA	NA	NA	NA	NA	NA	NA	NA	NA	JAAUPT010000155.1	972	2120	+	NJN70105.1	NA	NA	NA	NA	NA	NA	NA	NA	NA	NA	JAAUPT010000193.1	2983	4707	-	NJN70316.1
GCA_013141205	Nitrospira sp.	PRJNA622654	Comammox clade A Nitrospira	d__Bacteria;p__Nitrospirota;c__Nitrospiria;o__Nitrospirales;f__Nitrospiraceae;g__Nitrospira_F;s__Nitrospira_F sp005116965	JABFRI010000329.1	2741	4204	-	NOU11051.1	NA	NA	NA	NA	NA	NA	NA	NA	NA	NA	NA	NA	NA	NA	NA	NA	NA	NA	NA	NA	JABFRI010000329.1	1502	2650	-	NOU11050.1	NA	NA	NA	NA	NA	NA	NA	NA	NA	NA	JABFRI010000108.1	1	1709	+	NOU09254.1
GCA_015903945	Nitrospira sp.	PRJNA559097	Comammox clade A Nitrospira	d__Bacteria;p__Nitrospirota;c__Nitrospiria;o__Nitrospirales;f__Nitrospiraceae;g__Nitrospira_F;s__Nitrospira_F sp015903945	JABMDL010000079.1	3202	4659	-	MBH0200552.1	NA	NA	NA	NA	NA	NA	NA	NA	NA	NA	NA	NA	NA	NA	NA	NA	NA	NA	NA	NA	JABMDL010000079.1	1964	3112	-	MBH0200551.1	JABMDL010000048.1	9877	10179	+	MBH0200124.1	JABMDL010000048.1	10230	10712	+	MBH0200125.1	JABMDL010000048.1	10715	12433	+	MBH0200126.1
GCA_015903955	Nitrospira sp.	PRJNA559097	Comammox clade A Nitrospira	d__Bacteria;p__Nitrospirota;c__Nitrospiria;o__Nitrospirales;f__Nitrospiraceae;g__Nitrospira_F;s__Nitrospira_F sp002083565	JABMDM010000033.1	16523	17995	+	MBH0205343.1	NA	NA	NA	NA	NA	NA	NA	NA	NA	NA	NA	NA	NA	NA	NA	NA	NA	NA	NA	NA	JABMDM010000033.1	18070	19218	+	MBH0205344.1	JABMDM010000091.1	4104	4406	-	MBH0206457.1	JABMDM010000091.1	3570	4052	-	MBH0206456.1	JABMDM010000091.1	1849	3567	-	MBH0206455.1
GCA_015903965	Nitrospira sp.	PRJNA559097	Comammox clade A Nitrospira	d__Bacteria;p__Nitrospirota;c__Nitrospiria;o__Nitrospirales;f__Nitrospiraceae;g__Nitrospira_F;s__Nitrospira_F sp900696515	JABMDJ010000152.1	26933	28164	-	MBH0209138.1	NA	NA	NA	NA	NA	NA	NA	NA	NA	NA	NA	NA	NA	NA	NA	NA	NA	NA	NA	NA	JABMDJ010000152.1	25664	26812	-	MBH0209137.1	JABMDJ010000082.1	8133	8435	-	MBH0208158.1	JABMDJ010000082.1	7599	8006	-	MBH0208157.1	JABMDJ010000082.1	5878	7596	-	MBH0208156.1
GCA_015903995	Nitrospira sp.	PRJNA559097	Comammox clade A Nitrospira	d__Bacteria;p__Nitrospirota;c__Nitrospiria;o__Nitrospirales;f__Nitrospiraceae;g__Nitrospira_F;s__Nitrospira_F sp015903995	JABMDK010000014.1	50111	51439	+	MBH0202613.1	NA	NA	NA	NA	NA	NA	NA	NA	NA	NA	NA	NA	NA	NA	NA	NA	NA	NA	NA	NA	JABMDK010000007.1	43702	44850	+	MBH0201412.1	JABMDK010000005.1	2532	2834	+	MBH0201096.1	JABMDK010000005.1;JABMDK010000005.1	2957;3173	3625;3625	+;+	JABMDK010000005.1_5;MBH0201097.1	JABMDK010000005.1	3622	5343	+	MBH0201098.1
GCA_015904045	Nitrospira sp.	PRJNA559097	Comammox clade A Nitrospira	d__Bacteria;p__Nitrospirota;c__Nitrospiria;o__Nitrospirales;f__Nitrospiraceae;g__Nitrospira_F;s__Nitrospira_F sp015904045	JABMDG010000028.1	15169	16632	+	MBH0190854.1	NA	NA	NA	NA	NA	NA	NA	NA	NA	NA	NA	NA	NA	NA	NA	NA	NA	NA	NA	NA	NA	NA	NA	NA	NA	NA	NA	NA	NA	NA	JABMDG010000061.1	4909	5391	+	MBH0191676.1	JABMDG010000061.1	5394	7112	+	MBH0191677.1
GCA_016222925	Nitrospirae bacterium	PRJNA640378	Comammox clade A Nitrospira	d__Bacteria;p__Nitrospirota;c__Nitrospiria;o__Nitrospirales;f__Nitrospiraceae;g__Nitrospira_F;s__Nitrospira_F sp016222925	NA	NA	NA	NA	NA	NA	NA	NA	NA	NA	NA	NA	NA	NA	NA	NA	NA	NA	NA	NA	NA	NA	NA	NA	NA	JACRQB010000214.1	6020	6884	-	MBI5673613.1	JACRQB010000089.1	7002	7304	-	MBI5672525.1	JACRQB010000089.1	6471	6896	-	MBI5672524.1	JACRQB010000089.1	4750	6468	-	MBI5672523.1
GCA_016715825	Nitrospira sp.	PRJNA629478	Comammox clade A Nitrospira	d__Bacteria;p__Nitrospirota;c__Nitrospiria;o__Nitrospirales;f__Nitrospiraceae;g__Nitrospira_F;s__Nitrospira_F sp016715825	JADJXO010000003.1	75952	77421	+	MBK9307394.1	NA	NA	NA	NA	NA	NA	NA	NA	NA	NA	NA	NA	NA	NA	NA	NA	NA	NA	NA	NA	JADJXO010000003.1	77505	78653	+	MBK9307395.1	JADJXO010000013.1	353597	353899	-	MBK9309082.1	JADJXO010000013.1	353063	353428	-	MBK9309081.1	JADJXO010000013.1	351342	353060	-	MBK9309080.1
GCA_016788465	Nitrospira sp.	PRJNA592128	Comammox clade A Nitrospira	d__Bacteria;p__Nitrospirota;c__Nitrospiria;o__Nitrospirales;f__Nitrospiraceae;g__Nitrospira_F;s__Nitrospira_F sp016788465	JAEURV010000038.1	27777	29240	-	MBL8073316.1	NA	NA	NA	NA	NA	NA	NA	NA	NA	NA	NA	NA	NA	NA	NA	NA	NA	NA	NA	NA	JAEURV010000038.1	26537	27685	-	MBL8073315.1	NA	NA	NA	NA	NA	NA	NA	NA	NA	NA	NA	NA	NA	NA	NA
GCA_016789065	Nitrospira sp.	PRJNA592128	Comammox clade A Nitrospira	d__Bacteria;p__Nitrospirota;c__Nitrospiria;o__Nitrospirales;f__Nitrospiraceae;g__Nitrospira_F;s__Nitrospira_F sp018242765	JAEURW010000152.1	42212	43678	-	MBL8038803.1	NA	NA	NA	NA	NA	NA	NA	NA	NA	NA	NA	NA	NA	NA	NA	NA	NA	NA	NA	NA	JAEURW010000152.1	40980	42128	-	MBL8038802.1	JAEURW010000106.1;JAEURW010000123.1	3567;577	3869;879	-;-	MBL8037908.1;MBL8038171.1	JAEURW010000106.1	2738	3253	-	MBL8037907.1	JAEURW010000106.1	1017	2741	-	MBL8037906.1
GCA_016873455	Nitrospira sp.	PRJNA523022	Comammox clade A Nitrospira	d__Bacteria;p__Nitrospirota;c__Nitrospiria;o__Nitrospirales;f__Nitrospiraceae;g__Nitrospira_F;s__Nitrospira_F sp016873455	VGXE01000032.1	1442	2914	-	MBM4127285.1	NA	NA	NA	NA	NA	NA	NA	NA	NA	NA	NA	NA	NA	NA	NA	NA	NA	NA	NA	NA	VGXE01000032.1	204	1352	-	MBM4127284.1	VGXE01000005.1	73060	73362	-	MBM4126222.1	VGXE01000005.1	72530	73009	-	MBM4126221.1	VGXE01000005.1	70809	72527	-	MBM4126220.1
GCA_016873515	Nitrospira sp.	PRJNA523022	Comammox clade A Nitrospira	d__Bacteria;p__Nitrospirota;c__Nitrospiria;o__Nitrospirales;f__Nitrospiraceae;g__Nitrospira_F;s__Nitrospira_F sp016873515	NA	NA	NA	NA	NA	NA	NA	NA	NA	NA	NA	NA	NA	NA	NA	NA	NA	NA	NA	NA	NA	NA	NA	NA	NA	NA	NA	NA	NA	NA	VGXB01000007.1	32330	32632	+	MBM4138412.1	VGXB01000007.1	32683	33165	+	MBM4138413.1	VGXB01000007.1	33168	34886	+	MBM4138414.1
GCA_018242685	Nitrospira sp.	PRJNA694732	Comammox clade A Nitrospira	d__Bacteria;p__Nitrospirota;c__Nitrospiria;o__Nitrospirales;f__Nitrospiraceae;g__Nitrospira_F;s__Nitrospira_F sp018242685	JAFEBM010000013.1	12681	14159	-	MBS0181806.1	NA	NA	NA	NA	NA	NA	NA	NA	NA	NA	NA	NA	NA	NA	NA	NA	NA	NA	NA	NA	JAFEBM010000013.1	11444	12592	-	MBS0181805.1	JAFEBM010000018.1	72673	72975	+	MBS0182202.1	JAFEBM010000010.1;JAFEBM010000018.1;JAFEBM010000018.1	25391;73102;73321	25768;73773;73773	-;+;+	MBS0181480.1;JAFEBM010000018.1_74;MBS0182203.1	JAFEBM010000018.1	73770	75494	+	MBS0182204.1
GCA_018242765	Nitrospira sp.	PRJNA694732	Comammox clade A Nitrospira	d__Bacteria;p__Nitrospirota;c__Nitrospiria;o__Nitrospirales;f__Nitrospiraceae;g__Nitrospira_F;s__Nitrospira_F sp018242765	JAFEBH010000025.1	29327	30793	+	MBS0168207.1	NA	NA	NA	NA	NA	NA	NA	NA	NA	NA	NA	NA	NA	NA	NA	NA	NA	NA	NA	NA	JAFEBH010000025.1	30877	32025	+	MBS0168208.1	JAFEBH010000009.1	97676	97978	+	MBS0165859.1	JAFEBH010000009.1	98292	98807	+	MBS0165860.1	JAFEBH010000009.1	98804	100528	+	MBS0165861.1
GCA_018242825	Nitrospira sp.	PRJNA694732	Comammox clade A Nitrospira	d__Bacteria;p__Nitrospirota;c__Nitrospiria;o__Nitrospirales;f__Nitrospiraceae;g__Nitrospira_F;s__Nitrospira_F sp018242765	JAFEBE010000009.1	177799	179265	-	MBS0155085.1	NA	NA	NA	NA	NA	NA	NA	NA	NA	NA	NA	NA	NA	NA	NA	NA	NA	NA	NA	NA	JAFEBE010000009.1	176567	177715	-	MBS0155084.1	JAFEBE010000005.1	326743	327045	-	MBS0154255.1	JAFEBE010000005.1	325914	326429	-	MBS0154254.1	JAFEBE010000005.1	324193	325917	-	MBS0154253.1
GCA_019636815	Nitrospira sp.	PRJNA725625	Comammox clade A Nitrospira	NA	JAHBWT010000038.1	659	2137	-	MBX3302736.1	NA	NA	NA	NA	NA	NA	NA	NA	NA	NA	NA	NA	NA	NA	NA	NA	NA	NA	NA	NA	NA	NA	NA	NA	NA	JAHBWT010000061.1	18309	18611	-	MBX3303447.1	JAHBWT010000061.1	17776	18258	-	MBX3303446.1	JAHBWT010000061.1	16055	17779	-	MBX3303445.1
GCA_019636835	Nitrospira sp.	PRJNA725625	Comammox clade A Nitrospira	NA	JAHBWU010000003.1	93601	95079	+	MBX3329076.1	NA	NA	NA	NA	NA	NA	NA	NA	NA	NA	NA	NA	NA	NA	NA	NA	NA	NA	NA	NA	JAHBWU010000003.1	95169	96317	+	MBX3329077.1	NA	NA	NA	NA	NA	NA	NA	NA	NA	NA	NA	NA	NA	NA	NA
GCA_019636875	Nitrospira sp.	PRJNA725625	Comammox clade A Nitrospira	NA	JAHBWR010000147.1	4856	6220	+	MBX3335736.1	NA	NA	NA	NA	NA	NA	NA	NA	NA	NA	NA	NA	NA	NA	NA	NA	NA	NA	NA	NA	JAHBWR010000065.1	4849	5997	+	MBX3334767.1	NA	NA	NA	NA	NA	NA	NA	NA	NA	NA	NA	NA	NA	NA	NA
GCA_019636915	Nitrospira sp.	PRJNA725625	Comammox clade A Nitrospira	NA	JAHBWQ010000140.1;JAHBWQ010000349.1	1;2195	817;2659	-;-	MBX3327226.1;MBX3328619.1	NA	NA	NA	NA	NA	NA	NA	NA	NA	NA	NA	NA	NA	NA	NA	NA	NA	NA	NA	NA	JAHBWQ010000349.1	963	2111	-	MBX3328618.1	JAHBWQ010000101.1	4429	4731	-	MBX3326695.1	JAHBWQ010000101.1	3600	4115	-	MBX3326694.1	JAHBWQ010000101.1	1879	3603	-	MBX3326693.1
GCA_019636945	Nitrospira sp.	PRJNA725625	Comammox clade A Nitrospira	NA	JAHBWO010000003.1	35992	37455	+	MBX3347278.1	NA	NA	NA	NA	NA	NA	NA	NA	NA	NA	NA	NA	NA	NA	NA	NA	NA	NA	NA	NA	JAHBWO010000003.1	37546	38694	+	MBX3347279.1	JAHBWO010000134.1	1071	1373	+	MBX3350389.1	JAHBWO010000134.1;JAHBWO010000134.1	1436;1655	2107;2107	+;+	JAHBWO010000134.1_3;MBX3350390.1	JAHBWO010000134.1	2104	3828	+	MBX3350391.1
GCA_019750685	Nitrospiraceae bacterium	PRJNA745370	Comammox clade A Nitrospira	NA	JAIEOE010000028.1	7355	8833	+	MBY0248131.1	NA	NA	NA	NA	NA	NA	NA	NA	NA	NA	NA	NA	NA	NA	NA	NA	NA	NA	NA	NA	JAIEOE010000028.1	8908	10056	+	MBY0248132.1	JAIEOE010000006.1	306	608	+	MBY0246224.1	JAIEOE010000006.1	660	1142	+	MBY0246225.1	JAIEOE010000006.1	1139	2863	+	MBY0246226.1
GCA_020216985	Nitrospira sp.	PRJNA673998	Comammox clade A Nitrospira	NA	NA	NA	NA	NA	NA	NA	NA	NA	NA	NA	NA	NA	NA	NA	NA	NA	NA	NA	NA	NA	NA	NA	NA	NA	NA	NA	NA	NA	NA	NA	NA	NA	NA	NA	NA	NA	NA	NA	NA	NA	NA	NA	NA	NA	NA
GCA_022842445	Nitrospira sp.	PRJNA764197	Comammox clade A Nitrospira	NA	JALHPO010000014.1	27313	28791	+	JALHPO010000014.1_31	NA	NA	NA	NA	NA	NA	NA	NA	NA	NA	NA	NA	NA	NA	NA	NA	NA	NA	NA	NA	JALHPO010000014.1	28866	30014	+	JALHPO010000014.1_32	JALHPO010000001.1	644825	645127	-	JALHPO010000001.1_618	JALHPO010000001.1	644291	644773	-	JALHPO010000001.1_617	JALHPO010000001.1	642570	644294	-	JALHPO010000001.1_616
GCA_022843765	Nitrospira sp.	PRJNA764197	Comammox clade A Nitrospira	NA	NA	NA	NA	NA	NA	NA	NA	NA	NA	NA	NA	NA	NA	NA	NA	NA	NA	NA	NA	NA	NA	NA	NA	NA	NA	NA	NA	NA	NA	NA	JALHNA010000063.1	4183	4485	+	JALHNA010000063.1_5	JALHNA010000063.1	4534	5016	+	JALHNA010000063.1_6	JALHNA010000063.1	5013	6737	+	JALHNA010000063.1_7
GCA_022843785	Nitrospira sp.	PRJNA764197	Comammox clade A Nitrospira	NA	JALHMZ010000038.1	8715	10193	-	JALHMZ010000038.1_11	NA	NA	NA	NA	NA	NA	NA	NA	NA	NA	NA	NA	NA	NA	NA	NA	NA	NA	NA	NA	JALHMZ010000038.1	7492	8640	-	JALHMZ010000038.1_10	JALHMZ010000015.1	101601	101903	-	JALHMZ010000015.1_106	JALHMZ010000015.1	101067	101549	-	JALHMZ010000015.1_105	JALHMZ010000015.1	99346	101070	-	JALHMZ010000015.1_104
GCA_900696515	uncultured Nitrosospira sp.	PRJEB31362	Comammox clade A Nitrospira	d__Bacteria;p__Nitrospirota;c__Nitrospiria;o__Nitrospirales;f__Nitrospiraceae;g__Nitrospira_F;s__Nitrospira_F sp900696515	CAADGK010000012.1	932	2395	+	CAADGK010000012.1_2	NA	NA	NA	NA	NA	NA	NA	NA	NA	NA	NA	NA	NA	NA	NA	NA	NA	NA	NA	NA	CAADGK010000012.1	2486	3634	+	CAADGK010000012.1_3	CAADGK010000059.1;CAADGK010000101.1	2539;24427	2841;24729	-;-	CAADGK010000059.1_3;CAADGK010000101.1_28	CAADGK010000059.1;CAADGK010000101.1	1672;23568	2343;24224	-;-	CAADGK010000059.1_2;CAADGK010000101.1_27	CAADGK010000059.1;CAADGK010000101.1	2;21847	1675;23571	-;-	CAADGK010000059.1_1;CAADGK010000101.1_26
GCA_902500705	uncultured Nitrospira sp.	PRJEB30654	Comammox clade A Nitrospira	d__Bacteria;p__Nitrospirota;c__Nitrospiria;o__Nitrospirales;f__Nitrospiraceae;g__Nitrospira_F;s__Nitrospira_F sp902500705	CABVRR010000120.1	6328	7797	+	CABVRR010000120.1_10	NA	NA	NA	NA	NA	NA	NA	NA	NA	NA	NA	NA	NA	NA	NA	NA	NA	NA	NA	NA	NA	NA	NA	NA	NA	CABVRR010000005.1	515	817	+	CABVRR010000005.1_1	CABVRR010000005.1;CABVRR010000120.1	969;264	1640;746	+;+	CABVRR010000005.1_2;CABVRR010000120.1_2	CABVRR010000005.1	1637	3361	+	CABVRR010000005.1_3
GCA_902500745	uncultured Nitrospira sp.	PRJEB30654	Comammox clade A Nitrospira	d__Bacteria;p__Nitrospirota;c__Nitrospiria;o__Nitrospirales;f__Nitrospiraceae;g__Nitrospira_F;s__Nitrospira_F sp902500745	CABVRS010000180.1	569	2032	+	CABVRS010000180.1_2	NA	NA	NA	NA	NA	NA	NA	NA	NA	NA	NA	NA	NA	NA	NA	NA	NA	NA	NA	NA	NA	NA	NA	NA	NA	CABVRS010000012.1	39867	40169	-	CABVRS010000012.1_38	CABVRS010000012.1	39335	39814	-	CABVRS010000012.1_37	CABVRS010000012.1	37614	39338	-	CABVRS010000012.1_36
GCA_902500755	uncultured Nitrospira sp.	PRJEB30654	Comammox clade A Nitrospira	d__Bacteria;p__Nitrospirota;c__Nitrospiria;o__Nitrospirales;f__Nitrospiraceae;g__Nitrospira_F;s__Nitrospira_F sp902500755	NA	NA	NA	NA	NA	NA	NA	NA	NA	NA	NA	NA	NA	NA	NA	NA	NA	NA	NA	NA	NA	NA	NA	NA	NA	CABVRV010000006.1	368	1513	+	CABVRV010000006.1_2	CABVRV010000114.1	541	843	+	CABVRV010000114.1_2	CABVRV010000114.1	1026	1697	+	CABVRV010000114.1_3	CABVRV010000114.1	1694	3418	+	CABVRV010000114.1_4
GCA_902500775	uncultured Nitrospira sp.	PRJEB30654	Comammox clade A Nitrospira	d__Bacteria;p__Nitrospirota;c__Nitrospiria;o__Nitrospirales;f__Nitrospiraceae;g__Nitrospira_F;s__Nitrospira_F sp902500775	CABVRZ010000063.1	7556	8998	-	CABVRZ010000063.1_8	NA	NA	NA	NA	NA	NA	NA	NA	NA	NA	NA	NA	NA	NA	NA	NA	NA	NA	NA	NA	CABVRZ010000063.1	6287	7432	-	CABVRZ010000063.1_7	CABVRZ010000020.1	23810	24112	-	CABVRZ010000020.1_30	CABVRZ010000020.1	22989	23663	-	CABVRZ010000020.1_29	CABVRZ010000020.1	21268	22992	-	CABVRZ010000020.1_28
GCA_902500795	uncultured Nitrospira sp.	PRJEB30654	Comammox clade A Nitrospira	d__Bacteria;p__Nitrospirota;c__Nitrospiria;o__Nitrospirales;f__Nitrospiraceae;g__Nitrospira_F;s__Nitrospira_F sp902500705	CABVSB010000058.1	16045	17514	+	CABVSB010000058.1_27	NA	NA	NA	NA	NA	NA	NA	NA	NA	NA	NA	NA	NA	NA	NA	NA	NA	NA	NA	NA	NA	NA	NA	NA	NA	CABVSB010000023.1	36315	36617	-	CABVSB010000023.1_38	CABVSB010000023.1;CABVSB010000058.1	35492;9981	36163;10463	-;+	CABVSB010000023.1_37;CABVSB010000058.1_19	CABVSB010000023.1	33771	35495	-	CABVSB010000023.1_36
GCA_902500805	uncultured Nitrospira sp.	PRJEB30654	Comammox clade A Nitrospira	d__Bacteria;p__Nitrospirota;c__Nitrospiria;o__Nitrospirales;f__Nitrospiraceae;g__Nitrospira_F;s__Nitrospira_F sp902500805	CABVSA010000054.1	17534	18997	-	CABVSA010000054.1_20	NA	NA	NA	NA	NA	NA	NA	NA	NA	NA	NA	NA	NA	NA	NA	NA	NA	NA	NA	NA	CABVSA010000054.1	16296	17444	-	CABVSA010000054.1_19	CABVSA010000037.1	34873	35175	-	CABVSA010000037.1_34	CABVSA010000037.1	34035	34709	-	CABVSA010000037.1_33	CABVSA010000037.1	32314	34038	-	CABVSA010000037.1_32
GCA_902500825	uncultured Nitrospira sp.	PRJEB30654	Comammox clade A Nitrospira	d__Bacteria;p__Nitrospirota;c__Nitrospiria;o__Nitrospirales;f__Nitrospiraceae;g__Nitrospira_F;s__Nitrospira_F sp902500825	CABVRX010000004.1	83659	85137	-	CABVRX010000004.1_91	NA	NA	NA	NA	NA	NA	NA	NA	NA	NA	NA	NA	NA	NA	NA	NA	NA	NA	NA	NA	CABVRX010000004.1	82429	83574	-	CABVRX010000004.1_90	CABVRX010000003.1	427	729	+	CABVRX010000003.1_1	CABVRX010000003.1	851	1522	+	CABVRX010000003.1_2	CABVRX010000003.1	1519	3243	+	CABVRX010000003.1_3
GCA_902501035	uncultured Nitrospira sp.	PRJEB30654	Comammox clade A Nitrospira	d__Bacteria;p__Nitrospirota;c__Nitrospiria;o__Nitrospirales;f__Nitrospiraceae;g__Nitrospira_F;s__Nitrospira_F sp002254365	CABVST010000376.1	1053	2519	-	CABVST010000376.1_2	NA	NA	NA	NA	NA	NA	NA	NA	NA	NA	NA	NA	NA	NA	NA	NA	NA	NA	NA	NA	NA	NA	NA	NA	NA	CABVST010000199.1	3235	3537	+	CABVST010000199.1_5	CABVST010000054.1;CABVST010000199.1	464;3600	904;4274	-;+	CABVST010000054.1_1;CABVST010000199.1_6	CABVST010000199.1	4271	5995	+	CABVST010000199.1_7
GCA_919902665	Nitrospiraceae bacterium	PRJEB36523	Comammox clade A Nitrospira	NA	CAKKRK010000101.1	433	1896	+	CAKKRK010000101.1_2	NA	NA	NA	NA	NA	NA	NA	NA	NA	NA	NA	NA	NA	NA	NA	NA	NA	NA	NA	NA	CAKKRK010000101.1	1989	3137	+	CAKKRK010000101.1_3	CAKKRK010000195.1	39915	40217	-	CAKKRK010000195.1_40	CAKKRK010000195.1	39383	39865	-	CAKKRK010000195.1_39	CAKKRK010000195.1	37662	39386	-	CAKKRK010000195.1_38
GCA_002869885	Nitrospira sp. CG24C	PRJNA384587	Comammox clade B Nitrospira	d__Bacteria;p__Nitrospirota;c__Nitrospiria;o__Nitrospirales;f__Nitrospiraceae;g__Palsa-1315;s__Palsa-1315 sp002869885	NEWR02000007.1	160113	160931	-	THJ13106.1	NA	NA	NA	NA	NA	NA	NA	NA	NA	NA	NA	NA	NA	NA	NA	NA	NA	NA	NA	NA	NEWR02000007.1	156211	157359	+	THJ13102.1	NEWR02000011.1	48129	48431	-	THJ10434.1	NEWR02000011.1	47337	47804	-	THJ10433.1	NEWR02000011.1	44731	46253	-	THJ10432.1
GCA_002869895	Nitrospira sp. CG24E	PRJNA384587	Comammox clade B Nitrospira	d__Bacteria;p__Nitrospirota;c__Nitrospiria;o__Nitrospirales;f__Nitrospiraceae;g__Palsa-1315;s__Palsa-1315 sp002869895	NEWP02000001.1	80429	81853	+	THJ25539.1	NA	NA	NA	NA	NA	NA	NA	NA	NA	NA	NA	NA	NA	NA	NA	NA	NA	NA	NA	NA	NEWP02000001.1	84608	85756	-	THJ25543.1	NEWP02000001.1	60011	60313	+	THJ25523.1	NEWP02000001.1	60440	60901	+	THJ25524.1	NEWP02000001.1	60951	62678	+	THJ25525.1
GCA_002869925	Nitrospira sp. CG24A	PRJNA384587	Comammox clade B Nitrospira	d__Bacteria;p__Nitrospirota;c__Nitrospiria;o__Nitrospirales;f__Nitrospiraceae;g__Palsa-1315;s__Palsa-1315 sp002869925	NEWT02000017.1	23816	25285	+	THI90691.1	NA	NA	NA	NA	NA	NA	NA	NA	NA	NA	NA	NA	NA	NA	NA	NA	NA	NA	NA	NA	NEWT02000017.1	25354	26475	-	THI90824.1	NA	NA	NA	NA	NA	NA	NA	NA	NA	NA	NA	NA	NA	NA	NA
GCA_003135435	Nitrospira sp.	PRJNA386568	Comammox clade B Nitrospira	d__Bacteria;p__Nitrospirota;c__Nitrospiria;o__Nitrospirales;f__Nitrospiraceae;g__Palsa-1315;s__Palsa-1315 sp003135435	PLBR01000217.1	1397	2851	+	PLBR01000217.1_4	PLBR01000217.1	4314	7928	+	PLBR01000217.1_7	PLBR01000217.1	2865	3596	+	PLBR01000217.1_5	PLBR01000217.1	3593	4264	+	PLBR01000217.1_6	NA	NA	NA	NA	NA	NA	NA	NA	NA	NA	PLBR01000094.1	9627	9929	-	PLBR01000094.1_12	PLBR01000094.1	9148	9618	-	PLBR01000094.1_11	PLBR01000094.1	7424	9151	-	PLBR01000094.1_10
GCA_005116775	Nitrospira sp.	PRJNA384587	Comammox clade B Nitrospira	d__Bacteria;p__Nitrospirota;c__Nitrospiria;o__Nitrospirales;f__Nitrospiraceae;g__Palsa-1315;s__Palsa-1315 sp005116775	SWDN01000003.1	334767	336209	-	TKB68277.1	NA	NA	NA	NA	NA	NA	NA	NA	NA	NA	NA	NA	NA	NA	NA	NA	NA	NA	NA	NA	NA	NA	NA	NA	NA	SWDN01000015.1	41431	41733	-	TKB65134.1	SWDN01000015.1	40952	41422	-	TKB65133.1	SWDN01000015.1	39228	40955	-	TKB65132.1
GCA_005116825	Nitrospira sp.	PRJNA384587	Comammox clade B Nitrospira	d__Bacteria;p__Nitrospirota;c__Nitrospiria;o__Nitrospirales;f__Nitrospiraceae;g__Palsa-1315;s__Palsa-1315 sp002869885	SWDQ01000005.1	125141	126577	-	TKB54900.1	NA	NA	NA	NA	NA	NA	NA	NA	NA	NA	NA	NA	NA	NA	NA	NA	NA	NA	NA	NA	SWDQ01000005.1	121240	122388	+	TKB54896.1	NA	NA	NA	NA	NA	NA	NA	NA	NA	NA	SWDQ01000001.1	55130	56731	+	TKB56386.1
GCA_005116835	Nitrospira sp.	PRJNA384587	Comammox clade B Nitrospira	d__Bacteria;p__Nitrospirota;c__Nitrospiria;o__Nitrospirales;f__Nitrospiraceae;g__Palsa-1315;s__Palsa-1315 sp005116835	SWDM01000022.1	90952	92388	+	TKB72055.1	NA	NA	NA	NA	NA	NA	NA	NA	NA	NA	NA	NA	NA	NA	NA	NA	NA	NA	NA	NA	SWDM01000022.1	95177	96289	-	TKB72128.1	SWDM01000004.1	269668	269970	-	TKB75715.1	SWDM01000004.1	269198	269659	-	TKB75714.1	SWDM01000004.1	266148	267875	-	TKB75712.1
GCA_005116885	Nitrospira sp.	PRJNA384587	Comammox clade B Nitrospira	d__Bacteria;p__Nitrospirota;c__Nitrospiria;o__Nitrospirales;f__Nitrospiraceae;g__Palsa-1315;s__Palsa-1315 sp005116885	NA	NA	NA	NA	NA	NA	NA	NA	NA	NA	NA	NA	NA	NA	NA	NA	NA	NA	NA	NA	NA	NA	NA	NA	NA	NA	NA	NA	NA	NA	SWDP01000011.1	55016	55318	+	TKB60261.1	SWDP01000011.1	55532	55993	+	TKB60262.1	SWDP01000011.1	56152	57879	+	TKB60263.1
GCA_005239475	Nitrospira sp.	PRJNA513947	Comammox clade B Nitrospira	d__Bacteria;p__Nitrospirota;c__Nitrospiria;o__Nitrospirales;f__Nitrospiraceae;g__Palsa-1315;s__Palsa-1315 sp005239475	SPAX01000080.1;SPAX01000256.1	7509;14429	8984;15904	+;-	TKS62723.1;TKS58556.1	NA	NA	NA	NA	NA	NA	NA	NA	NA	NA	NA	NA	NA	NA	NA	NA	NA	NA	NA	NA	SPAX01000080.1;SPAX01000256.1	9240;12946	10388;14094	-;-	TKS62725.1;TKS58554.1	SPAX01000259.1	3840	4142	+	TKS58480.1	SPAX01000259.1	4151	4618	+	TKS58481.1	NA	NA	NA	NA	NA
GCA_005887945	Nitrospirae bacterium	PRJNA449266	Comammox clade B Nitrospira	d__Bacteria;p__Nitrospirota;c__Nitrospiria;o__Nitrospirales;f__Nitrospiraceae;g__Palsa-1315;s__Palsa-1315 sp005887945	VBOL01000091.1	8500	9939	+	TMQ30182.1	NA	NA	NA	NA	NA	NA	NA	NA	NA	NA	NA	NA	NA	NA	NA	NA	NA	NA	NA	NA	VBOL01000091.1	10171	11307	-	TMQ30183.1	VBOL01000031.1	8214	8516	+	TMQ31178.1	VBOL01000031.1	8525	8995	+	TMQ31179.1	NA	NA	NA	NA	NA
GCA_011391455	Nitrospiraceae bacterium	PRJNA594844	Comammox clade B Nitrospira	d__Bacteria;p__Nitrospirota;c__Nitrospiria;o__Nitrospirales;f__Nitrospiraceae;g__Palsa-1315;s__Palsa-1315 sp011391455	NA	NA	NA	NA	NA	NA	NA	NA	NA	NA	NA	NA	NA	NA	NA	NA	NA	NA	NA	NA	NA	NA	NA	NA	NA	JAABQN010000260.1	1556	2704	+	JAABQN010000260.1_2	NA	NA	NA	NA	NA	NA	NA	NA	NA	NA	NA	NA	NA	NA	NA
GCA_013140535	Nitrospira sp.	PRJNA622654	Comammox clade B Nitrospira	d__Bacteria;p__Nitrospirota;c__Nitrospiria;o__Nitrospirales;f__Nitrospiraceae;g__Palsa-1315;s__Palsa-1315 sp005116835	JABFSQ010000144.1	22202	23578	-	NOS81212.1	NA	NA	NA	NA	NA	NA	NA	NA	NA	NA	NA	NA	NA	NA	NA	NA	NA	NA	NA	NA	JABFSQ010000144.1	18301	19413	+	NOS81208.1	JABFSQ010000224.1	2840	3142	-	NOS81830.1	JABFSQ010000224.1	2166	2627	-	NOS81829.1	JABFSQ010000224.1	340	2067	-	NOS81828.1
GCA_013140715	Nitrospiraceae bacterium	PRJNA622654	Comammox clade B Nitrospira	d__Bacteria;p__Nitrospirota;c__Nitrospiria;o__Nitrospirales;f__Nitrospiraceae;g__Palsa-1315;s__Palsa-1315 sp013140715	JABFSG010000071.1	26663	28099	-	NOT23800.1	JABFSG010000071.1	21570	25184	-	NOT23797.1	JABFSG010000071.1	25905	26636	-	NOT23799.1	JABFSG010000071.1	25237	25908	-	NOT23798.1	NA	NA	NA	NA	NA	NA	NA	NA	NA	NA	JABFSG010000060.1	42936	43238	+	NOT23452.1	JABFSG010000060.1	43247	43708	+	NOT23453.1	JABFSG010000060.1	43764	45491	+	NOT23454.1
GCA_013388555	Nitrospirae bacterium	PRJNA564648	Comammox clade B Nitrospira	d__Bacteria;p__Nitrospirota;c__Nitrospiria;o__Nitrospirales;f__Nitrospiraceae;g__Palsa-1315;s__Palsa-1315 sp013388555	JACAFD010000195.1	5143	6570	+	NWF73822.1	NA	NA	NA	NA	NA	NA	NA	NA	NA	NA	NA	NA	NA	NA	NA	NA	NA	NA	NA	NA	NA	NA	NA	NA	NA	NA	NA	NA	NA	NA	NA	NA	NA	NA	NA	JACAFD010000262.1	381	2108	+	NWF74390.1
GCA_014379455	Nitrospiraceae bacterium	PRJNA552582	Comammox clade B Nitrospira	d__Bacteria;p__Nitrospirota;c__Nitrospiria;o__Nitrospirales;f__Nitrospiraceae;g__Palsa-1315;s__Palsa-1315 sp014379455	NA	NA	NA	NA	NA	NA	NA	NA	NA	NA	NA	NA	NA	NA	NA	NA	NA	NA	NA	NA	NA	NA	NA	NA	NA	NA	NA	NA	NA	NA	JACMLT010000284.1	3449	3751	-	MBC7839831.1	JACMLT010000284.1	2514	2921	-	MBC7839829.1	JACMLT010000284.1	790	2517	-	MBC7839828.1
GCA_016200355	Nitrospirae bacterium	PRJNA640378	Comammox clade B Nitrospira	d__Bacteria;p__Nitrospirota;c__Nitrospiria;o__Nitrospirales;f__Nitrospiraceae;g__Palsa-1315;s__Palsa-1315 sp016200355	JACQEY010000238.1	1864	3300	-	MBI3808787.1	NA	NA	NA	NA	NA	NA	NA	NA	NA	NA	NA	NA	NA	NA	NA	NA	NA	NA	NA	NA	NA	NA	NA	NA	NA	NA	NA	NA	NA	NA	NA	NA	NA	NA	NA	NA	NA	NA	NA	NA
GCA_016219645	Nitrospirae bacterium	PRJNA640378	Comammox clade B Nitrospira	d__Bacteria;p__Nitrospirota;c__Nitrospiria;o__Nitrospirales;f__Nitrospiraceae;g__Palsa-1315;s__Palsa-1315 sp016219645	JACRLR010000052.1	90102	91538	-	MBI5317340.1	NA	NA	NA	NA	NA	NA	NA	NA	NA	NA	NA	NA	NA	NA	NA	NA	NA	NA	NA	NA	JACRLR010000052.1	86224	87336	+	MBI5317336.1	JACRLR010000052.1	119231	119533	-	MBI5317369.1	JACRLR010000052.1	118758	119189	-	MBI5317368.1	JACRLR010000052.1	116872	118599	-	MBI5317367.1
GCA_016880205	Nitrospira sp.	PRJNA670906	Comammox clade B Nitrospira	d__Bacteria;p__Nitrospirota;c__Nitrospiria;o__Nitrospirales;f__Nitrospiraceae;g__Palsa-1315;s__Palsa-1315 sp016219645	JAEHDV010000429.1	1	1050	-	JAEHDV010000429.1_1	NA	NA	NA	NA	NA	NA	NA	NA	NA	NA	NA	NA	NA	NA	NA	NA	NA	NA	NA	NA	JAEHDV010000426.1	455	1603	-	JAEHDV010000426.1_2	NA	NA	NA	NA	NA	NA	NA	NA	NA	NA	NA	NA	NA	NA	NA
GCA_919901595	Nitrospiraceae bacterium	PRJEB36523	Comammox clade B Nitrospira	NA	CAKKPD010000002.1	101584	103059	+	CAKKPD010000002.1_98	NA	NA	NA	NA	NA	NA	NA	NA	NA	NA	NA	NA	NA	NA	NA	NA	NA	NA	NA	NA	CAKKPD010000002.1	103123	104274	-	CAKKPD010000002.1_99	CAKKPD010000035.1	24512	24814	-	CAKKPD010000035.1_20	CAKKPD010000035.1	23834	24298	-	CAKKPD010000035.1_19	CAKKPD010000035.1	21948	23675	-	CAKKPD010000035.1_18
GCA_919902055	Nitrospira bacterium HGW-Nitrospira-1	PRJEB36523	Comammox clade B Nitrospira	NA	CAKKQR010000533.1	3	893	-	CAKKQR010000533.1_1	NA	NA	NA	NA	NA	NA	NA	NA	NA	NA	NA	NA	NA	NA	NA	NA	NA	NA	NA	NA	NA	NA	NA	NA	NA	CAKKQR010000380.1	655	957	+	CAKKQR010000380.1_2	CAKKQR010000380.1	1171	1497	+	CAKKQR010000380.1_3	NA	NA	NA	NA	NA
GCA_000009145	Nitrosomonas europaea ATCC 19718	PRJNA52	AOB - Nitrosomonadaceae	d__Bacteria;p__Proteobacteria;c__Gammaproteobacteria;o__Burkholderiales;f__Nitrosomonadaceae;g__Nitrosomonas;s__Nitrosomonas europaea	AL954747.1	2632315	2633832	-	CAD86331.1	AL954747.1;AL954747.1	2628459;2634783	2630801;2638418	-;+	CAD86328.1;CAD86332.1	AL954747.1	2631509	2632237	-	CAD86330.1	AL954747.1	2630853	2631512	-	CAD86329.1	NA	NA	NA	NA	NA	NA	NA	NA	NA	NA	NA	NA	NA	NA	NA	NA	NA	NA	NA	NA	NA	NA	NA	NA	NA
GCA_000014765	Nitrosomonas eutropha C91	PRJNA13913	AOB - Nitrosomonadaceae	d__Bacteria;p__Proteobacteria;c__Gammaproteobacteria;o__Burkholderiales;f__Nitrosomonadaceae;g__Nitrosomonas;s__Nitrosomonas eutropha	CP000450.1	2598829	2600367	+	ABI60680.1	CP000450.1;CP000450.1	2594263;2601826	2597883;2604159	-;+	ABI60678.1;ABI60683.1	CP000450.1	2600382	2601110	+	ABI60681.1	CP000450.1	2601107	2601772	+	ABI60682.1	NA	NA	NA	NA	NA	NA	NA	NA	NA	NA	NA	NA	NA	NA	NA	NA	NA	NA	NA	NA	NA	NA	NA	NA	NA
GCA_000196355	Nitrosospira multiformis ATCC 25196	PRJNA13912	AOB - Nitrosomonadaceae	d__Bacteria;p__Proteobacteria;c__Gammaproteobacteria;o__Burkholderiales;f__Nitrosomonadaceae;g__Nitrosospira;s__Nitrosospira multiformis	CP000103.1	1087828	1089342	+	ABB74243.1	CP000103.1	1090857	1094495	+	ABB74246.1	CP000103.1	1089385	1090116	+	ABB74244.1	CP000103.1	1090113	1090811	+	ABB74245.1	CP000103.1	1094498	1096384	+	ABB74247.1	NA	NA	NA	NA	NA	CP000103.1	1424884	1425186	+	ABB74542.1	CP000103.1	1425210	1425551	+	ABB74543.1	CP000103.1	1425586	1427292	+	ABB74544.1
GCA_000355765	Nitrosospira lacus	PRJEB1373	AOB - Nitrosomonadaceae	d__Bacteria;p__Proteobacteria;c__Gammaproteobacteria;o__Burkholderiales;f__Nitrosomonadaceae;g__Nitrosospira;s__Nitrosospira lacus	CP021106.3	1542606	1544090	+	ARO87509.1	CP021106.3	1545597	1549217	+	ARO87511.1	CP021106.3	1544157	1544888	+	ARO89052.1	CP021106.3	1544885	1545565	+	ARO87510.1	CP021106.3	1549220	1551070	+	ARO87512.1	NA	NA	NA	NA	NA	CP021106.3	1749394	1749696	+	ARO87677.1	CP021106.3	1749710	1750033	+	ARO87678.1	CP021106.3	1750069	1751775	+	ARO87679.1
GCA_000619905	Nitrosospira briensis C-128	PRJNA183056	AOB - Nitrosomonadaceae	d__Bacteria;p__Proteobacteria;c__Gammaproteobacteria;o__Burkholderiales;f__Nitrosomonadaceae;g__Nitrosospira;s__Nitrosospira briensis	CP012371.1	794445	795920	-	CP012371.1_741	CP012371.1	789149	792832	-	CP012371.1_738	CP012371.1	793650	794381	-	CP012371.1_740	CP012371.1	792970	793653	-	CP012371.1_739	CP012371.1	787270	789147	-	CP012371.1_737	NA	NA	NA	NA	NA	CP012371.1	469045	469347	-	CP012371.1_441	CP012371.1	468704	469027	-	CP012371.1_440	CP012371.1	466961	468667	-	CP012371.1_439
GCA_000832065	Nitrosospira sp. NpAV	PRJNA272527	AOB - Nitrosomonadaceae	d__Bacteria;p__Proteobacteria;c__Gammaproteobacteria;o__Burkholderiales;f__Nitrosomonadaceae;g__Nitrosospira;s__Nitrosospira sp000832065	NA	NA	NA	NA	NA	JXQM01000011.1;JXQM01000011.1	6837;11714	9158;15337	+;+	JXQM01000011.1_7;KIO49081.1	JXQM01000011.1	5329	6075	+	KIO49090.1	JXQM01000011.1	6072	6731	+	KIO49079.1	NA	NA	NA	NA	NA	NA	NA	NA	NA	NA	JXQM01000019.1;JXQM01000056.1	116847;2228	117149;2530	+;-	KIO48399.1;KIO47820.1	JXQM01000056.1	1890	2213	-	KIO47819.1	JXQM01000056.1	147	1853	-	KIO47818.1
GCA_001007935	Nitrosomonas communis	PRJNA282404	AOB - Nitrosomonadaceae	d__Bacteria;p__Proteobacteria;c__Gammaproteobacteria;o__Burkholderiales;f__Nitrosomonadaceae;g__Nitrosomonas;s__Nitrosomonas communis	CP011451.1	2423316	2424707	-	AKH39599.1	CP011451.1	2418268	2421894	-	AKH38198.1	CP011451.1	2422588	2423319	-	AKH38200.1	CP011451.1	2421920	2422591	-	AKH38199.1	CP011451.1	2416451	2418265	-	AKH38197.1	NA	NA	NA	NA	NA	NA	NA	NA	NA	NA	NA	NA	NA	NA	NA	NA	NA	NA	NA	NA
GCA_001455205	Nitrosomonas ureae	PRJNA304608	AOB - Nitrosomonadaceae	d__Bacteria;p__Proteobacteria;c__Gammaproteobacteria;o__Burkholderiales;f__Nitrosomonadaceae;g__Nitrosomonas;s__Nitrosomonas ureae	CP013341.1	1135390	1136823	-	ALQ50696.1	CP013341.1	1130384	1134007	-	ALQ50693.1	CP013341.1	1134668	1135393	-	ALQ50695.1	CP013341.1	1134012	1134671	-	ALQ50694.1	CP013341.1	1128564	1130384	-	ALQ50692.1	NA	NA	NA	NA	NA	CP013341.1	2492828	2493130	+	ALQ51785.1	CP013341.1	2493168	2493476	+	ALQ52613.1	CP013341.1	2493510	2495216	+	ALQ51786.1
GCA_001567435	Nitrosomonas europaea	PRJNA274364	AOB - Nitrosomonadaceae	d__Bacteria;p__Proteobacteria;c__Gammaproteobacteria;o__Burkholderiales;f__Nitrosomonadaceae;g__Nitrosomonas;s__Nitrosomonas europaea	JZQZ01000114.1	492	2009	+	KXK46221.1	JZQZ01000061.1	343	3642	+	KXK48835.1	JZQZ01000114.1	2087	2815	+	KXK46222.1	JZQZ01000114.1	2812	3471	+	KXK46223.1	NA	NA	NA	NA	NA	NA	NA	NA	NA	NA	NA	NA	NA	NA	NA	NA	NA	NA	NA	NA	NA	NA	NA	NA	NA
GCA_001899235	Nitrosospira sp. 56-18	PRJNA279279	AOB - Nitrosomonadaceae	d__Bacteria;p__Proteobacteria;c__Gammaproteobacteria;o__Burkholderiales;f__Nitrosomonadaceae;g__Nitrosospira;s__Nitrosospira sp001899235	NA	NA	NA	NA	NA	MKVR01000049.1	6233	9883	+	OJY08205.1	NA	NA	NA	NA	NA	NA	NA	NA	NA	NA	NA	NA	NA	NA	NA	NA	NA	NA	NA	NA	MKVR01000014.1	278411	278713	-	OJY13786.1	MKVR01000014.1	278073	278396	-	OJY13785.1	MKVR01000014.1	276327	278033	-	OJY13784.1
GCA_002083395	Proteobacteria bacterium SG_bin4	PRJNA315256	AOB - Nitrosomonadaceae	d__Bacteria;p__Proteobacteria;c__Gammaproteobacteria;o__Burkholderiales;f__Nitrosomonadaceae;g__Nitrosomonas;s__Nitrosomonas sp002083395	LWDH01000045.1	77848	79281	+	OQW39811.1	LWDH01000045.1	80825	84448	+	OQW39814.1	LWDH01000045.1	79278	80000	+	OQW39812.1	LWDH01000045.1	79997	80656	+	OQW39813.1	NA	NA	NA	NA	NA	NA	NA	NA	NA	NA	NA	NA	NA	NA	NA	NA	NA	NA	NA	NA	NA	NA	NA	NA	NA
GCA_002083595	Proteobacteria bacterium ST_bin16	PRJNA315256	AOB - Nitrosomonadaceae	d__Bacteria;p__Proteobacteria;c__Gammaproteobacteria;o__Burkholderiales;f__Nitrosomonadaceae;g__Nitrosomonas;s__Nitrosomonas sp002083595	MSXT01000012.1	28922	30370	-	OQW84405.1	MSXT01000012.1	23885	27499	-	OQW84402.1	MSXT01000012.1	28183	28908	-	OQW84404.1	MSXT01000012.1	27527	28186	-	OQW84403.1	NA	NA	NA	NA	NA	NA	NA	NA	NA	NA	MSXT01000039.1	2474	2776	+	OQW82727.1	MSXT01000039.1	2816	3124	+	OQW82728.1	MSXT01000039.1	3158	4864	+	OQW82729.1
GCA_002721545	Nitrosomonadaceae bacterium	PRJNA391943	AOB - Nitrosomonadaceae	d__Bacteria;p__Proteobacteria;c__Gammaproteobacteria;o__Burkholderiales;f__Nitrosomonadaceae;g__GCA-2721545;s__GCA-2721545 sp002721545	NA	NA	NA	NA	NA	NA	NA	NA	NA	NA	NA	NA	NA	NA	NA	NA	NA	NA	NA	NA	NA	NA	NA	NA	NA	NA	NA	NA	NA	NA	PBKR01000003.1	91084	91386	+	MBL78633.1	PBKR01000003.1	88952	89320	+	MBL78631.1	PBKR01000003.1	89323	91044	+	MBL78632.1
GCA_003011925	Nitrosomonas sp. APG5	PRJNA438189	AOB - Nitrosomonadaceae	d__Bacteria;p__Proteobacteria;c__Gammaproteobacteria;o__Burkholderiales;f__Nitrosomonadaceae;g__Nitrosomonas;s__Nitrosomonas sp003011925	PXXU01000001.1	7592	9046	-	PSJ18871.1	PXXU01000001.1	2504	6130	-	PSJ18868.1	PXXU01000001.1	6847	7578	-	PSJ18870.1	PXXU01000001.1	6191	6850	-	PSJ18869.1	PXXU01000001.1	678	2501	-	PSJ18867.1	NA	NA	NA	NA	NA	PXXU01000012.1	70840	71142	-	PSJ17914.1	PXXU01000012.1	70497	70805	-	PSJ17922.1	PXXU01000012.1	68757	70463	-	PSJ17913.1
GCA_003046585	Nitrosomonas aestuarii	PRJNA444064	AOB - Nitrosomonadaceae	d__Bacteria;p__Proteobacteria;c__Gammaproteobacteria;o__Burkholderiales;f__Nitrosomonadaceae;g__Nitrosomonas;s__Nitrosomonas aestuarii	QAAE01000011.1	23987	25447	+	PTN11245.1	QAAE01000011.1	26897	30538	+	PTN11248.1	QAAE01000011.1	25447	26178	+	PTN11246.1	QAAE01000011.1	26175	26834	+	PTN11247.1	QAAE01000011.1	30542	32362	+	PTN11249.1	NA	NA	NA	NA	NA	QAAE01000001.1	257349	257651	+	PTN13261.1	QAAE01000001.1	257672	258001	+	PTN13262.1	QAAE01000001.1	258051	259757	+	PTN13263.1
GCA_003050805	Nitrosomonas oligotropha	PRJNA444079	AOB - Nitrosomonadaceae	d__Bacteria;p__Proteobacteria;c__Gammaproteobacteria;o__Burkholderiales;f__Nitrosomonadaceae;g__Nitrosomonas;s__Nitrosomonas oligotropha_A	QAOI01000007.1	25887	27323	-	PTQ77535.1	QAOI01000007.1	20846	24460	-	PTQ77532.1	QAOI01000007.1	25137	25862	-	PTQ77534.1	QAOI01000007.1	24481	25140	-	PTQ77533.1	NA	NA	NA	NA	NA	NA	NA	NA	NA	NA	QAOI01000011.1	40309	40611	+	PTQ76993.1	QAOI01000011.1	40639	40959	+	PTQ76994.1	QAOI01000011.1	40993	42699	+	PTQ76995.1
GCA_003050825	Nitrosospira sp. Nsp5	PRJNA444085	AOB - Nitrosomonadaceae	d__Bacteria;p__Proteobacteria;c__Gammaproteobacteria;o__Burkholderiales;f__Nitrosomonadaceae;g__Nitrosospira;s__Nitrosospira multiformis_D	QAOR01000022.1	25190	26662	-	PTR05418.1	QAOR01000022.1;QAOR01000022.1	12790;21280	16422;23601	-;-	PTR05409.1;PTR05415.1	QAOR01000022.1	24363	25112	-	PTR05417.1	QAOR01000022.1	23707	24366	-	PTR05416.1	NA	NA	NA	NA	NA	NA	NA	NA	NA	NA	QAOR01000033.1	1290	1592	+	PTR05056.1	QAOR01000033.1	1610	1933	+	PTR05057.1	QAOR01000033.1	1970	3676	+	PTR05058.1
GCA_003050865	Nitrosospira multiformis	PRJNA444074	AOB - Nitrosomonadaceae	d__Bacteria;p__Proteobacteria;c__Gammaproteobacteria;o__Burkholderiales;f__Nitrosomonadaceae;g__Nitrosospira;s__Nitrosospira multiformis_E	QAOK01000008.1	52050	53564	-	PTQ81672.1	QAOK01000008.1	46901	50539	-	PTQ81669.1	QAOK01000008.1	51277	52008	-	PTQ81671.1	QAOK01000008.1	50585	51280	-	PTQ81670.1	QAOK01000008.1	45012	46898	-	PTQ81668.1	NA	NA	NA	NA	NA	NA	NA	NA	NA	NA	NA	NA	NA	NA	NA	NA	NA	NA	NA	NA
GCA_003050965	Nitrosospira sp. Nsp2	PRJNA444084	AOB - Nitrosomonadaceae	d__Bacteria;p__Proteobacteria;c__Gammaproteobacteria;o__Burkholderiales;f__Nitrosomonadaceae;g__Nitrosospira;s__Nitrosospira sp003050965	QAOU01000005.1	123195	124667	-	PTR14769.1	QAOU01000005.1	117986	121624	-	PTR14766.1	QAOU01000005.1	122341	123072	-	PTR14768.1	QAOU01000005.1	121673	122344	-	PTR14767.1	QAOU01000005.1	116076	117983	-	PTR14765.1	NA	NA	NA	NA	NA	QAOU01000002.1	589653	589955	-	PTR16538.1	QAOU01000002.1	589313	589636	-	PTR16537.1	QAOU01000002.1	587570	589276	-	PTR16536.1
GCA_003051045	Nitrosomonas ureae	PRJNA444081	AOB - Nitrosomonadaceae	d__Bacteria;p__Proteobacteria;c__Gammaproteobacteria;o__Burkholderiales;f__Nitrosomonadaceae;g__Nitrosomonas;s__Nitrosomonas ureae	QAOL01000002.1	47592	49025	+	PTQ88040.1	QAOL01000002.1	50408	54031	+	PTQ88043.1	QAOL01000002.1	49022	49747	+	PTQ88041.1	QAOL01000002.1	49744	50403	+	PTQ88042.1	QAOL01000002.1	54028	55851	+	PTQ88044.1	NA	NA	NA	NA	NA	QAOL01000012.1	52277	52579	+	PTQ85869.1	QAOL01000012.1	52605	52925	+	PTQ85870.1	QAOL01000012.1	52959	54665	+	PTQ85871.1
GCA_003051105	Nitrosomonas nitrosa	PRJNA444083	AOB - Nitrosomonadaceae	d__Bacteria;p__Proteobacteria;c__Gammaproteobacteria;o__Burkholderiales;f__Nitrosomonadaceae;g__Nitrosomonas;s__Nitrosomonas nitrosa	QAOO01000005.1	116573	118003	-	PTR02842.1	QAOO01000005.1	111530	115150	-	PTR02839.1	QAOO01000005.1	115845	116576	-	PTR02841.1	QAOO01000005.1	115177	115848	-	PTR02840.1	QAOO01000005.1	109703	111520	-	PTR02838.1	NA	NA	NA	NA	NA	QAOO01000012.1	49386	49688	-	PTQ97081.1	QAOO01000012.1	49032	49352	-	PTQ97080.1	QAOO01000012.1	47287	48993	-	PTQ97079.1
GCA_003201195	Nitrosomonas eutropha	PRJNA444067	AOB - Nitrosomonadaceae	d__Bacteria;p__Proteobacteria;c__Gammaproteobacteria;o__Burkholderiales;f__Nitrosomonadaceae;g__Nitrosomonas;s__Nitrosomonas eutropha	QICQ01000017.1	24820	26358	-	PXV80216.1	QICQ01000017.1;QICQ01000017.1	21028;27304	23361;30924	-;+	PXV80213.1;PXV80217.1	QICQ01000017.1	24077	24805	-	PXV80215.1	QICQ01000017.1	23415	24080	-	PXV80214.1	NA	NA	NA	NA	NA	NA	NA	NA	NA	NA	NA	NA	NA	NA	NA	NA	NA	NA	NA	NA	NA	NA	NA	NA	NA
GCA_003201565	Nitrosomonas sp. Nm84	PRJNA444087	AOB - Nitrosomonadaceae	d__Bacteria;p__Proteobacteria;c__Gammaproteobacteria;o__Burkholderiales;f__Nitrosomonadaceae;g__Nitrosomonas;s__Nitrosomonas sp003201565	QJJP01000013.1	9985	11421	-	PXW86737.1	QJJP01000013.1	4899	8525	-	PXW86734.1	QJJP01000013.1	9232	9960	-	PXW86736.1	QJJP01000013.1	8570	9235	-	PXW86735.1	QJJP01000013.1	3082	4902	-	PXW86733.1	NA	NA	NA	NA	NA	QJJP01000005.1	35990	36292	-	PXW89052.1	QJJP01000005.1	35649	35969	-	PXW89051.1	QJJP01000005.1	33909	35615	-	PXW89050.1
GCA_003201725	Nitrosomonas ureae	PRJNA444080	AOB - Nitrosomonadaceae	d__Bacteria;p__Proteobacteria;c__Gammaproteobacteria;o__Burkholderiales;f__Nitrosomonadaceae;g__Nitrosomonas;s__Nitrosomonas ureae	QJJW01000002.1	59501	60934	-	PXX17818.1	QJJW01000002.1	54495	58118	-	PXX17815.1	QJJW01000002.1	58779	59504	-	PXX17817.1	QJJW01000002.1	58123	58782	-	PXX17816.1	QJJW01000002.1	52675	54498	-	PXX17814.1	NA	NA	NA	NA	NA	QJJW01000016.1	63705	64007	-	PXX14318.1	QJJW01000016.1	63359	63679	-	PXX14317.1	QJJW01000016.1	61619	63325	-	PXX14316.1
GCA_003230615	Nitrosospira sp.	PRJNA385762	AOB - Nitrosomonadaceae	d__Bacteria;p__Proteobacteria;c__Gammaproteobacteria;o__Burkholderiales;f__Nitrosomonadaceae;g__GCA-2721545;s__GCA-2721545 sp003230615	NA	NA	NA	NA	NA	NA	NA	NA	NA	NA	NA	NA	NA	NA	NA	NA	NA	NA	NA	NA	NA	NA	NA	NA	NA	NA	NA	NA	NA	NA	QIFK01000190.1	3878	4180	+	QIFK01000190.1_5	QIFK01000190.1	1746	2114	+	QIFK01000190.1_3	QIFK01000190.1	2117	3838	+	QIFK01000190.1_4
GCA_004356405	Betaproteobacteria bacterium	PRJNA526329	AOB - Nitrosomonadaceae	d__Bacteria;p__Proteobacteria;c__Gammaproteobacteria;o__Burkholderiales;f__Nitrosomonadaceae;g__GCA-2721545;s__GCA-2721545 sp003230615	NA	NA	NA	NA	NA	NA	NA	NA	NA	NA	NA	NA	NA	NA	NA	NA	NA	NA	NA	NA	SMXI01000047.1	18969	20798	+	TDI75258.1	NA	NA	NA	NA	NA	SMXI01000047.1	4397	4699	-	TDI75247.1	SMXI01000047.1	6463	6831	-	TDI75249.1	SMXI01000047.1	4739	6460	-	TDI75248.1
GCA_004356775	Betaproteobacteria bacterium	PRJNA526329	AOB - Nitrosomonadaceae	d__Bacteria;p__Proteobacteria;c__Gammaproteobacteria;o__Burkholderiales;f__Nitrosomonadaceae;g__GCA-2721545;s__GCA-2721545 sp004356775	NA	NA	NA	NA	NA	NA	NA	NA	NA	NA	NA	NA	NA	NA	NA	NA	NA	NA	NA	NA	SMXG01000111.1	5908	7722	-	TDI80208.1	NA	NA	NA	NA	NA	NA	NA	NA	NA	NA	NA	NA	NA	NA	NA	NA	NA	NA	NA	NA
GCA_004525885	Nitrosomonadales bacterium	PRJNA511814	AOB - Nitrosomonadaceae	d__Bacteria;p__Proteobacteria;c__Gammaproteobacteria;o__Burkholderiales;f__Nitrosomonadaceae;g__GCA-2721545;s__GCA-2721545 sp004525885	NA	NA	NA	NA	NA	NA	NA	NA	NA	NA	NA	NA	NA	NA	NA	NA	NA	NA	NA	NA	SPBV01000309.1	1	1629	+	TFH06893.1	NA	NA	NA	NA	NA	SPBV01000335.1	255	557	-	TFH06648.1	SPBV01000189.1	3161	3529	+	TFH08358.1	SPBV01000335.1	600	2052	-	TFH06649.1
GCA_006742785	Nitrosomonas stercoris	PRJDB8366	AOB - Nitrosomonadaceae	d__Bacteria;p__Proteobacteria;c__Gammaproteobacteria;o__Burkholderiales;f__Nitrosomonadaceae;g__Nitrosomonas;s__Nitrosomonas stercoris	NA	NA	NA	NA	NA	NA	NA	NA	NA	NA	NA	NA	NA	NA	NA	NA	NA	NA	NA	NA	NA	NA	NA	NA	NA	NA	NA	NA	NA	NA	NA	NA	NA	NA	NA	NA	NA	NA	NA	NA	NA	NA	NA	NA	NA
GCA_008015595	Nitrosomonas sp.	PRJNA428383	AOB - Nitrosomonadaceae	d__Bacteria;p__Proteobacteria;c__Gammaproteobacteria;o__Burkholderiales;f__Nitrosomonadaceae;g__Nitrosomonas;s__Nitrosomonas sp008015595	SSFW01000135.1	8905	10350	-	TXI22378.1	SSFW01000135.1	3880	7482	-	TXI22375.1	SSFW01000135.1	8190	8921	-	TXI22377.1	SSFW01000135.1	7522	8193	-	TXI22376.1	NA	NA	NA	NA	NA	NA	NA	NA	NA	NA	SSFW01000054.1	8221	8523	+	TXI24719.1	SSFW01000054.1	8546	8866	+	TXI24720.1	SSFW01000054.1	8899	10332	+	TXI24721.1
GCA_008015635	Nitrosomonas oligotropha	PRJNA428383	AOB - Nitrosomonadaceae	d__Bacteria;p__Proteobacteria;c__Gammaproteobacteria;o__Burkholderiales;f__Nitrosomonadaceae;g__Nitrosomonas;s__Nitrosomonas oligotropha_A	SSFX01000064.1	220	1656	-	TXI27901.1	NA	NA	NA	NA	NA	NA	NA	NA	NA	NA	NA	NA	NA	NA	NA	NA	NA	NA	NA	NA	NA	NA	NA	NA	NA	SSFX01000039.1	110045	110347	-	TXI29101.1	SSFX01000039.1	109697	110005	-	TXI29164.1	SSFX01000039.1	107957	109663	-	TXI29100.1
GCA_008124795	Nitrosomonas communis	PRJNA330478	AOB - Nitrosomonadaceae	d__Bacteria;p__Proteobacteria;c__Gammaproteobacteria;o__Burkholderiales;f__Nitrosomonadaceae;g__Nitrosomonas;s__Nitrosomonas communis	VNHT01000011.1	12805	14235	+	TYP91112.1	VNHT01000011.1	15657	19283	+	TYP91115.1	VNHT01000011.1	14232	14963	+	TYP91113.1	VNHT01000011.1	14960	15631	+	TYP91114.1	VNHT01000011.1	19286	21100	+	TYP91116.1	NA	NA	NA	NA	NA	NA	NA	NA	NA	NA	NA	NA	NA	NA	NA	NA	NA	NA	NA	NA
GCA_009833085	Nitrosomonas oligotropha	PRJNA284623	AOB - Nitrosomonadaceae	d__Bacteria;p__Proteobacteria;c__Gammaproteobacteria;o__Burkholderiales;f__Nitrosomonadaceae;g__Nitrosomonas;s__Nitrosomonas oligotropha	QRBZ01000012.1	60036	61484	-	MXS82436.1	QRBZ01000012.1	55005	58613	-	MXS82433.1	QRBZ01000012.1	59297	60022	-	MXS82435.1	QRBZ01000012.1	58641	59300	-	MXS82434.1	NA	NA	NA	NA	NA	NA	NA	NA	NA	NA	QRBZ01000005.1	69194	69496	-	MXS81987.1	QRBZ01000005.1	68848	69156	-	MXS81986.1	QRBZ01000005.1	67108	68814	-	MXS81985.1
GCA_009833095	Nitrosomonas sp. JL21	PRJNA284623	AOB - Nitrosomonadaceae	d__Bacteria;p__Proteobacteria;c__Gammaproteobacteria;o__Burkholderiales;f__Nitrosomonadaceae;g__Nitrosomonas;s__Nitrosomonas sp009833095	QRCB01000027.1	56702	58147	-	MXS78193.1	QRCB01000027.1	51463	55092	-	MXS78190.1	QRCB01000027.1	55963	56688	-	MXS78192.1	QRCB01000027.1	55298	55966	-	MXS78191.1	QRCB01000027.1	49646	51463	-	MXS78189.1	NA	NA	NA	NA	NA	QRCB01000006.1	41846	42148	-	MXS76907.1	QRCB01000006.1	41505	41825	-	MXS76906.1	QRCB01000006.1	39765	41471	-	MXS76905.1
GCA_009833115	Nitrosomonas sp. GH22	PRJNA284623	AOB - Nitrosomonadaceae	d__Bacteria;p__Proteobacteria;c__Gammaproteobacteria;o__Burkholderiales;f__Nitrosomonadaceae;g__Nitrosomonas;s__Nitrosomonas eutropha	QRCA01000038.1	16017	17555	+	MXS81156.1	QRCA01000038.1;QRCA01000038.1	11451;19002	15071;21347	-;+	MXS81153.1;MXS81159.1	QRCA01000038.1	17570	18298	+	MXS81157.1	QRCA01000038.1	18295	18960	+	MXS81158.1	NA	NA	NA	NA	NA	NA	NA	NA	NA	NA	NA	NA	NA	NA	NA	NA	NA	NA	NA	NA	NA	NA	NA	NA	NA
GCA_009833125	Nitrosomonas sp. HPC101	PRJNA284623	AOB - Nitrosomonadaceae	d__Bacteria;p__Proteobacteria;c__Gammaproteobacteria;o__Burkholderiales;f__Nitrosomonadaceae;g__Nitrosomonas;s__Nitrosomonas sp009833125	QRCC01000021.1	4833	6317	-	MXS86552.1	QRCC01000009.1;QRCC01000021.1	139385;886	143020;3228	-;-	MXS85698.1;MXS86549.1	QRCC01000021.1	3994	4722	-	MXS86551.1	QRCC01000021.1	3338	3997	-	MXS86550.1	NA	NA	NA	NA	NA	NA	NA	NA	NA	NA	NA	NA	NA	NA	NA	NA	NA	NA	NA	NA	NA	NA	NA	NA	NA
GCA_013450215	Nitrosospira sp.	PRJNA636190	AOB - Nitrosomonadaceae	d__Bacteria;p__Proteobacteria;c__Gammaproteobacteria;o__Burkholderiales;f__Nitrosomonadaceae;g__VFJL01;s__VFJL01 sp013450215	JACDSH010000031.1	14367	15821	-	MBA0015107.1	JACDSH010000031.1	10750	14364	-	MBA0015106.1	NA	NA	NA	NA	NA	NA	NA	NA	NA	NA	NA	NA	NA	NA	NA	NA	NA	NA	NA	NA	NA	NA	NA	NA	NA	NA	NA	NA	NA	NA	NA	NA	NA	NA	NA
GCA_013520955	Nitrosospira sp.	PRJNA636190	AOB - Nitrosomonadaceae	d__Bacteria;p__Proteobacteria;c__Gammaproteobacteria;o__Burkholderiales;f__Nitrosomonadaceae;g__BJGV01;s__BJGV01 sp014190895	NA	NA	NA	NA	NA	NA	NA	NA	NA	NA	NA	NA	NA	NA	NA	NA	NA	NA	NA	NA	NA	NA	NA	NA	NA	NA	NA	NA	NA	NA	JACDOM010000019.1	2687	2989	-	MBA0922140.1	JACDOM010000019.1	4747	5121	-	MBA0922142.1	JACDOM010000019.1	3029	4750	-	MBA0922141.1
GCA_013521015	Nitrosospira sp.	PRJNA636190	AOB - Nitrosomonadaceae	d__Bacteria;p__Proteobacteria;c__Gammaproteobacteria;o__Burkholderiales;f__Nitrosomonadaceae;g__VFJL01;s__VFJL01 sp013450215	JACDON010000149.1	1	821	+	MBA0916800.1	JACDON010000149.1	824	4275	+	MBA0916801.1	NA	NA	NA	NA	NA	NA	NA	NA	NA	NA	NA	NA	NA	NA	NA	NA	NA	NA	NA	NA	NA	NA	NA	NA	NA	NA	NA	NA	NA	NA	NA	NA	NA	NA	NA
GCA_013697655	Nitrosospira sp.	PRJNA630822	AOB - Nitrosomonadaceae	d__Bacteria;p__Proteobacteria;c__Gammaproteobacteria;o__Burkholderiales;f__Nitrosomonadaceae;g__Nitrosospira;s__Nitrosospira sp013697655	JACCWK010000163.1	1776	3248	-	MBA2659657.1	JACCWK010000257.1;JACCWK010000257.1	2184;10282	5816;12555	-;-	MBA2660626.1;MBA2660631.1	JACCWK010000163.1	953	1702	-	MBA2659656.1	JACCWK010000163.1	297	956	-	MBA2659655.1	NA	NA	NA	NA	NA	NA	NA	NA	NA	NA	JACCWK010000210.1	8234	8536	+	MBA2660100.1	JACCWK010000210.1	8552	8875	+	MBA2660101.1	JACCWK010000210.1	8910	10616	+	MBA2660102.1
GCA_014584635	Nitrosomonas eutropha	PRJNA335309	AOB - Nitrosomonadaceae	d__Bacteria;p__Proteobacteria;c__Gammaproteobacteria;o__Burkholderiales;f__Nitrosomonadaceae;g__Nitrosomonas;s__Nitrosomonas eutropha_B	JACTML010000032.1	10984	12468	+	JACTML010000032.1_6	JACTML010000032.1;JACTML010000032.1	6232;13983	9852;16286	-;+	JACTML010000032.1_4;JACTML010000032.1_9	JACTML010000032.1	12536	13264	+	JACTML010000032.1_7	JACTML010000032.1	13261	13926	+	JACTML010000032.1_8	NA	NA	NA	NA	NA	NA	NA	NA	NA	NA	NA	NA	NA	NA	NA	NA	NA	NA	NA	NA	NA	NA	NA	NA	NA
GCA_015075225	Burkholderiales bacterium	PRJNA627084	AOB - Nitrosomonadaceae	d__Bacteria;p__Proteobacteria;c__Gammaproteobacteria;o__Burkholderiales;f__Nitrosomonadaceae;g__Nitrosomonas;s__Nitrosomonas sp015075225	JABTUQ010000005.1	106974	108467	-	MBE7527531.1	JABTUQ010000005.1;JABTUQ010000005.1	103163;109445	105502;113083	-;+	MBE7527528.1;MBE7527532.1	JABTUQ010000005.1	106249	106974	-	MBE7527530.1	JABTUQ010000005.1	105593	106252	-	MBE7527529.1	NA	NA	NA	NA	NA	NA	NA	NA	NA	NA	NA	NA	NA	NA	NA	NA	NA	NA	NA	NA	NA	NA	NA	NA	NA
GCA_015709435	Nitrosomonas sp. H1_AOB3	PRJNA627084	AOB - Nitrosomonadaceae	d__Bacteria;p__Proteobacteria;c__Gammaproteobacteria;o__Burkholderiales;f__Nitrosomonadaceae;g__Nitrosomonas;s__Nitrosomonas europaea	CP054389.1	2496900	2498417	-	QOJ10035.1	CP054389.1;CP054389.1	2493044;2499368	2495386;2503003	-;+	QOJ10472.1;QOJ10037.1	CP054389.1	2496094	2496822	-	QOJ10034.1	CP054389.1	2495438	2496097	-	QOJ10033.1	NA	NA	NA	NA	NA	NA	NA	NA	NA	NA	NA	NA	NA	NA	NA	NA	NA	NA	NA	NA	NA	NA	NA	NA	NA
GCA_015709615	Gammaproteobacteria bacterium	PRJNA627084	AOB - Nitrosomonadaceae	d__Bacteria;p__Proteobacteria;c__Gammaproteobacteria;o__Burkholderiales;f__Nitrosomonadaceae;g__Nitrosomonas;s__Nitrosomonas sp015709615	CP054179.1	1081921	1083357	+	QOJ20154.1	CP054179.1	1084932	1088534	+	QOJ20157.1	CP054179.1	1083382	1084107	+	QOJ20155.1	CP054179.1	1084104	1084763	+	QOJ20156.1	NA	NA	NA	NA	NA	NA	NA	NA	NA	NA	CP054179.1	2898522	2898824	+	QOJ21666.1	CP054179.1	2898860	2899168	+	QOJ22193.1	CP054179.1	2899202	2900908	+	QOJ21667.1
GCA_015709635	Gammaproteobacteria bacterium	PRJNA627084	AOB - Nitrosomonadaceae	d__Bacteria;p__Proteobacteria;c__Gammaproteobacteria;o__Burkholderiales;f__Nitrosomonadaceae;g__Nitrosomonas;s__Nitrosomonas sp015709635	CP054180.1	819437	820885	-	QOJ22850.1	CP054180.1	814419	818021	-	QOJ22847.1	CP054180.1	818698	819423	-	QOJ22849.1	CP054180.1	818042	818701	-	QOJ22848.1	NA	NA	NA	NA	NA	NA	NA	NA	NA	NA	CP054180.1	2307173	2307475	-	QOJ24106.1	CP054180.1	2306829	2307137	-	QOJ25025.1	CP054180.1	2305089	2306795	-	QOJ24105.1
GCA_016106405	Nitrosospira sp.	PRJNA636190	AOB - Nitrosomonadaceae	d__Bacteria;p__Proteobacteria;c__Gammaproteobacteria;o__Burkholderiales;f__Nitrosomonadaceae;g__VFJL01;s__VFJL01 sp013450215	JADMAR010000070.1	25406	26860	+	MBI0412468.1	JADMAR010000070.1	26863	30477	+	MBI0412469.1	NA	NA	NA	NA	NA	NA	NA	NA	NA	NA	NA	NA	NA	NA	NA	NA	NA	NA	NA	NA	NA	NA	NA	NA	NA	NA	NA	NA	NA	NA	NA	NA	NA	NA	NA
GCA_016106425	Nitrosospira sp.	PRJNA636190	AOB - Nitrosomonadaceae	d__Bacteria;p__Proteobacteria;c__Gammaproteobacteria;o__Burkholderiales;f__Nitrosomonadaceae;g__VFJL01;s__VFJL01 sp903957805	JADMAG010000092.1;JADMAG010000213.1	8587;5273	10041;6727	+;-	MBP0132383.1;MBP0133152.1	JADMAG010000092.1;JADMAG010000213.1	10044;1656	13658;5270	+;-	MBP0132384.1;MBP0133151.1	NA	NA	NA	NA	NA	NA	NA	NA	NA	NA	NA	NA	NA	NA	NA	NA	NA	NA	NA	NA	NA	NA	NA	NA	NA	NA	NA	NA	NA	NA	NA	NA	NA	NA	NA
GCA_016703745	Nitrosomonas sp.	PRJNA629478	AOB - Nitrosomonadaceae	d__Bacteria;p__Proteobacteria;c__Gammaproteobacteria;o__Burkholderiales;f__Nitrosomonadaceae;g__Nitrosomonas;s__Nitrosomonas sp016703745	JADJBK010000006.1	626505	627920	-	MBK6617554.1	JADJBK010000006.1	621463	625089	-	MBK6617551.1	JADJBK010000006.1	625762	626508	-	MBK6617553.1	JADJBK010000006.1	625100	625765	-	MBK6617552.1	NA	NA	NA	NA	NA	NA	NA	NA	NA	NA	NA	NA	NA	NA	NA	NA	NA	NA	NA	NA	NA	NA	NA	NA	NA
GCA_016705625	Nitrosomonas sp.	PRJNA629478	AOB - Nitrosomonadaceae	d__Bacteria;p__Proteobacteria;c__Gammaproteobacteria;o__Burkholderiales;f__Nitrosomonadaceae;g__Nitrosomonas;s__Nitrosomonas sp016710135	JADJLE010000001.1	1830886	1832331	+	MBK7365076.1	JADJLE010000001.1	1833754	1837356	+	MBK7365079.1	JADJLE010000001.1	1832315	1833046	+	MBK7365077.1	JADJLE010000001.1	1833043	1833714	+	MBK7365078.1	NA	NA	NA	NA	NA	NA	NA	NA	NA	NA	JADJLE010000001.1	1508881	1509183	-	MBK7364787.1	JADJLE010000001.1	1508539	1508847	-	MBK7364786.1	JADJLE010000001.1	1506799	1508505	-	MBK7364785.1
GCA_016707165	Nitrosomonas sp.	PRJNA629478	AOB - Nitrosomonadaceae	d__Bacteria;p__Proteobacteria;c__Gammaproteobacteria;o__Burkholderiales;f__Nitrosomonadaceae;g__Nitrosomonas;s__Nitrosomonas oligotropha_A	JADJIF010000025.1	109720	111156	+	MBK7492821.1	JADJIF010000025.1	112583	116197	+	MBK7492824.1	JADJIF010000025.1	111181	111906	+	MBK7492822.1	JADJIF010000025.1	111903	112562	+	MBK7492823.1	NA	NA	NA	NA	NA	NA	NA	NA	NA	NA	JADJIF010000013.1	221511	221813	-	MBK7491398.1	JADJIF010000013.1	221164	221472	-	MBK7491397.1	JADJIF010000013.1	219424	221130	-	MBK7491396.1
GCA_016708955	Nitrosomonas sp.	PRJNA629478	AOB - Nitrosomonadaceae	d__Bacteria;p__Proteobacteria;c__Gammaproteobacteria;o__Burkholderiales;f__Nitrosomonadaceae;g__Nitrosomonas;s__Nitrosomonas sp016708955	JADJES010000001.1	744345	745781	-	MBK6957566.1	JADJES010000001.1	739242	742868	-	MBK6957563.1	JADJES010000001.1	743594	744319	-	MBK6957565.1	JADJES010000001.1	742932	743597	-	MBK6957564.1	NA	NA	NA	NA	NA	NA	NA	NA	NA	NA	NA	NA	NA	NA	NA	NA	NA	NA	NA	NA	NA	NA	NA	NA	NA
GCA_016710135	Nitrosomonas sp.	PRJNA629478	AOB - Nitrosomonadaceae	d__Bacteria;p__Proteobacteria;c__Gammaproteobacteria;o__Burkholderiales;f__Nitrosomonadaceae;g__Nitrosomonas;s__Nitrosomonas sp016710135	JADJLM010000001.1	438444	439889	-	MBK7352564.1	JADJLM010000001.1	433419	437021	-	MBK7352563.1	NA	NA	NA	NA	NA	NA	NA	NA	NA	NA	NA	NA	NA	NA	NA	NA	NA	NA	NA	NA	JADJLM010000001.1	760596	760898	+	MBK7352831.1	NA	NA	NA	NA	NA	JADJLM010000001.1	761273	762979	+	MBK7352832.1
GCA_016717525	Nitrosomonas sp.	PRJNA629478	AOB - Nitrosomonadaceae	d__Bacteria;p__Proteobacteria;c__Gammaproteobacteria;o__Burkholderiales;f__Nitrosomonadaceae;g__Nitrosomonas;s__Nitrosomonas sp902826115	JADKFI010000019.1	38383	39819	-	MBK9663210.1	NA	NA	NA	NA	NA	JADKFI010000019.1	37620	38354	-	MBK9663209.1	JADKFI010000019.1	36962	37633	-	MBK9663208.1	NA	NA	NA	NA	NA	NA	NA	NA	NA	NA	JADKFI010000006.1	55933	56235	+	MBK9662509.1	JADKFI010000006.1	56273	56581	+	MBK9662510.1	JADKFI010000006.1	56615	58321	+	MBK9662511.1
GCA_016721865	Nitrosomonas sp.	PRJNA629478	AOB - Nitrosomonadaceae	d__Bacteria;p__Proteobacteria;c__Gammaproteobacteria;o__Burkholderiales;f__Nitrosomonadaceae;g__Nitrosomonas;s__Nitrosomonas sp016721865	JADKHF010000042.1	82845	84269	-	MBL0011532.1	NA	NA	NA	NA	NA	NA	NA	NA	NA	NA	NA	NA	NA	NA	NA	NA	NA	NA	NA	NA	NA	NA	NA	NA	NA	NA	NA	NA	NA	NA	NA	NA	NA	NA	NA	NA	NA	NA	NA	NA
GCA_016845595	Betaproteobacteria bacterium	PRJNA689047	AOB - Nitrosomonadaceae	d__Bacteria;p__Proteobacteria;c__Gammaproteobacteria;o__Burkholderiales;f__Nitrosomonadaceae;g__GCA-2721545;s__GCA-2721545 sp014237605	NA	NA	NA	NA	NA	NA	NA	NA	NA	NA	NA	NA	NA	NA	NA	NA	NA	NA	NA	NA	NA	NA	NA	NA	NA	NA	NA	NA	NA	NA	JAERSL010000111.1	9000	9302	-	JAERSL010000111.1_9	JAERSL010000111.1	11066	11434	-	JAERSL010000111.1_11	JAERSL010000111.1	9342	11063	-	JAERSL010000111.1_10
GCA_017306155	Nitrosospira multiformis	PRJNA629336	AOB - Nitrosomonadaceae	d__Bacteria;p__Proteobacteria;c__Gammaproteobacteria;o__Burkholderiales;f__Nitrosomonadaceae;g__Nitrosospira;s__Nitrosospira multiformis_F	JAFKJB010000009.1	91469	92962	+	MBN9132837.1	JAFKJB010000009.1	94474	98121	+	MBN9132840.1	JAFKJB010000009.1	93005	93736	+	MBN9132838.1	JAFKJB010000009.1	93733	94428	+	MBN9132839.1	JAFKJB010000009.1	98124	100010	+	MBN9132841.1	NA	NA	NA	NA	NA	JAFKJB010000012.1	185069	185371	+	MBN9133311.1	JAFKJB010000012.1	185394	185735	+	MBN9133312.1	JAFKJB010000012.1	185782	187488	+	MBN9133313.1
GCA_018240285	Proteobacteria bacterium	PRJNA694732	AOB - Nitrosomonadaceae	d__Bacteria;p__Proteobacteria;c__Gammaproteobacteria;o__Burkholderiales;f__Nitrosomonadaceae;g__Nitrosomonas;s__Nitrosomonas sp018240285	JAFEGA010000008.1	41123	42559	-	MBS0587580.1	JAFEGA010000008.1	36096	39695	-	MBS0587577.1	JAFEGA010000008.1	40373	41098	-	MBS0587579.1	JAFEGA010000008.1	39717	40376	-	MBS0587578.1	NA	NA	NA	NA	NA	NA	NA	NA	NA	NA	JAFEGA010000038.1	2913	3215	+	MBS0588880.1	JAFEGA010000038.1	3251	3559	+	MBS0588881.1	JAFEGA010000038.1	3593	5299	+	MBS0588882.1
GCA_018240885	Proteobacteria bacterium	PRJNA694732	AOB - Nitrosomonadaceae	d__Bacteria;p__Proteobacteria;c__Gammaproteobacteria;o__Burkholderiales;f__Nitrosomonadaceae;g__Nitrosomonas;s__Nitrosomonas sp015709615	JAFEEW010000074.1	29998	31434	+	MBS0498651.1	JAFEEW010000074.1	33009	36611	+	MBS0498654.1	JAFEEW010000074.1	31459	32184	+	MBS0498652.1	JAFEEW010000074.1	32181	32840	+	MBS0498653.1	NA	NA	NA	NA	NA	NA	NA	NA	NA	NA	JAFEEW010000068.1	60462	60764	-	MBS0498386.1	JAFEEW010000068.1	60118	60426	-	MBS0498385.1	JAFEEW010000068.1	58378	60084	-	MBS0498384.1
GCA_018241205	Proteobacteria bacterium	PRJNA694732	AOB - Nitrosomonadaceae	d__Bacteria;p__Proteobacteria;c__Gammaproteobacteria;o__Burkholderiales;f__Nitrosomonadaceae;g__Nitrosomonas;s__Nitrosomonas sp018241205	JAFEEI010000096.1	3902	5338	-	MBS0424633.1	NA	NA	NA	NA	NA	JAFEEI010000096.1	3152	3877	-	MBS0424632.1	JAFEEI010000096.1	2496	3155	-	MBS0424631.1	NA	NA	NA	NA	NA	NA	NA	NA	NA	NA	JAFEEI010000051.1	18206	18508	-	MBS0423843.1	JAFEEI010000051.1	17862	18170	-	MBS0423842.1	JAFEEI010000051.1	16122	17828	-	MBS0423841.1
GCA_018241825	Proteobacteria bacterium	PRJNA694732	AOB - Nitrosomonadaceae	d__Bacteria;p__Proteobacteria;c__Gammaproteobacteria;o__Burkholderiales;f__Nitrosomonadaceae;g__Nitrosomonas;s__Nitrosomonas sp015709635	NA	NA	NA	NA	NA	NA	NA	NA	NA	NA	NA	NA	NA	NA	NA	NA	NA	NA	NA	NA	NA	NA	NA	NA	NA	NA	NA	NA	NA	NA	JAFEDC010000009.1	37835	38137	-	MBS0298805.1	JAFEDC010000009.1	37491	37799	-	MBS0298804.1	JAFEDC010000009.1	35751	37457	-	MBS0298803.1
GCA_018406445	Nitrosospira sp. NRS527	PRJDB11303	AOB - Nitrosomonadaceae	d__Bacteria;p__Proteobacteria;c__Gammaproteobacteria;o__Burkholderiales;f__Nitrosomonadaceae;g__Nitrosospira;s__Nitrosospira briensis	AP024515.1	1047448	1048923	+	BCT67406.1	AP024515.1	1050536	1054222	+	BCT67409.1	AP024515.1	1048987	1049718	+	BCT67407.1	AP024515.1	1049715	1050398	+	BCT67408.1	AP024515.1	1054224	1056101	+	BCT67410.1	NA	NA	NA	NA	NA	AP024515.1	1363688	1363990	+	BCT67698.1	AP024515.1	1364008	1364331	+	BCT67699.1	AP024515.1	1364368	1366074	+	BCT67700.1
GCA_019186865	Nitrosomonas europaea	PRJNA559529	AOB - Nitrosomonadaceae	d__Bacteria;p__Proteobacteria;c__Gammaproteobacteria;o__Burkholderiales;f__Nitrosomonadaceae;g__Nitrosomonas;s__Nitrosomonas europaea	JABARC010000035.1	9718	11235	-	MBV6390278.1	JABARC010000035.1;JABARC010000035.1	5862;12186	8192;15821	-;+	MBV6390275.1;MBV6390281.1	JABARC010000035.1	8912	9640	-	MBV6390277.1	JABARC010000035.1	8256	8915	-	MBV6390276.1	NA	NA	NA	NA	NA	NA	NA	NA	NA	NA	NA	NA	NA	NA	NA	NA	NA	NA	NA	NA	NA	NA	NA	NA	NA
GCA_019187415	Nitrosomonas sp.	PRJNA559529	AOB - Nitrosomonadaceae	d__Bacteria;p__Proteobacteria;c__Gammaproteobacteria;o__Burkholderiales;f__Nitrosomonadaceae;g__Nitrosomonas;s__Nitrosomonas sp018240285	JABAQW010000036.1	3627	5063	+	MBV6448276.1	JABAQW010000036.1	6491	10090	+	MBV6448279.1	JABAQW010000036.1	5088	5813	+	MBV6448277.1	JABAQW010000036.1	5810	6469	+	MBV6448278.1	NA	NA	NA	NA	NA	NA	NA	NA	NA	NA	JABAQW010000065.1	1417	1719	-	MBV6449087.1	NA	NA	NA	NA	NA	NA	NA	NA	NA	NA
GCA_019635155	Nitrosomonas sp.	PRJNA725625	AOB - Nitrosomonadaceae	NA	JAHBZY010000017.1	29789	31219	-	MBX3617765.1	JAHBZY010000017.1	24770	28393	-	MBX3617762.1	JAHBZY010000017.1	29070	29792	-	MBX3617764.1	JAHBZY010000017.1	28414	29073	-	MBX3617763.1	NA	NA	NA	NA	NA	NA	NA	NA	NA	NA	JAHBZY010000020.1	25304	25606	-	MBX3617967.1	JAHBZY010000020.1	24960	25268	-	MBX3617966.1	JAHBZY010000020.1	23221	24927	-	MBX3617965.1
GCA_019635175	Nitrosomonas sp.	PRJNA725625	AOB - Nitrosomonadaceae	NA	JAHBZX010000001.1	41737	43173	+	MBX3638916.1	JAHBZX010000001.1	44621	48244	+	MBX3638919.1	JAHBZX010000001.1	43170	43901	+	MBX3638917.1	JAHBZX010000001.1	43898	44563	+	MBX3638918.1	JAHBZX010000001.1	48247	50064	+	MBX3638920.1	NA	NA	NA	NA	NA	JAHBZX010000010.1	12843	13145	+	MBX3640112.1	JAHBZX010000010.1	13171	13479	+	MBX3640113.1	JAHBZX010000010.1	13535	15241	+	MBX3640114.1
GCA_019635215	Nitrosomonas sp.	PRJNA725625	AOB - Nitrosomonadaceae	NA	JAHBZZ010000003.1	54438	55874	+	MBX3629022.1	JAHBZZ010000003.1	57322	60945	+	MBX3629025.1	JAHBZZ010000003.1	55871	56602	+	MBX3629023.1	JAHBZZ010000003.1	56599	57264	+	MBX3629024.1	JAHBZZ010000003.1	60948	62765	+	MBX3629026.1	NA	NA	NA	NA	NA	JAHBZZ010000008.1	18940	19242	+	MBX3629727.1	JAHBZZ010000008.1	19268	19576	+	MBX3629728.1	JAHBZZ010000008.1	19632	21338	+	MBX3629729.1
GCA_019745325	Nitrosomonas sp.	PRJNA745370	AOB - Nitrosomonadaceae	NA	JAIETK010000004.1	23445	24878	-	MBX9894137.1	JAIETK010000004.1	18128	21751	-	MBX9894134.1	JAIETK010000004.1	22726	23448	-	MBX9894136.1	JAIETK010000004.1	22070	22729	-	MBX9894135.1	NA	NA	NA	NA	NA	NA	NA	NA	NA	NA	JAIETK010000013.1	2971	3273	+	MBX9895275.1	JAIETK010000013.1	3298	3606	+	MBX9895276.1	JAIETK010000013.1	3662	5368	+	MBX9895277.1
GCA_019745535	Nitrosomonas sp.	PRJNA745370	AOB - Nitrosomonadaceae	NA	JAIETB010000046.1	4551	5999	-	MBX9916662.1	JAIETB010000046.1	1	3128	-	MBX9916659.1	JAIETB010000046.1	3812	4537	-	MBX9916661.1	JAIETB010000046.1	3156	3815	-	MBX9916660.1	NA	NA	NA	NA	NA	NA	NA	NA	NA	NA	JAIETB010000058.1	48509	48811	-	MBX9917061.1	JAIETB010000058.1	48161	48469	-	MBX9917060.1	JAIETB010000058.1	46421	48127	-	MBX9917059.1
GCA_020696875	Nitrosospira multiformis	PRJNA725542	AOB - Nitrosomonadaceae	NA	JAJFMQ010000002.1	66935	68461	+	MCC2680773.1	JAJFMQ010000002.1	69974	73621	+	MCC2680776.1	JAJFMQ010000002.1	68505	69236	+	MCC2680774.1	JAJFMQ010000002.1	69233	69928	+	MCC2680775.1	JAJFMQ010000002.1	73618	75510	+	MCC2680777.1	NA	NA	NA	NA	NA	NA	NA	NA	NA	NA	NA	NA	NA	NA	NA	NA	NA	NA	NA	NA
GCA_020852475	Nitrosomonas sp.	PRJNA611787	AOB - Nitrosomonadaceae	NA	JADZAR010000095.1	186	1640	+	MCC6922640.1	JADZAR010000095.1	3082	6708	+	MCC6922643.1	JADZAR010000095.1	1663	2400	+	MCC6922641.1	JADZAR010000095.1	2400	3059	+	MCC6922642.1	NA	NA	NA	NA	NA	NA	NA	NA	NA	NA	JADZAR010000013.1	372	674	-	MCC6921626.1	JADZAR010000013.1	39	347	-	MCC6921625.1	NA	NA	NA	NA	NA
GCA_020890945	Nitrosomonas sp.	PRJNA691751	AOB - Nitrosomonadaceae	NA	JAJHPK010000100.1	5807	7294	-	MCC8997788.1	JAJHPK010000100.1	765	4385	-	MCC8997785.1	JAJHPK010000100.1	5064	5792	-	MCC8997787.1	JAJHPK010000100.1	4415	5071	-	MCC8997786.1	NA	NA	NA	NA	NA	NA	NA	NA	NA	NA	JAJHPK010000025.1	10430	10732	+	MCC8996302.1	JAJHPK010000025.1	10753	11070	+	MCC8996303.1	JAJHPK010000025.1	11104	12810	+	MCC8996304.1
GCA_021462965	Nitrosomonas sp.	PRJNA791618	AOB - Nitrosomonadaceae	NA	JAJTXG010000001.1	770255	771739	-	JAJTXG010000001.1_727	JAJTXG010000001.1;JAJTXG010000001.1	766437;772871	768740;776491	-;+	JAJTXG010000001.1_724;JAJTXG010000001.1_729	JAJTXG010000001.1	769459	770187	-	JAJTXG010000001.1_726	JAJTXG010000001.1	768797	769462	-	JAJTXG010000001.1_725	NA	NA	NA	NA	NA	NA	NA	NA	NA	NA	NA	NA	NA	NA	NA	NA	NA	NA	NA	NA	NA	NA	NA	NA	NA
GCA_021463265	Nitrosomonas sp.	PRJNA791618	AOB - Nitrosomonadaceae	NA	JAJTXH010000002.1	1774030	1775547	+	JAJTXH010000002.1_1699	JAJTXH010000002.1;JAJTXH010000002.1	1556063;1769444	1557598;1773079	-;-	JAJTXH010000002.1_1473;JAJTXH010000002.1_1697	JAJTXH010000002.1	1775625	1776353	+	JAJTXH010000002.1_1700	JAJTXH010000002.1	1776350	1777009	+	JAJTXH010000002.1_1701	NA	NA	NA	NA	NA	NA	NA	NA	NA	NA	NA	NA	NA	NA	NA	NA	NA	NA	NA	NA	NA	NA	NA	NA	NA
GCA_021463765	Nitrosomonas sp.	PRJNA791618	AOB - Nitrosomonadaceae	NA	JAJTXI010000001.1	1656660	1658153	+	JAJTXI010000001.1_1519	JAJTXI010000001.1;JAJTXI010000001.1	1652044;1659637	1655682;1661964	-;+	JAJTXI010000001.1_1517;JAJTXI010000001.1_1522	JAJTXI010000001.1	1658156	1658878	+	JAJTXI010000001.1_1520	JAJTXI010000001.1	1658875	1659534	+	JAJTXI010000001.1_1521	NA	NA	NA	NA	NA	NA	NA	NA	NA	NA	NA	NA	NA	NA	NA	NA	NA	NA	NA	NA	NA	NA	NA	NA	NA
GCA_021582415	Nitrosomonas sp.	PRJNA779449	AOB - Nitrosomonadaceae	NA	NA	NA	NA	NA	NA	NA	NA	NA	NA	NA	NA	NA	NA	NA	NA	NA	NA	NA	NA	NA	NA	NA	NA	NA	NA	NA	NA	NA	NA	NA	CP091133.1	734514	734816	-	UJP00894.1	CP091133.1	734170	734478	-	UJP01497.1	CP091133.1	732430	734136	-	UJP00893.1
GCA_021582535	Nitrosomonas sp.	PRJNA779449	AOB - Nitrosomonadaceae	NA	CP091134.1	545172	545929	+	UJP03381.1	CP091134.1	1593038	1595683	-	UJP01718.1	CP091134.1	545943	546668	+	UJP03382.1	CP091134.1	546665	547324	+	UJP03383.1	NA	NA	NA	NA	NA	NA	NA	NA	NA	NA	CP091134.1	633105	633407	-	UJP03477.1	CP091134.1	632761	633069	-	UJP04270.1	CP091134.1	631021	632727	-	UJP03476.1
GCA_021582655	Nitrosomonas sp.	PRJNA779449	AOB - Nitrosomonadaceae	NA	CP091135.1	2088325	2089758	+	UJP05099.1	CP091135.1	2091135	2094743	+	UJP05102.1	CP091135.1	2089755	2090477	+	UJP05100.1	CP091135.1	2090474	2091142	+	UJP05101.1	CP091135.1	1990472	1992280	+	UJP05018.1	NA	NA	NA	NA	NA	CP091135.1	1307340	1307642	-	UJP04437.1	CP091135.1	1306992	1307300	-	UJP06496.1	CP091135.1	1305252	1306958	-	UJP04436.1
GCA_021582795	Nitrosomonas sp.	PRJNA779449	AOB - Nitrosomonadaceae	NA	NA	NA	NA	NA	NA	NA	NA	NA	NA	NA	CP091136.1	2085972	2086697	+	UJP07419.1	CP091136.1	2086694	2087353	+	UJP07420.1	NA	NA	NA	NA	NA	NA	NA	NA	NA	NA	NA	NA	NA	NA	NA	NA	NA	NA	NA	NA	NA	NA	NA	NA	NA
GCA_021604405	Nitrosomonas sp.	PRJDB12579	AOB - Nitrosomonadaceae	NA	BQJA01000001.1	33679	35139	+	GJL70834.1	BQJA01000001.1	36594	40214	+	GJL70837.1	BQJA01000001.1	35152	35883	+	GJL70835.1	BQJA01000001.1	35880	36539	+	GJL70836.1	BQJA01000001.1	40217	42037	+	GJL70838.1	NA	NA	NA	NA	NA	BQJA01000019.1	9440	9742	+	GJL71829.1	BQJA01000019.1	9764	10090	+	GJL71830.1	BQJA01000019.1	10156	11862	+	GJL71831.1
GCA_021604485	Nitrosomonas sp.	PRJDB12579	AOB - Nitrosomonadaceae	NA	BQJB01000040.1	6475	7908	-	GJL76045.1	BQJB01000040.1	1360	4995	-	GJL76042.1	BQJB01000040.1	5716	6447	-	GJL76044.1	BQJB01000040.1	5060	5719	-	GJL76043.1	NA	NA	NA	NA	NA	NA	NA	NA	NA	NA	BQJB01000028.1	18796	19098	-	GJL75650.1	BQJB01000028.1	18446	18775	-	GJL75649.1	BQJB01000028.1	16690	18396	-	GJL75648.1
GCA_021731985	Nitrosomonas sp.	PRJNA533545	AOB - Nitrosomonadaceae	NA	JAKFWH010000084.1	9621	11057	-	JAKFWH010000084.1_6	JAKFWH010000084.1	4524	8144	-	JAKFWH010000084.1_3	JAKFWH010000084.1	8870	9595	-	JAKFWH010000084.1_5	JAKFWH010000084.1	8208	8873	-	JAKFWH010000084.1_4	NA	NA	NA	NA	NA	NA	NA	NA	NA	NA	JAKFWH010000015.1	5467	5769	+	JAKFWH010000015.1_5	JAKFWH010000015.1	5795	6115	+	JAKFWH010000015.1_6	JAKFWH010000015.1	6149	7855	+	JAKFWH010000015.1_7
GCA_021774035	Nitrosomonas sp.	PRJNA755678	AOB - Nitrosomonadaceae	NA	JAJFJM010000066.1	893	2353	-	JAJFJM010000066.1_3	NA	NA	NA	NA	NA	JAJFJM010000066.1	149	880	-	JAJFJM010000066.1_2	NA	NA	NA	NA	NA	NA	NA	NA	NA	NA	NA	NA	NA	NA	NA	JAJFJM010000316.1	3558	3860	-	JAJFJM010000316.1_5	JAJFJM010000316.1	3210	3536	-	JAJFJM010000316.1_4	JAJFJM010000316.1	1438	3144	-	JAJFJM010000316.1_3
GCA_021774075	Nitrosomonas sp.	PRJNA755678	AOB - Nitrosomonadaceae	NA	JAJFJK010000141.1	29544	30983	+	JAJFJK010000141.1_29	JAJFJK010000141.1	32424	36053	+	JAJFJK010000141.1_32	JAJFJK010000141.1	31015	31755	+	JAJFJK010000141.1_30	JAJFJK010000141.1	31752	32414	+	JAJFJK010000141.1_31	JAJFJK010000141.1	36056	37879	+	JAJFJK010000141.1_33	NA	NA	NA	NA	NA	NA	NA	NA	NA	NA	NA	NA	NA	NA	NA	NA	NA	NA	NA	NA
GCA_022352095	Nitrosomonas sp.	PRJNA779449	AOB - Nitrosomonadaceae	NA	JAKRWR010000076.1;JAKRWR010000366.1	2561;4175	3168;4897	+;-	MCG7755449.1;MCG7757091.1	NA	NA	NA	NA	NA	JAKRWR010000366.1	3278	4003	-	MCG7757090.1	JAKRWR010000366.1	2622	3281	-	MCG7757089.1	NA	NA	NA	NA	NA	NA	NA	NA	NA	NA	JAKRWR010000418.1	2876	3178	-	MCG7757433.1	JAKRWR010000418.1	2532	2840	-	MCG7757432.1	JAKRWR010000418.1	792	2498	-	MCG7757431.1
GCA_022836435	Nitrosomonas sp. PY1	PRJDB5489	AOB - Nitrosomonadaceae	NA	BQXC01000001.1	698856	700292	+	GKS68621.1	BQXC01000001.1	701766	705389	+	GKS68624.1	BQXC01000001.1	700315	701040	+	GKS68622.1	BQXC01000001.1	701037	701705	+	GKS68623.1	NA	NA	NA	NA	NA	NA	NA	NA	NA	NA	BQXC01000001.1	1406074	1406376	+	GKS69282.1	BQXC01000001.1	1406398	1406718	+	GKS69283.1	BQXC01000001.1	1406752	1408458	+	GKS69284.1
GCA_022841425	Nitrosomonas ureae	PRJNA764197	AOB - Nitrosomonadaceae	NA	JALHRN010000402.1	832	2250	-	JALHRN010000402.1_3	NA	NA	NA	NA	NA	JALHRN010000402.1	110	835	-	JALHRN010000402.1_2	JALHRN010000347.1	2117	2728	-	JALHRN010000347.1_2	JALHRN010000116.1	3525	5348	-	JALHRN010000116.1_5	NA	NA	NA	NA	NA	JALHRN010000157.1	3134	3436	+	JALHRN010000157.1_3	JALHRN010000157.1	3462	3782	+	JALHRN010000157.1_4	JALHRN010000157.1	3816	5522	+	JALHRN010000157.1_5
GCA_022842015	Nitrosomonas sp.	PRJNA764197	AOB - Nitrosomonadaceae	NA	JALHQJ010000002.1	21095	22528	+	JALHQJ010000002.1_18	JALHQJ010000002.1	23908	27531	+	JALHQJ010000002.1_21	JALHQJ010000002.1	22525	23247	+	JALHQJ010000002.1_19	JALHQJ010000002.1	23244	23903	+	JALHQJ010000002.1_20	JALHQJ010000002.1	27531	29363	+	JALHQJ010000002.1_22	NA	NA	NA	NA	NA	JALHQJ010000054.1	2500	2802	+	JALHQJ010000054.1_3	JALHQJ010000054.1	2825	3145	+	JALHQJ010000054.1_4	JALHQJ010000054.1	3179	4885	+	JALHQJ010000054.1_5
GCA_023257295	Nitrosomonas sp.	PRJNA730330	AOB - Nitrosomonadaceae	NA	JALRCN010000187.1	5712	7145	-	JALRCN010000187.1_5	JALRCN010000187.1	718	4353	-	JALRCN010000187.1_2	JALRCN010000187.1	5011	5715	-	JALRCN010000187.1_4	JALRCN010000187.1	4355	5014	-	JALRCN010000187.1_3	NA	NA	NA	NA	NA	NA	NA	NA	NA	NA	NA	NA	NA	NA	NA	NA	NA	NA	NA	NA	NA	NA	NA	NA	NA
GCA_024102715	Nitrosomonas communis	PRJNA705238	AOB - Nitrosomonadaceae	NA	JAGFJM010000137.1	8023	9453	-	MCO6429006.1	JAGFJM010000137.1	2962	6600	-	MCO6429003.1	JAGFJM010000137.1	7295	8026	-	MCO6429005.1	JAGFJM010000137.1	6627	7298	-	MCO6429004.1	NA	NA	NA	NA	NA	NA	NA	NA	NA	NA	NA	NA	NA	NA	NA	NA	NA	NA	NA	NA	NA	NA	NA	NA	NA
GCA_900100485	Nitrosomonas sp. Nm132	PRJEB15933	AOB - Nitrosomonadaceae	d__Bacteria;p__Proteobacteria;c__Gammaproteobacteria;o__Burkholderiales;f__Nitrosomonadaceae;g__Nitrosomonas;s__Nitrosomonas sp900100485	FNDH01000011.1	46495	47925	+	SDH35440.1	FNDH01000011.1	49376	53002	+	SDH35560.1	FNDH01000011.1	47922	48653	+	SDH35479.1	FNDH01000011.1	48650	49318	+	SDH35516.1	FNDH01000011.1	53012	54829	+	SDH35600.1	NA	NA	NA	NA	NA	NA	NA	NA	NA	NA	NA	NA	NA	NA	NA	NA	NA	NA	NA	NA
GCA_900100815	Nitrosomonas eutropha	PRJEB15888	AOB - Nitrosomonadaceae	d__Bacteria;p__Proteobacteria;c__Gammaproteobacteria;o__Burkholderiales;f__Nitrosomonadaceae;g__Nitrosomonas;s__Nitrosomonas eutropha	FMTW01000014.1	41038	42576	+	SCX20120.1	FMTW01000014.1;FMTW01000014.1	36485;44035	40105;46368	-;+	SCX20109.1;SCX20147.1	FMTW01000014.1	42591	43319	+	SCX20129.1	FMTW01000014.1	43316	43981	+	SCX20138.1	NA	NA	NA	NA	NA	NA	NA	NA	NA	NA	NA	NA	NA	NA	NA	NA	NA	NA	NA	NA	NA	NA	NA	NA	NA
GCA_900100985	Nitrosospira sp. Nsp1	PRJEB16022	AOB - Nitrosomonadaceae	d__Bacteria;p__Proteobacteria;c__Gammaproteobacteria;o__Burkholderiales;f__Nitrosomonadaceae;g__Nitrosospira;s__Nitrosospira briensis	FMUF01000014.1	51683	53158	+	SCX54477.1	FMUF01000014.1	54770	58477	+	SCX54500.1	FMUF01000014.1	53222	53953	+	SCX54485.1	FMUF01000014.1	53950	54633	+	SCX54492.1	FMUF01000014.1	58479	60356	+	SCX54506.1	NA	NA	NA	NA	NA	FMUF01000006.1	142754	143056	-	SCX46662.1	FMUF01000006.1	142413	142736	-	SCX46655.1	FMUF01000006.1	140670	142376	-	SCX46646.1
GCA_900101945	Nitrosospira sp. Nsp13	PRJEB15791	AOB - Nitrosomonadaceae	d__Bacteria;p__Proteobacteria;c__Gammaproteobacteria;o__Burkholderiales;f__Nitrosomonadaceae;g__Nitrosospira;s__Nitrosospira multiformis_D	FMVD01000021.1;FMVD01000027.1;FMVD01000030.1	25112;1940;834	26584;3370;2297	-;-;-	SCY58811.1;SCY61540.1;SCY62167.1	FMVD01000021.1;FMVD01000021.1	12665;21202	16297;23523	-;-	SCY58711.1;SCY58776.1	FMVD01000021.1;FMVD01000027.1;FMVD01000030.1	24285;4291;3237	25034;5040;3986	-;-;-	SCY58798.1;SCY61593.1;SCY62194.1	FMVD01000021.1;FMVD01000027.1;FMVD01000030.1	23629;3620;2575	24288;4294;3240	-;-;-	SCY58789.1;SCY61573.1;SCY62175.1	NA	NA	NA	NA	NA	NA	NA	NA	NA	NA	FMVD01000032.1	1405	1707	+	SCY62411.1	FMVD01000032.1	1725	2048	+	SCY62428.1	FMVD01000032.1	2085	3791	+	SCY62438.1
GCA_900102495	Nitrosospira sp. Nl5	PRJEB15853	AOB - Nitrosomonadaceae	d__Bacteria;p__Proteobacteria;c__Gammaproteobacteria;o__Burkholderiales;f__Nitrosomonadaceae;g__Nitrosospira;s__Nitrosospira sp900102495	FMVQ01000025.1	815	2287	+	SCY81628.1	FMVQ01000024.1;FMVQ01000025.1	1544;3867	5164;6188	+;+	SCY81334.1;SCY81679.1	FMVQ01000025.1	2358	3104	+	SCY81645.1	FMVQ01000025.1	3101	3760	+	SCY81661.1	NA	NA	NA	NA	NA	NA	NA	NA	NA	NA	FMVQ01000002.1	64782	65084	+	SCY03179.1	FMVQ01000002.1	65101	65424	+	SCY03226.1	FMVQ01000002.1	65465	67171	+	SCY03254.1
GCA_900103035	Nitrosomonas mobilis	PRJEB15545	AOB - Nitrosomonadaceae	d__Bacteria;p__Proteobacteria;c__Gammaproteobacteria;o__Burkholderiales;f__Nitrosomonadaceae;g__Nitrosomonas;s__Nitrosomonas mobilis	FMWO01000094.1	25108	26544	-	SCZ86936.1	FMWO01000094.1	20004	23630	-	SCZ86933.1	FMWO01000094.1	24347	25078	-	SCZ86935.1	FMWO01000094.1	23691	24350	-	SCZ86934.1	NA	NA	NA	NA	NA	NA	NA	NA	NA	NA	NA	NA	NA	NA	NA	NA	NA	NA	NA	NA	NA	NA	NA	NA	NA
GCA_900103145	Nitrosospira sp. Nsp18	PRJEB16264	AOB - Nitrosomonadaceae	d__Bacteria;p__Proteobacteria;c__Gammaproteobacteria;o__Burkholderiales;f__Nitrosomonadaceae;g__Nitrosospira;s__Nitrosospira sp900142705	FMWY01000029.1	32363	33913	-	SDA26206.1	FMWY01000029.1	27053	30748	-	SDA26187.1	FMWY01000029.1	31568	32299	-	SDA26199.1	FMWY01000029.1	30888	31571	-	SDA26192.1	FMWY01000029.1	25174	27051	-	SDA26180.1	NA	NA	NA	NA	NA	NA	NA	NA	NA	NA	NA	NA	NA	NA	NA	NA	NA	NA	NA	NA
GCA_900103165	Nitrosospira multiformis	PRJEB16165	AOB - Nitrosomonadaceae	d__Bacteria;p__Proteobacteria;c__Gammaproteobacteria;o__Burkholderiales;f__Nitrosomonadaceae;g__Nitrosospira;s__Nitrosospira multiformis_D	FNKY01000001.1	2973870	2975342	-	SDQ90673.1	FNKY01000001.1;FNKY01000001.1	2961470;2969960	2965102;2972281	-;-	SDQ90436.1;SDQ90591.1	FNKY01000001.1	2973043	2973792	-	SDQ90647.1	FNKY01000001.1	2972387	2973046	-	SDQ90615.1	NA	NA	NA	NA	NA	NA	NA	NA	NA	NA	FNKY01000001.1	2713551	2713853	-	SDQ84816.1	FNKY01000001.1	2713210	2713533	-	SDQ84791.1	FNKY01000001.1	2711467	2713173	-	SDQ84762.1
GCA_900105875	Nitrosomonas ureae	PRJEB16496	AOB - Nitrosomonadaceae	d__Bacteria;p__Proteobacteria;c__Gammaproteobacteria;o__Burkholderiales;f__Nitrosomonadaceae;g__Nitrosomonas;s__Nitrosomonas ureae	FNLN01000001.1	165063	166496	-	SDT84151.1	FNLN01000001.1	160057	163680	-	SDT84145.1	FNLN01000001.1	164341	165066	-	SDT84149.1	FNLN01000001.1	163685	164344	-	SDT84147.1	FNLN01000001.1	158237	160060	-	SDT84143.1	NA	NA	NA	NA	NA	FNLN01000017.1	44816	45118	+	SDU01773.1	FNLN01000017.1	45144	45464	+	SDU01790.1	FNLN01000017.1	45498	47204	+	SDU01804.1
GCA_900106545	Nitrosomonas communis	PRJEB16556	AOB - Nitrosomonadaceae	d__Bacteria;p__Proteobacteria;c__Gammaproteobacteria;o__Burkholderiales;f__Nitrosomonadaceae;g__Nitrosomonas;s__Nitrosomonas communis	FNNH01000007.1	38296	39726	-	SDW30425.1	FNNH01000007.1	33248	36874	-	SDW30347.1	FNNH01000007.1	37568	38299	-	SDW30398.1	FNNH01000007.1	36900	37571	-	SDW30369.1	FNNH01000007.1	31431	33245	-	SDW30313.1	NA	NA	NA	NA	NA	NA	NA	NA	NA	NA	NA	NA	NA	NA	NA	NA	NA	NA	NA	NA
GCA_900106555	Nitrosomonas oligotropha	PRJEB16552	AOB - Nitrosomonadaceae	d__Bacteria;p__Proteobacteria;c__Gammaproteobacteria;o__Burkholderiales;f__Nitrosomonadaceae;g__Nitrosomonas;s__Nitrosomonas oligotropha_A	FNOE01000006.1	129863	131299	+	SDW55870.1	FNOE01000006.1	132726	136340	+	SDW56001.1	FNOE01000006.1	131324	132043	+	SDW55911.1	FNOE01000006.1	132046	132705	+	SDW55964.1	NA	NA	NA	NA	NA	NA	NA	NA	NA	NA	FNOE01000016.1	66182	66484	+	SDX05253.1	FNOE01000016.1	66512	66832	+	SDX05285.1	FNOE01000016.1	66866	68572	+	SDX05314.1
GCA_900106625	Nitrosomonas europaea	PRJEB16577	AOB - Nitrosomonadaceae	d__Bacteria;p__Proteobacteria;c__Gammaproteobacteria;o__Burkholderiales;f__Nitrosomonadaceae;g__Nitrosomonas;s__Nitrosomonas europaea	FNNX01000029.1	32445	33962	+	SDW67973.1	FNNX01000029.1;FNNX01000029.1	27859;35488	31494;37818	-;+	SDW67918.1;SDW68050.1	FNNX01000029.1	34040	34768	+	SDW67996.1	FNNX01000029.1	34765	35424	+	SDW68027.1	NA	NA	NA	NA	NA	NA	NA	NA	NA	NA	NA	NA	NA	NA	NA	NA	NA	NA	NA	NA	NA	NA	NA	NA	NA
GCA_900106875	Nitrosomonas eutropha	PRJEB16565	AOB - Nitrosomonadaceae	d__Bacteria;p__Proteobacteria;c__Gammaproteobacteria;o__Burkholderiales;f__Nitrosomonadaceae;g__Nitrosomonas;s__Nitrosomonas eutropha	FNNM01000008.1	29694	31232	+	SDW58573.1	FNNM01000008.1;FNNM01000008.1	25127;32691	28747;35024	-;+	SDW58540.1;SDW58673.1	FNNM01000008.1	31247	31975	+	SDW58603.1	FNNM01000008.1	31972	32637	+	SDW58638.1	NA	NA	NA	NA	NA	NA	NA	NA	NA	NA	NA	NA	NA	NA	NA	NA	NA	NA	NA	NA	NA	NA	NA	NA	NA
GCA_900107165	Nitrosomonas halophila	PRJEB16612	AOB - Nitrosomonadaceae	d__Bacteria;p__Proteobacteria;c__Gammaproteobacteria;o__Burkholderiales;f__Nitrosomonadaceae;g__Nitrosomonas;s__Nitrosomonas halophila	FNOY01000063.1	11398	12822	-	SDY78676.1	FNOY01000063.1	6369	9992	-	SDY78550.1	FNOY01000063.1	10664	11395	-	SDY78635.1	FNOY01000063.1	10002	10667	-	SDY78595.1	NA	NA	NA	NA	NA	NA	NA	NA	NA	NA	NA	NA	NA	NA	NA	NA	NA	NA	NA	NA	NA	NA	NA	NA	NA
GCA_900107265	Nitrosomonas sp. Nm33	PRJEB16537	AOB - Nitrosomonadaceae	d__Bacteria;p__Proteobacteria;c__Gammaproteobacteria;o__Burkholderiales;f__Nitrosomonadaceae;g__Nitrosomonas;s__Nitrosomonas sp900107265	FNPJ01000048.1	7273	8703	-	SDY77766.1	FNPJ01000048.1	2228	5854	-	SDY77686.1	FNPJ01000048.1	6545	7276	-	SDY77736.1	FNPJ01000048.1	5880	6548	-	SDY77711.1	FNPJ01000048.1	408	2231	-	SDY77658.1	NA	NA	NA	NA	NA	NA	NA	NA	NA	NA	NA	NA	NA	NA	NA	NA	NA	NA	NA	NA
GCA_900107335	Nitrosomonas sp. Nm58	PRJEB16562	AOB - Nitrosomonadaceae	d__Bacteria;p__Proteobacteria;c__Gammaproteobacteria;o__Burkholderiales;f__Nitrosomonadaceae;g__Nitrosomonas;s__Nitrosomonas sp900100485	FNPQ01000020.1	20247	21677	-	SDY74908.1	FNPQ01000020.1	15170	18796	-	SDY74824.1	FNPQ01000020.1	19519	20250	-	SDY74879.1	FNPQ01000020.1	18854	19522	-	SDY74851.1	FNPQ01000020.1	13343	15160	-	SDY74797.1	NA	NA	NA	NA	NA	NA	NA	NA	NA	NA	NA	NA	NA	NA	NA	NA	NA	NA	NA	NA
GCA_900107715	Nitrosospira multiformis	PRJEB16654	AOB - Nitrosomonadaceae	d__Bacteria;p__Proteobacteria;c__Gammaproteobacteria;o__Burkholderiales;f__Nitrosomonadaceae;g__Nitrosospira;s__Nitrosospira multiformis	FNQL01000004.1	113968	115482	+	SEA06272.1	FNQL01000004.1	116996	120634	+	SEA06355.1	FNQL01000004.1	115525	116256	+	SEA06299.1	FNQL01000004.1	116253	116951	+	SEA06328.1	FNQL01000004.1	120637	122523	+	SEA06383.1	NA	NA	NA	NA	NA	FNQL01000006.1	63411	63713	-	SEA23330.1	FNQL01000006.1	63047	63388	-	SEA23300.1	FNQL01000006.1	61306	63012	-	SEA23270.1
GCA_900108135	Nitrosospira multiformis ATCC 25196	PRJEB16695	AOB - Nitrosomonadaceae	d__Bacteria;p__Proteobacteria;c__Gammaproteobacteria;o__Burkholderiales;f__Nitrosomonadaceae;g__Nitrosospira;s__Nitrosospira multiformis	FNVK01000002.1	135083	136597	+	SEF48529.1	FNVK01000002.1	138112	141750	+	SEF48594.1	FNVK01000002.1	136640	137371	+	SEF48548.1	FNVK01000002.1	137368	138066	+	SEF48572.1	FNVK01000002.1	141753	143639	+	SEF48628.1	NA	NA	NA	NA	NA	FNVK01000013.1	61337	61639	+	SEF89233.1	FNVK01000013.1	61663	62004	+	SEF89257.1	FNVK01000013.1	62039	63745	+	SEF89270.1
GCA_900108305	Nitrosomonas ureae	PRJEB16712	AOB - Nitrosomonadaceae	d__Bacteria;p__Proteobacteria;c__Gammaproteobacteria;o__Burkholderiales;f__Nitrosomonadaceae;g__Nitrosomonas;s__Nitrosomonas ureae_B	FNUX01000002.1	239621	241054	-	SEF50511.1	FNUX01000002.1	234615	238238	-	SEF50459.1	FNUX01000002.1	238899	239624	-	SEF50493.1	FNUX01000002.1	238243	238902	-	SEF50474.1	FNUX01000002.1	232795	234618	-	SEF50443.1	NA	NA	NA	NA	NA	FNUX01000006.1	102621	102923	-	SEF69027.1	FNUX01000006.1	102275	102595	-	SEF69007.1	FNUX01000006.1	100535	102241	-	SEF68984.1
GCA_900108975	Nitrosomonas eutropha	PRJEB16773	AOB - Nitrosomonadaceae	d__Bacteria;p__Proteobacteria;c__Gammaproteobacteria;o__Burkholderiales;f__Nitrosomonadaceae;g__Nitrosomonas;s__Nitrosomonas eutropha	FNYF01000015.1	29690	31228	+	SEI90523.1	FNYF01000015.1;FNYF01000015.1	25124;32687	28744;35020	-;+	SEI90495.1;SEI90648.1	FNYF01000015.1	31243	31971	+	SEI90561.1	FNYF01000015.1	31968	32633	+	SEI90596.1	NA	NA	NA	NA	NA	NA	NA	NA	NA	NA	NA	NA	NA	NA	NA	NA	NA	NA	NA	NA	NA	NA	NA	NA	NA
GCA_900109785	Nitrosovibrio tenuis	PRJEB16870	AOB - Nitrosomonadaceae	d__Bacteria;p__Proteobacteria;c__Gammaproteobacteria;o__Burkholderiales;f__Nitrosomonadaceae;g__Nitrosospira;s__Nitrosospira tenuis	FOBH01000003.1	269961	271439	+	SEK86618.1	FOBH01000003.1	273108	276773	+	SEK86728.1	FOBH01000003.1	271603	272343	+	SEK86653.1	FOBH01000003.1	272340	273035	+	SEK86689.1	FOBH01000003.1	276774	278699	+	SEK86764.1	NA	NA	NA	NA	NA	FOBH01000002.1	102813	103115	+	SEK59190.1	FOBH01000002.1	103132	103455	+	SEK59222.1	FOBH01000002.1	103498	105204	+	SEK59254.1
GCA_900110145	Nitrosomonas marina	PRJEB16912	AOB - Nitrosomonadaceae	d__Bacteria;p__Proteobacteria;c__Gammaproteobacteria;o__Burkholderiales;f__Nitrosomonadaceae;g__Nitrosomonas;s__Nitrosomonas marina	FOCP01000002.1	181248	182690	-	SEM79409.1	FOCP01000002.1	176054	179689	-	SEM79247.1	FOCP01000002.1	180401	181132	-	SEM79381.1	FOCP01000002.1	179733	180404	-	SEM79335.1	NA	NA	NA	NA	NA	NA	NA	NA	NA	NA	FOCP01000005.1	161253	161555	-	SEM98977.1	FOCP01000005.1	160919	161227	-	SEM98942.1	FOCP01000005.1	159157	160956	-	SEM98904.1
GCA_900110185	Nitrosospira multiformis	PRJEB16916	AOB - Nitrosomonadaceae	d__Bacteria;p__Proteobacteria;c__Gammaproteobacteria;o__Burkholderiales;f__Nitrosomonadaceae;g__Nitrosospira;s__Nitrosospira multiformis_A	FOCT01000004.1	124765	126291	+	SEN39682.1	FOCT01000004.1	127807	131463	+	SEN39796.1	FOCT01000004.1	126335	127066	+	SEN39718.1	FOCT01000004.1	127063	127761	+	SEN39761.1	FOCT01000004.1	131466	133352	+	SEN39834.1	NA	NA	NA	NA	NA	FOCT01000001.1	291258	291560	-	SEM84064.1	FOCT01000001.1	290893	291234	-	SEM84021.1	FOCT01000001.1	289152	290858	-	SEM83974.1
GCA_900110385	Nitrosomonas oligotropha	PRJEB16938	AOB - Nitrosomonadaceae	d__Bacteria;p__Proteobacteria;c__Gammaproteobacteria;o__Burkholderiales;f__Nitrosomonadaceae;g__Nitrosomonas;s__Nitrosomonas oligotropha_A	FODO01000006.1	129862	131298	+	SEO23074.1	FODO01000006.1	132725	136339	+	SEO23176.1	FODO01000006.1	131323	132042	+	SEO23112.1	FODO01000006.1	132045	132704	+	SEO23143.1	NA	NA	NA	NA	NA	NA	NA	NA	NA	NA	FODO01000015.1	66183	66485	+	SEO69744.1	FODO01000015.1	66513	66833	+	SEO69772.1	FODO01000015.1	66867	68573	+	SEO69796.1
GCA_900110495	Nitrosovibrio sp. Nv6	PRJEB16963	AOB - Nitrosomonadaceae	d__Bacteria;p__Proteobacteria;c__Gammaproteobacteria;o__Burkholderiales;f__Nitrosomonadaceae;g__Nitrosospira;s__Nitrosospira sp900110495	FODX01000003.1	159717	161201	-	SEP19251.1	FODX01000003.1	154485	158144	-	SEP19188.1	FODX01000003.1	158919	159650	-	SEP19229.1	FODX01000003.1	158233	158922	-	SEP19206.1	FODX01000003.1	152599	154482	-	SEP19166.1	NA	NA	NA	NA	NA	FODX01000001.1	164989	165291	+	SEO41519.1	FODX01000001.1	165307	165630	+	SEO41558.1	FODX01000001.1	165687	167393	+	SEO41593.1
GCA_900111055	Nitrosomonas ureae	PRJEB17008	AOB - Nitrosomonadaceae	d__Bacteria;p__Proteobacteria;c__Gammaproteobacteria;o__Burkholderiales;f__Nitrosomonadaceae;g__Nitrosomonas;s__Nitrosomonas ureae	FOFX01000011.1	50983	52416	+	SEP93905.1	FOFX01000011.1	53799	57422	+	SEP93969.1	FOFX01000011.1	52413	53138	+	SEP93928.1	FOFX01000011.1	53135	53794	+	SEP93947.1	FOFX01000011.1	57419	59242	+	SEP93987.1	NA	NA	NA	NA	NA	FOFX01000002.1	75487	75789	-	SEP70586.1	FOFX01000002.1	75141	75461	-	SEP70566.1	FOFX01000002.1	73401	75107	-	SEP70545.1
GCA_900111165	Nitrosomonas sp. Nm51	PRJEB17019	AOB - Nitrosomonadaceae	d__Bacteria;p__Proteobacteria;c__Gammaproteobacteria;o__Burkholderiales;f__Nitrosomonadaceae;g__Nitrosomonas;s__Nitrosomonas sp900111165	FOGH01000008.1;FOGH01000060.1	48420;636	49877;2072	-;+	SER09434.1;SER72311.1	FOGH01000008.1;FOGH01000060.1	43346;3634	46966;7257	-;+	SER09362.1;SER72371.1	FOGH01000008.1;FOGH01000060.1	47676;2194	48407;2922	-;+	SER09410.1;SER72334.1	FOGH01000008.1;FOGH01000060.1	47020;2919	47679;3590	-;+	SER09384.1;SER72351.1	FOGH01000008.1	41520	43343	-	SER09342.1	NA	NA	NA	NA	NA	FOGH01000007.1	20301	20603	+	SER06142.1	FOGH01000007.1	20624	20953	+	SER06166.1	FOGH01000007.1	20989	22695	+	SER06187.1
GCA_900111585	Nitrosospira multiformis	PRJEB17071	AOB - Nitrosomonadaceae	d__Bacteria;p__Proteobacteria;c__Gammaproteobacteria;o__Burkholderiales;f__Nitrosomonadaceae;g__Nitrosospira;s__Nitrosospira multiformis_B	FOHI01000005.1	98128	99654	+	SET34403.1	FOHI01000005.1	101170	104808	+	SET34480.1	FOHI01000005.1	99698	100429	+	SET34419.1	FOHI01000005.1	100426	101124	+	SET34449.1	FOHI01000005.1	104811	106706	+	SET34497.1	NA	NA	NA	NA	NA	FOHI01000007.1	19989	20291	-	SET47142.1	FOHI01000007.1	19624	19965	-	SET47115.1	FOHI01000007.1	17883	19589	-	SET47097.1
GCA_900111605	Nitrosomonas marina	PRJEB17062	AOB - Nitrosomonadaceae	d__Bacteria;p__Proteobacteria;c__Gammaproteobacteria;o__Burkholderiales;f__Nitrosomonadaceae;g__Nitrosomonas;s__Nitrosomonas marina_A	FOIA01000017.1	66946	68388	+	SET25809.1	FOIA01000017.1	69947	73582	+	SET25866.1	FOIA01000017.1	68504	69235	+	SET25827.1	FOIA01000017.1	69232	69903	+	SET25846.1	NA	NA	NA	NA	NA	NA	NA	NA	NA	NA	NA	NA	NA	NA	NA	NA	NA	NA	NA	NA	NA	NA	NA	NA	NA
GCA_900111725	Nitrosomonas europaea	PRJEB17031	AOB - Nitrosomonadaceae	d__Bacteria;p__Proteobacteria;c__Gammaproteobacteria;o__Burkholderiales;f__Nitrosomonadaceae;g__Nitrosomonas;s__Nitrosomonas europaea	FOID01000028.1	32445	33962	+	SET25847.1	FOID01000028.1;FOID01000028.1	27859;35488	31494;37818	-;+	SET25811.1;SET25903.1	FOID01000028.1	34040	34768	+	SET25868.1	FOID01000028.1	34765	35424	+	SET25884.1	NA	NA	NA	NA	NA	NA	NA	NA	NA	NA	NA	NA	NA	NA	NA	NA	NA	NA	NA	NA	NA	NA	NA	NA	NA
GCA_900112825	Nitrosomonas sp. Nm166	PRJEB17241	AOB - Nitrosomonadaceae	d__Bacteria;p__Proteobacteria;c__Gammaproteobacteria;o__Burkholderiales;f__Nitrosomonadaceae;g__Nitrosomonas;s__Nitrosomonas sp900112825	FONE01000017.1	48566	50005	+	SFE47378.1	FONE01000017.1	51481	55107	+	SFE47521.1	FONE01000017.1	50028	50759	+	SFE47420.1	FONE01000017.1	50756	51421	+	SFE47472.1	FONE01000017.1	55107	56924	+	SFE47569.1	NA	NA	NA	NA	NA	FONE01000031.1	27982	28284	+	SFE82703.1	FONE01000031.1	28310	28630	+	SFE82731.1	FONE01000031.1	28663	30369	+	SFE82763.1
GCA_900113575	Nitrosospira sp. Nsp14	PRJEB17340	AOB - Nitrosomonadaceae	d__Bacteria;p__Proteobacteria;c__Gammaproteobacteria;o__Burkholderiales;f__Nitrosomonadaceae;g__Nitrosospira;s__Nitrosospira sp900113575	FOPV01000008.1	51365	52837	-	SFH35514.1	FOPV01000008.1	46148	49786	-	SFH35479.1	FOPV01000008.1	50508	51239	-	SFH35503.1	FOPV01000008.1	49840	50511	-	SFH35490.1	FOPV01000008.1	44244	46145	-	SFH35471.1	NA	NA	NA	NA	NA	NA	NA	NA	NA	NA	NA	NA	NA	NA	NA	NA	NA	NA	NA	NA
GCA_900113925	Nitrosomonas sp. Nm34	PRJEB17379	AOB - Nitrosomonadaceae	d__Bacteria;p__Proteobacteria;c__Gammaproteobacteria;o__Burkholderiales;f__Nitrosomonadaceae;g__Nitrosomonas;s__Nitrosomonas sp900113925	FORD01000025.1	38868	40298	-	SFI67846.1	FORD01000025.1	33820	37446	-	SFI67782.1	FORD01000025.1	38140	38871	-	SFI67825.1	FORD01000025.1	37472	38143	-	SFI67807.1	FORD01000025.1	32003	33817	-	SFI67760.1	NA	NA	NA	NA	NA	NA	NA	NA	NA	NA	NA	NA	NA	NA	NA	NA	NA	NA	NA	NA
GCA_900114305	Nitrosomonas aestuarii	PRJEB17424	AOB - Nitrosomonadaceae	d__Bacteria;p__Proteobacteria;c__Gammaproteobacteria;o__Burkholderiales;f__Nitrosomonadaceae;g__Nitrosomonas;s__Nitrosomonas aestuarii	FOSP01000008.1	91364	92824	-	SFK53004.1	FOSP01000008.1	86273	89914	-	SFK52912.1	FOSP01000008.1	90633	91364	-	SFK52967.1	FOSP01000008.1	89977	90636	-	SFK52938.1	FOSP01000008.1	84449	86269	-	SFK52880.1	NA	NA	NA	NA	NA	FOSP01000009.1	57508	57810	-	SFK56386.1	FOSP01000009.1	57158	57487	-	SFK56363.1	FOSP01000009.1	55402	57108	-	SFK56340.1
GCA_900114745	Nitrosomonas communis	PRJEB17477	AOB - Nitrosomonadaceae	d__Bacteria;p__Proteobacteria;c__Gammaproteobacteria;o__Burkholderiales;f__Nitrosomonadaceae;g__Nitrosomonas;s__Nitrosomonas communis_A	FOUB01000030.1	7166	8596	+	SFM46920.1	FOUB01000030.1	10018	13644	+	SFM47012.1	FOUB01000030.1	8593	9324	+	SFM46950.1	FOUB01000030.1	9321	9992	+	SFM46982.1	FOUB01000030.1	13644	15461	+	SFM47046.1	NA	NA	NA	NA	NA	NA	NA	NA	NA	NA	NA	NA	NA	NA	NA	NA	NA	NA	NA	NA
GCA_900114795	Nitrosomonas nitrosa	PRJEB17482	AOB - Nitrosomonadaceae	d__Bacteria;p__Proteobacteria;c__Gammaproteobacteria;o__Burkholderiales;f__Nitrosomonadaceae;g__Nitrosomonas;s__Nitrosomonas nitrosa	FOUF01000003.1	49388	50818	-	SFL96342.1	FOUF01000003.1	44345	47965	-	SFL96255.1	FOUF01000003.1	48660	49391	-	SFL96308.1	FOUF01000003.1	47992	48663	-	SFL96281.1	FOUF01000003.1	42518	44335	-	SFL96233.1	NA	NA	NA	NA	NA	FOUF01000010.1	59231	59533	+	SFM24458.1	FOUF01000010.1	59567	59887	+	SFM24488.1	FOUF01000010.1	59926	61632	+	SFM24524.1
GCA_900115125	Nitrosospira briensis	PRJEB17140	AOB - Nitrosomonadaceae	d__Bacteria;p__Proteobacteria;c__Gammaproteobacteria;o__Burkholderiales;f__Nitrosomonadaceae;g__Nitrosospira;s__Nitrosospira briensis_A	FOVJ01000001.1	148452	149939	+	SFN25280.1	FOVJ01000001.1	151471	155148	+	SFN25346.1	FOVJ01000001.1	150009	150740	+	SFN25300.1	FOVJ01000001.1	150737	151420	+	SFN25323.1	FOVJ01000001.1	155151	157034	+	SFN25370.1	NA	NA	NA	NA	NA	FOVJ01000001.1	452880	453182	+	SFN31316.1	FOVJ01000001.1	453201	453524	+	SFN31338.1	FOVJ01000001.1	453558	455264	+	SFN31356.1
GCA_900115325	Nitrosospira briensis	PRJEB17164	AOB - Nitrosomonadaceae	d__Bacteria;p__Proteobacteria;c__Gammaproteobacteria;o__Burkholderiales;f__Nitrosomonadaceae;g__Nitrosospira;s__Nitrosospira briensis_A	FOVY01000003.1	109590	111065	+	SFN99097.1	FOVY01000003.1	112597	116274	+	SFN99186.1	FOVY01000003.1	111135	111866	+	SFN99124.1	FOVY01000003.1	111863	112546	+	SFN99162.1	FOVY01000003.1	116277	118160	+	SFN99208.1	NA	NA	NA	NA	NA	NA	NA	NA	NA	NA	NA	NA	NA	NA	NA	NA	NA	NA	NA	NA
GCA_900115725	Nitrosomonas cryotolerans	PRJEB17435	AOB - Nitrosomonadaceae	d__Bacteria;p__Proteobacteria;c__Gammaproteobacteria;o__Burkholderiales;f__Nitrosomonadaceae;g__Nitrosomonas;s__Nitrosomonas cryotolerans	FOXN01000057.1	7909	9360	-	SFQ07952.1	FOXN01000057.1	2825	6451	-	SFQ07896.1	FOXN01000057.1	7165	7896	-	SFQ07932.1	FOXN01000057.1	6509	7168	-	SFQ07913.1	NA	NA	NA	NA	NA	NA	NA	NA	NA	NA	FOXN01000013.1	50032	50334	-	SFP69519.1	FOXN01000013.1	49674	50015	-	SFP69495.1	FOXN01000013.1	47932	49638	-	SFP69472.1
GCA_900116685	Nitrosomonas eutropha	PRJEB17588	AOB - Nitrosomonadaceae	d__Bacteria;p__Proteobacteria;c__Gammaproteobacteria;o__Burkholderiales;f__Nitrosomonadaceae;g__Nitrosomonas;s__Nitrosomonas eutropha_A	FPBL01000005.1	88134	89672	-	SFU61561.1	FPBL01000005.1;FPBL01000005.1	84328;90671	86676;94291	-;+	SFU61515.1;SFU61578.1	FPBL01000005.1	87391	88119	-	SFU61544.1	FPBL01000005.1	86729	87394	-	SFU61531.1	NA	NA	NA	NA	NA	NA	NA	NA	NA	NA	NA	NA	NA	NA	NA	NA	NA	NA	NA	NA	NA	NA	NA	NA	NA
GCA_900116835	Nitrosospira multiformis	PRJEB17586	AOB - Nitrosomonadaceae	d__Bacteria;p__Proteobacteria;c__Gammaproteobacteria;o__Burkholderiales;f__Nitrosomonadaceae;g__Nitrosospira;s__Nitrosospira multiformis_E	FPBZ01000003.1	158372	159886	-	SFU43155.1	FPBZ01000003.1	153223	156861	-	SFU43122.1	FPBZ01000003.1	157599	158330	-	SFU43147.1	FPBZ01000003.1	156907	157602	-	SFU43135.1	FPBZ01000003.1	151334	153220	-	SFU43116.1	NA	NA	NA	NA	NA	FPBZ01000005.1	67550	67852	-	SFU49320.1	FPBZ01000005.1	67196	67528	-	SFU49307.1	FPBZ01000005.1	65454	67160	-	SFU49293.1
GCA_900119085	Nitrosovibrio sp. Nv17	PRJEB17764	AOB - Nitrosomonadaceae	d__Bacteria;p__Proteobacteria;c__Gammaproteobacteria;o__Burkholderiales;f__Nitrosomonadaceae;g__Nitrosospira;s__Nitrosospira sp900119085	FPIQ01000033.1	4928	6403	-	SFW39360.1	FPIQ01000003.1;FPIQ01000033.1	177141;1012	180761;3330	-;-	SFW16621.1;SFW39334.1	FPIQ01000033.1	4112	4837	-	SFW39353.1	FPIQ01000033.1	3448	4110	-	SFW39344.1	NA	NA	NA	NA	NA	NA	NA	NA	NA	NA	FPIQ01000003.1	82039	82341	-	SFW15936.1	FPIQ01000003.1	81691	82014	-	SFW15928.1	FPIQ01000003.1	79948	81654	-	SFW15919.1
GCA_900142705	Nitrosospira sp. Nsp11	PRJEB18380	AOB - Nitrosomonadaceae	d__Bacteria;p__Proteobacteria;c__Gammaproteobacteria;o__Burkholderiales;f__Nitrosomonadaceae;g__Nitrosospira;s__Nitrosospira sp900142705	FRBV01000004.1	18853	20313	+	SHL59563.1	FRBV01000004.1	21931	25626	+	SHL59655.1	FRBV01000004.1	20377	21108	+	SHL59590.1	FRBV01000004.1	21105	21788	+	SHL59621.1	FRBV01000004.1	25628	27505	+	SHL59684.1	NA	NA	NA	NA	NA	NA	NA	NA	NA	NA	NA	NA	NA	NA	NA	NA	NA	NA	NA	NA
GCA_900143275	Nitrosomonas cryotolerans ATCC 49181	PRJEB18452	AOB - Nitrosomonadaceae	d__Bacteria;p__Proteobacteria;c__Gammaproteobacteria;o__Burkholderiales;f__Nitrosomonadaceae;g__Nitrosomonas;s__Nitrosomonas cryotolerans	FSRO01000001.1	510397	511848	+	SIO01628.1	FSRO01000001.1	513306	516932	+	SIO01716.1	FSRO01000001.1	511861	512592	+	SIO01659.1	FSRO01000001.1	512589	513248	+	SIO01686.1	NA	NA	NA	NA	NA	NA	NA	NA	NA	NA	FSRO01000001.1	1455332	1455634	+	SIO24235.1	FSRO01000001.1	1455651	1455992	+	SIO24257.1	FSRO01000001.1	1456028	1457734	+	SIO24277.1
GCA_900167395	Nitrosomonas europaea	PRJEB19552	AOB - Nitrosomonadaceae	d__Bacteria;p__Proteobacteria;c__Gammaproteobacteria;o__Burkholderiales;f__Nitrosomonadaceae;g__Nitrosomonas;s__Nitrosomonas europaea	FUWK01000029.1	32647	34164	+	SJZ80113.1	FUWK01000029.1;FUWK01000029.1	28061;35690	31696;38020	-;+	SJZ80064.1;SJZ80181.1	FUWK01000029.1	34242	34970	+	SJZ80138.1	FUWK01000029.1	34967	35626	+	SJZ80158.1	NA	NA	NA	NA	NA	NA	NA	NA	NA	NA	NA	NA	NA	NA	NA	NA	NA	NA	NA	NA	NA	NA	NA	NA	NA
GCA_900206265	Nitrosomonas ureae	PRJEB22288	AOB - Nitrosomonadaceae	d__Bacteria;p__Proteobacteria;c__Gammaproteobacteria;o__Burkholderiales;f__Nitrosomonadaceae;g__Nitrosomonas;s__Nitrosomonas sp000175095	LT907782.1	2053333	2054766	+	SNX60502.1	LT907782.1	2056149	2059772	+	SNX60505.1	LT907782.1	2054763	2055488	+	SNX60503.1	LT907782.1	2055485	2056144	+	SNX60504.1	LT907782.1	2059769	2061592	+	SNX60506.1	NA	NA	NA	NA	NA	LT907782.1	642500	642802	-	SNX59148.1	LT907782.1	642154	642474	-	SNX59147.1	LT907782.1	640414	642120	-	SNX59146.1
GCA_900215345	Nitrosomonas ureae	PRJEB22428	AOB - Nitrosomonadaceae	d__Bacteria;p__Proteobacteria;c__Gammaproteobacteria;o__Burkholderiales;f__Nitrosomonadaceae;g__Nitrosomonas;s__Nitrosomonas ureae	OCMU01000001.1	1698783	1700216	-	SOD18459.1	OCMU01000001.1	1693777	1697400	-	SOD18453.1	OCMU01000001.1	1698061	1698786	-	SOD18457.1	OCMU01000001.1	1697405	1698064	-	SOD18455.1	OCMU01000001.1	1691957	1693780	-	SOD18451.1	NA	NA	NA	NA	NA	OCMU01000001.1	2333776	2334078	+	SOD19301.1	OCMU01000001.1	2334104	2334424	+	SOD19302.1	OCMU01000001.1	2334458	2336164	+	SOD19303.1
GCA_900215485	Nitrosovibrio sp. Nv4	PRJEB22441	AOB - Nitrosomonadaceae	d__Bacteria;p__Proteobacteria;c__Gammaproteobacteria;o__Burkholderiales;f__Nitrosomonadaceae;g__Nitrosospira;s__Nitrosospira sp003053905	OCMZ01000001.1	1512907	1514400	+	SOD41102.1	OCMZ01000001.1	1515974	1519633	+	SOD41105.1	OCMZ01000001.1	1514467	1515198	+	SOD41103.1	OCMZ01000001.1	1515195	1515884	+	SOD41104.1	OCMZ01000001.1	1519636	1521519	+	SOD41106.1	NA	NA	NA	NA	NA	NA	NA	NA	NA	NA	NA	NA	NA	NA	NA	NA	NA	NA	NA	NA
GCA_902826115	uncultured Nitrosomonas sp.	PRJEB30654	AOB - Nitrosomonadaceae	d__Bacteria;p__Proteobacteria;c__Gammaproteobacteria;o__Burkholderiales;f__Nitrosomonadaceae;g__Nitrosomonas;s__Nitrosomonas sp902826115	CADEDO010000009.1	32564	34000	+	CADEDO010000009.1_25	CADEDO010000009.1	35449	39069	+	CADEDO010000009.1_28	CADEDO010000009.1	34029	34763	+	CADEDO010000009.1_26	CADEDO010000009.1	34750	35421	+	CADEDO010000009.1_27	NA	NA	NA	NA	NA	NA	NA	NA	NA	NA	CADEDO010000006.1	75224	75526	-	CADEDO010000006.1_68	CADEDO010000006.1	74878	75198	-	CADEDO010000006.1_67	CADEDO010000006.1	73138	74844	-	CADEDO010000006.1_66
GCA_902826915	uncultured Nitrosomonas sp.	PRJEB30654	AOB - Nitrosomonadaceae	d__Bacteria;p__Proteobacteria;c__Gammaproteobacteria;o__Burkholderiales;f__Nitrosomonadaceae;g__Nitrosomonas;s__Nitrosomonas sp902826915	CADEGP010000003.1	53481	54914	+	CADEGP010000003.1_43	CADEGP010000003.1	56294	59917	+	CADEGP010000003.1_46	CADEGP010000003.1	54911	55633	+	CADEGP010000003.1_44	CADEGP010000003.1	55630	56289	+	CADEGP010000003.1_45	CADEGP010000003.1	59914	61749	+	CADEGP010000003.1_47	NA	NA	NA	NA	NA	CADEGP010000016.1	27389	27691	+	CADEGP010000016.1_26	CADEGP010000016.1	27714	28034	+	CADEGP010000016.1_27	CADEGP010000016.1	28068	29774	+	CADEGP010000016.1_28
GCA_903956815	uncultured proteobacterium	PRJEB38681	AOB - Nitrosomonadaceae	d__Bacteria;p__Proteobacteria;c__Gammaproteobacteria;o__Burkholderiales;f__Nitrosomonadaceae;g__VFJL01;s__VFJL01 sp903957805	NA	NA	NA	NA	NA	NA	NA	NA	NA	NA	NA	NA	NA	NA	NA	NA	NA	NA	NA	NA	NA	NA	NA	NA	NA	NA	NA	NA	NA	NA	NA	NA	NA	NA	NA	NA	NA	NA	NA	NA	NA	NA	NA	NA	NA
GCA_905220645	Nitrosomonas nitrosa	PRJEB34639	AOB - Nitrosomonadaceae	d__Bacteria;p__Proteobacteria;c__Gammaproteobacteria;o__Burkholderiales;f__Nitrosomonadaceae;g__Nitrosomonas;s__Nitrosomonas nitrosa	CAJNAP010000001.1	133393	134823	-	CAE6483939.1	CAJNAP010000001.1	128350	131970	-	CAE6483915.1	CAJNAP010000001.1	132665	133396	-	CAE6483932.1	CAJNAP010000001.1	131997	132668	-	CAE6483924.1	CAJNAP010000001.1	126523	128340	-	CAE6483905.1	NA	NA	NA	NA	NA	CAJNAP010000023.1	237170	237472	-	CAE6509737.1	CAJNAP010000023.1	236816	237136	-	CAE6509730.1	CAJNAP010000023.1	235071	236777	-	CAE6509723.1
GCA_905612245	uncultured Nitrosomonadaceae bacterium	PRJEB35712	AOB - Nitrosomonadaceae	d__Bacteria;p__Proteobacteria;c__Gammaproteobacteria;o__Burkholderiales;f__Nitrosomonadaceae;g__GCA-2721545;s__GCA-2721545 sp905612245	NA	NA	NA	NA	NA	NA	NA	NA	NA	NA	NA	NA	NA	NA	NA	NA	NA	NA	NA	NA	NA	NA	NA	NA	NA	NA	NA	NA	NA	NA	CAJQRL010000026.1	23868	24170	-	CAJQRL010000026.1_23	CAJQRL010000026.1	25934	26302	-	CAJQRL010000026.1_25	CAJQRL010000026.1	24210	25931	-	CAJQRL010000026.1_24
GCA_913046415	uncultured Nitrosomonadaceae bacterium	PRJEB37807	AOB - Nitrosomonadaceae	NA	NA	NA	NA	NA	NA	NA	NA	NA	NA	NA	NA	NA	NA	NA	NA	NA	NA	NA	NA	NA	NA	NA	NA	NA	NA	NA	NA	NA	NA	NA	CAJWRF010000018.1	15825	16127	-	CAJWRF010000018.1_14	NA	NA	NA	NA	NA	NA	NA	NA	NA	NA
GCA_919902625	Nitrosomonadaceae bacterium	PRJEB36523	AOB - Nitrosomonadaceae	NA	CAKKRO010000136.1	4741	6168	-	CAKKRO010000136.1_5	CAKKRO010000136.1	3	3158	-	CAKKRO010000136.1_1	CAKKRO010000136.1	4033	4716	-	CAKKRO010000136.1_4	CAKKRO010000136.1	3180	3839	-	CAKKRO010000136.1_2	NA	NA	NA	NA	NA	NA	NA	NA	NA	NA	NA	NA	NA	NA	NA	NA	NA	NA	NA	NA	NA	NA	NA	NA	NA
GCA_919902635	Nitrosomonadaceae bacterium	PRJEB36523	AOB - Nitrosomonadaceae	NA	CAKKRR010000521.1	544	1971	-	CAKKRR010000521.1_2	NA	NA	NA	NA	NA	CAKKRR010000521.1	1	519	-	CAKKRR010000521.1_1	CAKKRR010000157.1	1	666	+	CAKKRR010000157.1_1	NA	NA	NA	NA	NA	NA	NA	NA	NA	NA	NA	NA	NA	NA	NA	NA	NA	NA	NA	NA	NA	NA	NA	NA	NA
GCA_000012805	Nitrosococcus oceani ATCC 19707	PRJNA13993	AOB - Nitrosococcaceae	d__Bacteria;p__Proteobacteria;c__Gammaproteobacteria;o__Nitrosococcales;f__Nitrosococcaceae;g__Nitrosococcus;s__Nitrosococcus oceani	NA	NA	NA	NA	NA	NA	NA	NA	NA	NA	NA	NA	NA	NA	NA	NA	NA	NA	NA	NA	NA	NA	NA	NA	NA	NA	NA	NA	NA	NA	CP000127.1	3261695	3261997	-	ABA59328.1	CP000127.1	3261359	3261664	-	ABA59327.1	CP000127.1	3259662	3261362	-	ABA59326.1
GCA_000024725	Nitrosococcus halophilus Nc 4	PRJNA36589	AOB - Nitrosococcaceae	d__Bacteria;p__Proteobacteria;c__Gammaproteobacteria;o__Nitrosococcales;f__Nitrosococcaceae;g__Nitrosococcus;s__Nitrosococcus halophilus	NA	NA	NA	NA	NA	NA	NA	NA	NA	NA	NA	NA	NA	NA	NA	NA	NA	NA	NA	NA	NA	NA	NA	NA	NA	NA	NA	NA	NA	NA	NA	NA	NA	NA	NA	NA	NA	NA	NA	NA	NA	NA	NA	NA	NA
GCA_000143085	Nitrosococcus watsonii C-113	PRJNA40331	AOB - Nitrosococcaceae	d__Bacteria;p__Proteobacteria;c__Gammaproteobacteria;o__Nitrosococcales;f__Nitrosococcaceae;g__Nitrosococcus;s__Nitrosococcus watsonii	NA	NA	NA	NA	NA	NA	NA	NA	NA	NA	NA	NA	NA	NA	NA	NA	NA	NA	NA	NA	NA	NA	NA	NA	NA	NA	NA	NA	NA	NA	CP002086.1	214929	215231	+	ADJ27179.1	CP002086.1	215262	215567	+	ADJ27180.1	CP002086.1	215564	217264	+	ADJ27181.1
GCA_000155655	Nitrosococcus oceani AFC27	PRJNA13547	AOB - Nitrosococcaceae	d__Bacteria;p__Proteobacteria;c__Gammaproteobacteria;o__Nitrosococcales;f__Nitrosococcaceae;g__Nitrosococcus;s__Nitrosococcus oceani	NA	NA	NA	NA	NA	NA	NA	NA	NA	NA	NA	NA	NA	NA	NA	NA	NA	NA	NA	NA	NA	NA	NA	NA	NA	NA	NA	NA	NA	NA	DS995301.1	297419	297721	-	EDZ65720.1	DS995301.1	297083	297388	-	EDZ66536.1	DS995301.1	295386	297086	-	EDZ66476.1
GCA_002356115	Candidatus Nitrosoglobus terrae	PRJDB3593	AOB - Nitrosococcaceae	d__Bacteria;p__Proteobacteria;c__Gammaproteobacteria;o__Nitrosococcales;f__Nitrosococcaceae;g__Nitrosoglobus;s__Nitrosoglobus terrae	NA	NA	NA	NA	NA	NA	NA	NA	NA	NA	NA	NA	NA	NA	NA	NA	NA	NA	NA	NA	NA	NA	NA	NA	NA	NA	NA	NA	NA	NA	AP014836.1	827088	827390	+	BAW80151.1	AP014836.1	827426	827731	+	BAW80152.1	AP014836.1	827728	829428	+	BAW80153.1
GCA_004421105	Nitrosococcus wardiae	PRJNA305330	AOB - Nitrosococcaceae	d__Bacteria;p__Proteobacteria;c__Gammaproteobacteria;o__Nitrosococcales;f__Nitrosococcaceae;g__Nitrosococcus;s__Nitrosococcus wardiae	NA	NA	NA	NA	NA	NA	NA	NA	NA	NA	NA	NA	NA	NA	NA	NA	NA	NA	NA	NA	NA	NA	NA	NA	NA	NA	NA	NA	NA	NA	NA	NA	NA	NA	NA	NA	NA	NA	NA	NA	NA	NA	NA	NA	NA
GCA_007990675	Nitrosococcus oceani	PRJDB8517	AOB - Nitrosococcaceae	d__Bacteria;p__Proteobacteria;c__Gammaproteobacteria;o__Nitrosococcales;f__Nitrosococcaceae;g__Nitrosococcus;s__Nitrosococcus oceani	NA	NA	NA	NA	NA	NA	NA	NA	NA	NA	NA	NA	NA	NA	NA	NA	NA	NA	NA	NA	NA	NA	NA	NA	NA	NA	NA	NA	NA	NA	BJWX01000007.1	159375	159677	+	GEM20102.1	BJWX01000007.1	159708	160013	+	GEM20103.1	BJWX01000007.1	160010	161710	+	GEM20104.1
GCA_902810445	Candidatus Nitrosacidococcus tergens	PRJEB36691	AOB - Nitrosococcaceae	d__Bacteria;p__Proteobacteria;c__Gammaproteobacteria;o__Nitrosococcales;f__Nitrosococcaceae;g__Nitrosacidococcus;s__Nitrosacidococcus tergens	NA	NA	NA	NA	NA	NA	NA	NA	NA	NA	NA	NA	NA	NA	NA	NA	NA	NA	NA	NA	NA	NA	NA	NA	NA	NA	NA	NA	NA	NA	LR778175.1	461300	461602	+	CAB1275057.1	LR778175.1	461627	461932	+	CAB1275059.1	LR778175.1	461929	463629	+	CAB1275061.1
GCA_000018465	Nitrosopumilus maritimus SCM1	PRJNA19265	AOA	d__Archaea;p__Thermoproteota;c__Nitrososphaeria;o__Nitrososphaerales;f__Nitrosopumilaceae;g__Nitrosopumilus;s__Nitrosopumilus maritimus	NA	NA	NA	NA	NA	NA	NA	NA	NA	NA	NA	NA	NA	NA	NA	NA	NA	NA	NA	NA	NA	NA	NA	NA	NA	NA	NA	NA	NA	NA	NA	NA	NA	NA	NA	NA	NA	NA	NA	NA	NA	NA	NA	NA	NA
GCA_000200715	Cenarchaeum symbiosum A	PRJNA202	AOA	d__Archaea;p__Thermoproteota;c__Nitrososphaeria;o__Nitrososphaerales;f__Nitrosopumilaceae;g__Cenarchaeum;s__Cenarchaeum symbiosum	NA	NA	NA	NA	NA	NA	NA	NA	NA	NA	NA	NA	NA	NA	NA	NA	NA	NA	NA	NA	NA	NA	NA	NA	NA	NA	NA	NA	NA	NA	DP000238.1	378942	379241	+	ABK77088.1	DP000238.1	379244	379606	+	ABK77089.1	DP000238.1	379603	381312	+	ABK77090.1
GCA_000204585	Candidatus Nitrosoarchaeum limnia SFB1	PRJNA52465	AOA	d__Archaea;p__Thermoproteota;c__Nitrososphaeria;o__Nitrososphaerales;f__Nitrosopumilaceae;g__Nitrosarchaeum;s__Nitrosarchaeum limnae	NA	NA	NA	NA	NA	NA	NA	NA	NA	NA	NA	NA	NA	NA	NA	NA	NA	NA	NA	NA	NA	NA	NA	NA	NA	NA	NA	NA	NA	NA	NA	NA	NA	NA	NA	NA	NA	NA	NA	NA	NA	NA	NA	NA	NA
GCA_000220175	Candidatus Nitrosoarchaeum koreensis MY1	PRJNA67913	AOA	d__Archaea;p__Thermoproteota;c__Nitrososphaeria;o__Nitrososphaerales;f__Nitrosopumilaceae;g__Nitrosarchaeum;s__Nitrosarchaeum koreense	NA	NA	NA	NA	NA	NA	NA	NA	NA	NA	NA	NA	NA	NA	NA	NA	NA	NA	NA	NA	NA	NA	NA	NA	NA	NA	NA	NA	NA	NA	NA	NA	NA	NA	NA	NA	NA	NA	NA	NA	NA	NA	NA	NA	NA
GCA_000241145	Candidatus Nitrosoarchaeum limnia BG20	PRJNA50027	AOA	d__Archaea;p__Thermoproteota;c__Nitrososphaeria;o__Nitrososphaerales;f__Nitrosopumilaceae;g__Nitrosarchaeum;s__Nitrosarchaeum limnae	NA	NA	NA	NA	NA	NA	NA	NA	NA	NA	NA	NA	NA	NA	NA	NA	NA	NA	NA	NA	NA	NA	NA	NA	NA	NA	NA	NA	NA	NA	NA	NA	NA	NA	NA	NA	NA	NA	NA	NA	NA	NA	NA	NA	NA
GCA_000242875	Candidatus Nitrosopumilus salaria BD31	PRJNA50075	AOA	d__Archaea;p__Thermoproteota;c__Nitrososphaeria;o__Nitrososphaerales;f__Nitrosopumilaceae;g__Nitrosopumilus;s__Nitrosopumilus salaria	NA	NA	NA	NA	NA	NA	NA	NA	NA	NA	NA	NA	NA	NA	NA	NA	NA	NA	NA	NA	NA	NA	NA	NA	NA	NA	NA	NA	NA	NA	NA	NA	NA	NA	NA	NA	NA	NA	NA	NA	NA	NA	NA	NA	NA
GCA_000299365	Candidatus Nitrosopumilus koreensis AR1	PRJNA174387	AOA	d__Archaea;p__Thermoproteota;c__Nitrososphaeria;o__Nitrososphaerales;f__Nitrosopumilaceae;g__Nitrosopumilus;s__Nitrosopumilus koreensis	NA	NA	NA	NA	NA	NA	NA	NA	NA	NA	NA	NA	NA	NA	NA	NA	NA	NA	NA	NA	NA	NA	NA	NA	NA	NA	NA	NA	NA	NA	NA	NA	NA	NA	NA	NA	NA	NA	NA	NA	NA	NA	NA	NA	NA
GCA_000299395	Candidatus Nitrosopumilus sediminis	PRJNA174388	AOA	d__Archaea;p__Thermoproteota;c__Nitrososphaeria;o__Nitrososphaerales;f__Nitrosopumilaceae;g__Nitrosopumilus;s__Nitrosopumilus sediminis	NA	NA	NA	NA	NA	NA	NA	NA	NA	NA	NA	NA	NA	NA	NA	NA	NA	NA	NA	NA	NA	NA	NA	NA	NA	NA	NA	NA	NA	NA	CP003843.1	1287754	1288053	-	AFS83323.1	CP003843.1	1287380	1287748	-	AFS83322.1	CP003843.1	1285671	1287383	-	AFS83321.1
GCA_000303155	Candidatus Nitrososphaera gargensis Ga9.2	PRJNA60505	AOA	d__Archaea;p__Thermoproteota;c__Nitrososphaeria;o__Nitrososphaerales;f__Nitrososphaeraceae;g__Nitrososphaera;s__Nitrososphaera gargensis	NA	NA	NA	NA	NA	NA	NA	NA	NA	NA	NA	NA	NA	NA	NA	NA	NA	NA	NA	NA	NA	NA	NA	NA	NA	NA	NA	NA	NA	NA	CP002408.1	465057	465359	+	AFU57554.1	CP002408.1	465453	465821	+	AFU57555.1	CP002408.1	465842	467569	+	AFU57556.1
GCA_000328945	Nitrosopumilus sp. SJ	PRJNA66413	AOA	d__Archaea;p__Thermoproteota;c__Nitrososphaeria;o__Nitrososphaerales;f__Nitrosopumilaceae;g__Nitrosopumilus;s__Nitrosopumilus koreensis	NA	NA	NA	NA	NA	NA	NA	NA	NA	NA	NA	NA	NA	NA	NA	NA	NA	NA	NA	NA	NA	NA	NA	NA	NA	NA	NA	NA	NA	NA	NA	NA	NA	NA	NA	NA	NA	NA	NA	NA	NA	NA	NA	NA	NA
GCA_000402075	Thaumarchaeota archaeon SCGC AAA007-O23	PRJNA66857	AOA	d__Archaea;p__Thermoproteota;c__Nitrososphaeria;o__Nitrososphaerales;f__Nitrosopumilaceae;g__Nitrosopelagicus;s__Nitrosopelagicus sp000402075	NA	NA	NA	NA	NA	NA	NA	NA	NA	NA	NA	NA	NA	NA	NA	NA	NA	NA	NA	NA	NA	NA	NA	NA	NA	NA	NA	NA	NA	NA	NA	NA	NA	NA	NA	NA	NA	NA	NA	NA	NA	NA	NA	NA	NA
GCA_000484935	Euryarchaeota archaeum SCGC AAA287-E17	PRJNA190806	AOA	d__Archaea;p__Thermoproteota;c__Nitrososphaeria;o__Nitrososphaerales;f__Nitrosopumilaceae;g__Nitrosopelagicus;s__Nitrosopelagicus sp000484935	NA	NA	NA	NA	NA	NA	NA	NA	NA	NA	NA	NA	NA	NA	NA	NA	NA	NA	NA	NA	NA	NA	NA	NA	NA	NA	NA	NA	NA	NA	AXWJ01000009.1	2337	2639	+	AXWJ01000009.1_5	AXWJ01000009.1	2623	3024	+	AXWJ01000009.1_6	AXWJ01000009.1	3017	4738	+	AXWJ01000009.1_7
GCA_000685395	Candidatus Nitrosotenuis chungbukensis	PRJNA210247	AOA	d__Archaea;p__Thermoproteota;c__Nitrososphaeria;o__Nitrososphaerales;f__Nitrosopumilaceae;g__Nitrosotenuis;s__Nitrosotenuis chungbukensis	NA	NA	NA	NA	NA	NA	NA	NA	NA	NA	NA	NA	NA	NA	NA	NA	NA	NA	NA	NA	NA	NA	NA	NA	NA	NA	NA	NA	NA	NA	NA	NA	NA	NA	NA	NA	NA	NA	NA	NA	NA	NA	NA	NA	NA
GCA_000698785	Nitrososphaera viennensis EN76	PRJEA60103	AOA	d__Archaea;p__Thermoproteota;c__Nitrososphaeria;o__Nitrososphaerales;f__Nitrososphaeraceae;g__Nitrososphaera;s__Nitrososphaera viennensis	NA	NA	NA	NA	NA	NA	NA	NA	NA	NA	NA	NA	NA	NA	NA	NA	NA	NA	NA	NA	NA	NA	NA	NA	NA	NA	NA	NA	NA	NA	CP007536.1;CP007536.1;CP007536.1	1253090;1266944;1274184	1253392;1267339;1274486	-;+;+	AIC15717.1;AIC15734.1;AIC15744.1	CP007536.1;CP007536.1	1252637;1274496	1253083;1274861	-;+	AIC15716.1;AIC15745.1	CP007536.1;CP007536.1	1250895;1274858	1252622;1276573	-;+	AIC15715.1;AIC15746.1
GCA_000722915	Marine Group I thaumarchaeote SCGC AAA799-N04	PRJNA248337	AOA	d__Archaea;p__Thermoproteota;c__Nitrososphaeria;o__Nitrososphaerales;f__Nitrosopumilaceae;g__Nitrosopumilus;s__Nitrosopumilus sp000746765	NA	NA	NA	NA	NA	NA	NA	NA	NA	NA	NA	NA	NA	NA	NA	NA	NA	NA	NA	NA	NA	NA	NA	NA	NA	NA	NA	NA	NA	NA	NA	NA	NA	NA	NA	NA	NA	NA	NA	NA	NA	NA	NA	NA	NA
GCA_000723185	Thaumarchaeota archaeon N4	PRJEB4650	AOA	d__Archaea;p__Thermoproteota;c__Nitrososphaeria;o__Nitrososphaerales;f__Nitrosopumilaceae;g__Nitrosotenuis;s__Nitrosotenuis uzonensis	NA	NA	NA	NA	NA	NA	NA	NA	NA	NA	NA	NA	NA	NA	NA	NA	NA	NA	NA	NA	NA	NA	NA	NA	NA	NA	NA	NA	NA	NA	NA	NA	NA	NA	NA	NA	NA	NA	NA	NA	NA	NA	NA	NA	NA
GCA_000724145	Marine Group I thaumarchaeote SCGC AAA799-E16	PRJNA248336	AOA	d__Archaea;p__Thermoproteota;c__Nitrososphaeria;o__Nitrososphaerales;f__Nitrosopumilaceae;g__Nitrosopumilus;s__Nitrosopumilus sp000746765	NA	NA	NA	NA	NA	NA	NA	NA	NA	NA	NA	NA	NA	NA	NA	NA	NA	NA	NA	NA	NA	NA	NA	NA	NA	NA	NA	NA	NA	NA	NA	NA	NA	NA	NA	NA	NA	NA	NA	NA	NA	NA	NA	NA	NA
GCA_000730285	Candidatus Nitrososphaera evergladensis SR1	PRJNA235208	AOA	d__Archaea;p__Thermoproteota;c__Nitrososphaeria;o__Nitrososphaerales;f__Nitrososphaeraceae;g__Nitrososphaera;s__Nitrososphaera evergladensis	NA	NA	NA	NA	NA	NA	NA	NA	NA	NA	NA	NA	NA	NA	NA	NA	NA	NA	NA	NA	NA	NA	NA	NA	NA	NA	NA	NA	NA	NA	CP007174.1;CP007174.1;CP007174.1	2395810;2409230;2413387	2396112;2409628;2413689	-;+;+	AIF84930.1;AIF84946.1;AIF84950.1	CP007174.1;CP007174.1	2395329;2413704	2395790;2414069	-;+	AIF84929.1;AIF84951.1	CP007174.1;CP007174.1	2393581;2414129	2395308;2415778	-;+	AIF84928.1;AIF84952.1
GCA_000746745	Marine Group I thaumarchaeote SCGC RSA3	PRJNA248555	AOA	d__Archaea;p__Thermoproteota;c__Nitrososphaeria;o__Nitrososphaerales;f__Nitrosopumilaceae;g__Nitrosopumilus;s__Nitrosopumilus sp000746765	NA	NA	NA	NA	NA	NA	NA	NA	NA	NA	NA	NA	NA	NA	NA	NA	NA	NA	NA	NA	NA	NA	NA	NA	NA	NA	NA	NA	NA	NA	NA	NA	NA	NA	NA	NA	NA	NA	NA	NA	NA	NA	NA	NA	NA
GCA_000746765	Marine Group I thaumarchaeote SCGC AAA799-D11	PRJNA248333	AOA	d__Archaea;p__Thermoproteota;c__Nitrososphaeria;o__Nitrososphaerales;f__Nitrosopumilaceae;g__Nitrosopumilus;s__Nitrosopumilus sp000746765	NA	NA	NA	NA	NA	NA	NA	NA	NA	NA	NA	NA	NA	NA	NA	NA	NA	NA	NA	NA	NA	NA	NA	NA	NA	NA	NA	NA	NA	NA	NA	NA	NA	NA	NA	NA	NA	NA	NA	NA	NA	NA	NA	NA	NA
GCA_000746785	Marine Group I thaumarchaeote SCGC AAA799-B03	PRJNA248330	AOA	d__Archaea;p__Thermoproteota;c__Nitrososphaeria;o__Nitrososphaerales;f__Nitrosopumilaceae;g__Nitrosopumilus;s__Nitrosopumilus sp000746765	NA	NA	NA	NA	NA	NA	NA	NA	NA	NA	NA	NA	NA	NA	NA	NA	NA	NA	NA	NA	NA	NA	NA	NA	NA	NA	NA	NA	NA	NA	NA	NA	NA	NA	NA	NA	NA	NA	NA	NA	NA	NA	NA	NA	NA
GCA_000802205	Candidatus Nitrocosmicus oleophilus	PRJNA210256	AOA	d__Archaea;p__Thermoproteota;c__Nitrososphaeria;o__Nitrososphaerales;f__Nitrososphaeraceae;g__Nitrosocosmicus;s__Nitrosocosmicus oleophilus	NA	NA	NA	NA	NA	NA	NA	NA	NA	NA	NA	NA	NA	NA	NA	NA	NA	NA	NA	NA	NA	NA	NA	NA	NA	NA	NA	NA	NA	NA	CP012850.1	464801	465100	-	ALI34731.1	CP012850.1	464362	464736	-	ALI34730.1	CP012850.1	462622	464349	-	ALI34729.1
GCA_000812185	Candidatus Nitrosopelagicus brevis	PRJNA223412	AOA	d__Archaea;p__Thermoproteota;c__Nitrososphaeria;o__Nitrososphaerales;f__Nitrosopumilaceae;g__Nitrosopelagicus;s__Nitrosopelagicus brevis	NA	NA	NA	NA	NA	NA	NA	NA	NA	NA	NA	NA	NA	NA	NA	NA	NA	NA	NA	NA	NA	NA	NA	NA	NA	NA	NA	NA	NA	NA	NA	NA	NA	NA	NA	NA	NA	NA	NA	NA	NA	NA	NA	NA	NA
GCA_000875775	Candidatus Nitrosopumilus piranensis	PRJNA269924	AOA	d__Archaea;p__Thermoproteota;c__Nitrososphaeria;o__Nitrososphaerales;f__Nitrosopumilaceae;g__Nitrosopumilus;s__Nitrosopumilus piranensis	NA	NA	NA	NA	NA	NA	NA	NA	NA	NA	NA	NA	NA	NA	NA	NA	NA	NA	NA	NA	NA	NA	NA	NA	NA	NA	NA	NA	NA	NA	CP010868.1	1130030	1130332	+	AJM92604.1	CP010868.1	1130338	1130706	+	AJM92605.1	CP010868.1	1130703	1132415	+	AJM92606.1
GCA_000955905	Candidatus Nitrosotenuis cloacae	PRJNA272771	AOA	d__Archaea;p__Thermoproteota;c__Nitrososphaeria;o__Nitrososphaerales;f__Nitrosopumilaceae;g__Nitrosotenuis;s__Nitrosotenuis cloacae	NA	NA	NA	NA	NA	NA	NA	NA	NA	NA	NA	NA	NA	NA	NA	NA	NA	NA	NA	NA	NA	NA	NA	NA	NA	NA	NA	NA	NA	NA	CP011097.2;CP011097.2	277161;287929	277550;288231	+;-	AJZ76252.1;AJZ76263.1	CP011097.2	287561	287923	-	AJZ76717.1	CP011097.2	285852	287564	-	AJZ76262.1
GCA_000956175	Candidatus Nitrosopumilus adriaticus	PRJNA269341	AOA	d__Archaea;p__Thermoproteota;c__Nitrososphaeria;o__Nitrososphaerales;f__Nitrosopumilaceae;g__Nitrosopumilus;s__Nitrosopumilus adriaticus	NA	NA	NA	NA	NA	NA	NA	NA	NA	NA	NA	NA	NA	NA	NA	NA	NA	NA	NA	NA	NA	NA	NA	NA	NA	NA	NA	NA	NA	NA	NA	NA	NA	NA	NA	NA	NA	NA	NA	NA	NA	NA	NA	NA	NA
GCA_001437625	Nitrosopumilus sp. BACL13 MAG-121220-bin23	PRJNA273799	AOA	d__Archaea;p__Thermoproteota;c__Nitrososphaeria;o__Nitrososphaerales;f__Nitrosopumilaceae;g__Nitrosopumilus;s__Nitrosopumilus sp001437625	NA	NA	NA	NA	NA	NA	NA	NA	NA	NA	NA	NA	NA	NA	NA	NA	NA	NA	NA	NA	NA	NA	NA	NA	NA	NA	NA	NA	NA	NA	LIAL01000005.1	3674	3982	+	KRO30056.1	LIAL01000005.1	3984	4352	+	KRO30057.1	LIAL01000005.1	4349	6061	+	KRO30058.1
GCA_001443365	Thaumarchaeota archaeon CSP1-1	PRJNA262935	AOA	d__Archaea;p__Thermoproteota;c__Nitrososphaeria;o__Nitrososphaerales;f__Nitrosopumilaceae;g__CSP1-1;s__CSP1-1 sp001443365	NA	NA	NA	NA	NA	NA	NA	NA	NA	NA	NA	NA	NA	NA	NA	NA	NA	NA	NA	NA	NA	NA	NA	NA	NA	NA	NA	NA	NA	NA	NA	NA	NA	NA	NA	NA	NA	NA	NA	NA	NA	NA	NA	NA	NA
GCA_001510225	Thaumarchaeota archaeon casp-thauma1	PRJNA279271	AOA	d__Archaea;p__Thermoproteota;c__Nitrososphaeria;o__Nitrososphaerales;f__Nitrosopumilaceae;g__Nitrosopumilus;s__Nitrosopumilus sp002737455	NA	NA	NA	NA	NA	NA	NA	NA	NA	NA	NA	NA	NA	NA	NA	NA	NA	NA	NA	NA	NA	NA	NA	NA	NA	NA	NA	NA	NA	NA	LFEW01000026.1	42796	43101	-	LFEW01000026.1_54	LFEW01000026.1	42426	42794	-	LFEW01000026.1_53	LFEW01000026.1	40717	42429	-	LFEW01000026.1_52
GCA_001510275	Thaumarchaeota archaeon casp-thauma3	PRJNA279271	AOA	d__Archaea;p__Thermoproteota;c__Nitrososphaeria;o__Nitrososphaerales;f__Nitrosopumilaceae;g__Nitrosopumilus;s__Nitrosopumilus sp001510275	NA	NA	NA	NA	NA	NA	NA	NA	NA	NA	NA	NA	NA	NA	NA	NA	NA	NA	NA	NA	NA	NA	NA	NA	NA	NA	NA	NA	NA	NA	LFEY01000029.1	38397	38699	-	LFEY01000029.1_47	LFEY01000029.1	38026	38391	-	LFEY01000029.1_46	LFEY01000029.1	36314	38026	-	LFEY01000029.1_45
GCA_001510295	Thaumarchaeota archaeon casp-thauma4	PRJNA279271	AOA	d__Archaea;p__Thermoproteota;c__Nitrososphaeria;o__Nitrososphaerales;f__Nitrosopumilaceae;g__Nitrosopelagicus;s__Nitrosopelagicus sp001510295	NA	NA	NA	NA	NA	NA	NA	NA	NA	NA	NA	NA	NA	NA	NA	NA	NA	NA	NA	NA	NA	NA	NA	NA	NA	NA	NA	NA	NA	NA	NA	NA	NA	NA	NA	NA	NA	NA	NA	NA	NA	NA	NA	NA	NA
GCA_001541925	Nitrosopumilus sp. Nsub	PRJNA308059	AOA	d__Archaea;p__Thermoproteota;c__Nitrososphaeria;o__Nitrososphaerales;f__Nitrosopumilaceae;g__Nitrosopumilus;s__Nitrosopumilus sp001541925	NA	NA	NA	NA	NA	NA	NA	NA	NA	NA	NA	NA	NA	NA	NA	NA	NA	NA	NA	NA	NA	NA	NA	NA	NA	NA	NA	NA	NA	NA	NA	NA	NA	NA	NA	NA	NA	NA	NA	NA	NA	NA	NA	NA	NA
GCA_001543015	Nitrosopumilus sp. LS_AOA	PRJNA287175	AOA	d__Archaea;p__Thermoproteota;c__Nitrososphaeria;o__Nitrososphaerales;f__Nitrosopumilaceae;g__Nitrosopumilus;s__Nitrosopumilus sp001543015	NA	NA	NA	NA	NA	NA	NA	NA	NA	NA	NA	NA	NA	NA	NA	NA	NA	NA	NA	NA	NA	NA	NA	NA	NA	NA	NA	NA	NA	NA	NA	NA	NA	NA	NA	NA	NA	NA	NA	NA	NA	NA	NA	NA	NA
GCA_001627095	Nitrosopelagicus sp. REDSEA-S37_B6	PRJNA289734	AOA	d__Archaea;p__Thermoproteota;c__Nitrososphaeria;o__Nitrososphaerales;f__Nitrosopumilaceae;g__Nitrosopelagicus;s__Nitrosopelagicus sp001627235	NA	NA	NA	NA	NA	NA	NA	NA	NA	NA	NA	NA	NA	NA	NA	NA	NA	NA	NA	NA	NA	NA	NA	NA	NA	NA	NA	NA	NA	NA	LUPD01000007.1	1997	2299	-	LUPD01000007.1_2	LUPD01000007.1	2	1990	-	LUPD01000007.1_1	LUPD01000007.1	2	1990	-	LUPD01000007.1_1
GCA_001627235	Nitrosopelagicus sp. REDSEA-S31_B2	PRJNA289734	AOA	d__Archaea;p__Thermoproteota;c__Nitrososphaeria;o__Nitrososphaerales;f__Nitrosopumilaceae;g__Nitrosopelagicus;s__Nitrosopelagicus sp001627235	NA	NA	NA	NA	NA	NA	NA	NA	NA	NA	NA	NA	NA	NA	NA	NA	NA	NA	NA	NA	NA	NA	NA	NA	NA	NA	NA	NA	NA	NA	LUPB01000052.1	1473	1775	-	LUPB01000052.1_3	LUPB01000052.1	183	1466	-	LUPB01000052.1_2	LUPB01000052.1	183	1466	-	LUPB01000052.1_2
GCA_001870125	Candidatus Nitrosocosmicus exaquare	PRJNA317395	AOA	d__Archaea;p__Thermoproteota;c__Nitrososphaeria;o__Nitrososphaerales;f__Nitrososphaeraceae;g__Nitrosocosmicus;s__Nitrosocosmicus hydrocola	NA	NA	NA	NA	NA	NA	NA	NA	NA	NA	NA	NA	NA	NA	NA	NA	NA	NA	NA	NA	NA	NA	NA	NA	NA	NA	NA	NA	NA	NA	CP017922.1	383729	384031	+	CP017922.1_422	CP017922.1	384094	384471	+	CP017922.1_423	CP017922.1	384486	386213	+	CP017922.1_424
GCA_001917505	Thaumarchaeota archaeon 13_1_40CM_38_12	PRJNA297196	AOA	d__Archaea;p__Thermoproteota;c__Nitrososphaeria;o__Nitrososphaerales;f__Nitrosopumilaceae;g__Nitrosotalea;s__Nitrosotalea sp001917995	NA	NA	NA	NA	NA	NA	NA	NA	NA	NA	NA	NA	NA	NA	NA	NA	NA	NA	NA	NA	NA	NA	NA	NA	NA	NA	NA	NA	NA	NA	NA	NA	NA	NA	NA	NA	NA	NA	NA	NA	NA	NA	NA	NA	NA
GCA_001917965	Thaumarchaeota archaeon 13_1_40CM_4_48_7	PRJNA297196	AOA	d__Archaea;p__Thermoproteota;c__Nitrososphaeria;o__Nitrososphaerales;f__Nitrososphaeraceae;g__Nitrososphaera;s__Nitrososphaera sp002501845	NA	NA	NA	NA	NA	NA	NA	NA	NA	NA	NA	NA	NA	NA	NA	NA	NA	NA	NA	NA	NA	NA	NA	NA	NA	NA	NA	NA	NA	NA	NA	NA	NA	NA	NA	NA	NA	NA	NA	NA	NA	NA	NA	NA	NA
GCA_001920395	Thaumarchaeota archaeon 13_1_20CM_2_39_20	PRJNA297196	AOA	d__Archaea;p__Thermoproteota;c__Nitrososphaeria;o__Nitrososphaerales;f__Nitrosopumilaceae;g__Nitrosotalea;s__Nitrosotalea sp001920395	NA	NA	NA	NA	NA	NA	NA	NA	NA	NA	NA	NA	NA	NA	NA	NA	NA	NA	NA	NA	NA	NA	NA	NA	NA	NA	NA	NA	NA	NA	NA	NA	NA	NA	NA	NA	NA	NA	NA	NA	NA	NA	NA	NA	NA
GCA_002156965	Candidatus Nitrosomarinus catalina	PRJNA341864	AOA	d__Archaea;p__Thermoproteota;c__Nitrososphaeria;o__Nitrososphaerales;f__Nitrosopumilaceae;g__Nitrosopumilus;s__Nitrosopumilus catalinensis	NA	NA	NA	NA	NA	NA	NA	NA	NA	NA	NA	NA	NA	NA	NA	NA	NA	NA	NA	NA	NA	NA	NA	NA	NA	NA	NA	NA	NA	NA	CP021324.1	14184	14489	+	ARS63651.1	CP021324.1	14491	14859	+	ARS63652.1	CP021324.1	14856	16568	+	ARS63653.1
GCA_002317795	Thaumarchaeota archaeon	PRJNA391950	AOA	d__Archaea;p__Thermoproteota;c__Nitrososphaeria;o__Nitrososphaerales;f__Nitrosopumilaceae;g__Nitrosopumilus;s__Nitrosopumilus sp002317795	NA	NA	NA	NA	NA	NA	NA	NA	NA	NA	NA	NA	NA	NA	NA	NA	NA	NA	NA	NA	NA	NA	NA	NA	NA	NA	NA	NA	NA	NA	NA	NA	NA	NA	NA	NA	NA	NA	NA	NA	NA	NA	NA	NA	NA
GCA_002494485	Nitrososphaerales archaeon UBA213	PRJNA348753	AOA	d__Archaea;p__Thermoproteota;c__Nitrososphaeria;o__Nitrososphaerales;f__UBA213;g__UBA213;s__UBA213 sp002713325	NA	NA	NA	NA	NA	NA	NA	NA	NA	NA	NA	NA	NA	NA	NA	NA	NA	NA	NA	NA	NA	NA	NA	NA	NA	NA	NA	NA	NA	NA	NA	NA	NA	NA	NA	NA	NA	NA	NA	NA	NA	NA	NA	NA	NA
GCA_002495135	Nitrososphaera sp. UBA239	PRJNA348753	AOA	d__Archaea;p__Thermoproteota;c__Nitrososphaeria;o__Nitrososphaerales;f__Nitrososphaeraceae;g__Nitrososphaera;s__Nitrososphaera sp002501845	NA	NA	NA	NA	NA	NA	NA	NA	NA	NA	NA	NA	NA	NA	NA	NA	NA	NA	NA	NA	NA	NA	NA	NA	NA	NA	NA	NA	NA	NA	DADZ01000110.1;DADZ01000110.1	5312;10316	5614;10702	-;-	DADZ01000110.1_6;DADZ01000110.1_13	NA	NA	NA	NA	NA	DADZ01000110.1	3450	5138	-	DADZ01000110.1_4
GCA_002499525	Nitrosopumilales archaeon UBA218	PRJNA348753	AOA	d__Archaea;p__Thermoproteota;c__Nitrososphaeria;o__Nitrososphaerales;f__Nitrosopumilaceae;g__Nitrosotenuis;s__Nitrosotenuis sp002499525	NA	NA	NA	NA	NA	NA	NA	NA	NA	NA	NA	NA	NA	NA	NA	NA	NA	NA	NA	NA	NA	NA	NA	NA	NA	NA	NA	NA	NA	NA	NA	NA	NA	NA	NA	NA	NA	NA	NA	NA	NA	NA	NA	NA	NA
GCA_002501845	Nitrososphaera sp. UBA217	PRJNA348753	AOA	d__Archaea;p__Thermoproteota;c__Nitrososphaeria;o__Nitrososphaerales;f__Nitrososphaeraceae;g__Nitrososphaera;s__Nitrososphaera sp002501845	NA	NA	NA	NA	NA	NA	NA	NA	NA	NA	NA	NA	NA	NA	NA	NA	NA	NA	NA	NA	NA	NA	NA	NA	NA	NA	NA	NA	NA	NA	DAOL01000024.1	9672	10019	+	DAOL01000024.1_13	NA	NA	NA	NA	NA	NA	NA	NA	NA	NA
GCA_002506665	Nitrosopumilus sp. UBA526	PRJNA348753	AOA	d__Archaea;p__Thermoproteota;c__Nitrososphaeria;o__Nitrososphaerales;f__Nitrosopumilaceae;g__Nitrosopumilus;s__Nitrosopumilus sp002506665	NA	NA	NA	NA	NA	NA	NA	NA	NA	NA	NA	NA	NA	NA	NA	NA	NA	NA	NA	NA	NA	NA	NA	NA	NA	NA	NA	NA	NA	NA	NA	NA	NA	NA	NA	NA	NA	NA	NA	NA	NA	NA	NA	NA	NA
GCA_002508395	Nitrosopumilus sp. UBA241	PRJNA348753	AOA	d__Archaea;p__Thermoproteota;c__Nitrososphaeria;o__Nitrososphaerales;f__Nitrosopumilaceae;g__Nitrosopumilus;s__Nitrosopumilus sp001437625	NA	NA	NA	NA	NA	NA	NA	NA	NA	NA	NA	NA	NA	NA	NA	NA	NA	NA	NA	NA	NA	NA	NA	NA	NA	NA	NA	NA	NA	NA	DAKA01000071.1	1086	1391	-	DAKA01000071.1_3	DAKA01000071.1	716	1108	-	DAKA01000071.1_2	NA	NA	NA	NA	NA
GCA_002508435	Nitrososphaera sp. UBA240	PRJNA348753	AOA	d__Archaea;p__Thermoproteota;c__Nitrososphaeria;o__Nitrososphaerales;f__Nitrososphaeraceae;g__Nitrososphaera;s__Nitrososphaera sp002501845	NA	NA	NA	NA	NA	NA	NA	NA	NA	NA	NA	NA	NA	NA	NA	NA	NA	NA	NA	NA	NA	NA	NA	NA	NA	NA	NA	NA	NA	NA	DAPU01000060.1	4893	5279	-	DAPU01000060.1_8	NA	NA	NA	NA	NA	NA	NA	NA	NA	NA
GCA_002713325	Thaumarchaeota archaeon	PRJNA391943	AOA	d__Archaea;p__Thermoproteota;c__Nitrososphaeria;o__Nitrososphaerales;f__UBA213;g__UBA213;s__UBA213 sp002713325	NA	NA	NA	NA	NA	NA	NA	NA	NA	NA	NA	NA	NA	NA	NA	NA	NA	NA	NA	NA	NA	NA	NA	NA	NA	NA	NA	NA	NA	NA	NA	NA	NA	NA	NA	NA	NA	NA	NA	NA	NA	NA	NA	NA	NA
GCA_002730325	Thaumarchaeota archaeon	PRJNA391943	AOA	d__Archaea;p__Thermoproteota;c__Nitrososphaeria;o__Nitrososphaerales;f__Nitrosopumilaceae;g__Nitrosopumilus;s__Nitrosopumilus sp002730325	NA	NA	NA	NA	NA	NA	NA	NA	NA	NA	NA	NA	NA	NA	NA	NA	NA	NA	NA	NA	NA	NA	NA	NA	NA	NA	NA	NA	NA	NA	PBZV01000028.1	44478	44786	+	MBU27443.1	PBZV01000028.1	44788	45156	+	MBU27444.1	PBZV01000028.1	45153	46865	+	MBU27445.1
GCA_002737445	Candidatus Nitrosoarchaeum sp.	PRJNA396997	AOA	d__Archaea;p__Thermoproteota;c__Nitrososphaeria;o__Nitrososphaerales;f__Nitrosopumilaceae;g__Nitrosarchaeum;s__Nitrosarchaeum sp002737445	NA	NA	NA	NA	NA	NA	NA	NA	NA	NA	NA	NA	NA	NA	NA	NA	NA	NA	NA	NA	NA	NA	NA	NA	NA	NA	NA	NA	NA	NA	NSIR01000001.1;NSIR01000002.1	125959;330001	126261;330390	+;-	PHY09934.1;PHY09623.1	NSIR01000001.1	126265	126624	+	PHY09935.1	NSIR01000001.1	126621	128333	+	PHY09936.1
GCA_002737455	Thaumarchaeota archaeon	PRJNA396997	AOA	d__Archaea;p__Thermoproteota;c__Nitrososphaeria;o__Nitrososphaerales;f__Nitrosopumilaceae;g__Nitrosopumilus;s__Nitrosopumilus sp002737455	NA	NA	NA	NA	NA	NA	NA	NA	NA	NA	NA	NA	NA	NA	NA	NA	NA	NA	NA	NA	NA	NA	NA	NA	NA	NA	NA	NA	NA	NA	NSIS01000010.1	89818	90126	+	PHY04187.1	NSIS01000010.1	90128	90496	+	PHY04188.1	NSIS01000010.1	90493	92205	+	PHY04189.1
GCA_002784675	Nitrosopumilales archaeon CG_4_10_14_0_8_um_filter_34_8	PRJNA362739	AOA	NA	NA	NA	NA	NA	NA	NA	NA	NA	NA	NA	NA	NA	NA	NA	NA	NA	NA	NA	NA	NA	NA	NA	NA	NA	NA	NA	NA	NA	NA	NA	NA	NA	NA	NA	NA	PFLV01000330.1	183	545	-	PIY88075.1	NA	NA	NA	NA	NA
GCA_002787055	Candidatus Nitrosotenuis sp. AQ6f	PRJNA406986	AOA	d__Archaea;p__Thermoproteota;c__Nitrososphaeria;o__Nitrososphaerales;f__Nitrosopumilaceae;g__Nitrosotenuis;s__Nitrosotenuis aquarius	NA	NA	NA	NA	NA	NA	NA	NA	NA	NA	NA	NA	NA	NA	NA	NA	NA	NA	NA	NA	NA	NA	NA	NA	NA	NA	NA	NA	NA	NA	CP024808.1;CP024808.1	967263;980644	967565;981033	+;-	CP024808.1_1180;CP024808.1_1198	CP024808.1	967570	967932	+	CP024808.1_1181	CP024808.1	967929	969641	+	CP024808.1_1182
GCA_002788515	Nitrosopumilales archaeon CG_4_9_14_0_2_um_filter_34_16	PRJNA362739	AOA	d__Archaea;p__Thermoproteota;c__Nitrososphaeria;o__Nitrososphaerales;f__Nitrosopumilaceae;g__Nitrosopumilus;s__Nitrosopumilus sp002788515	NA	NA	NA	NA	NA	NA	NA	NA	NA	NA	NA	NA	NA	NA	NA	NA	NA	NA	NA	NA	NA	NA	NA	NA	NA	NA	NA	NA	NA	NA	NA	NA	NA	NA	NA	NA	NA	NA	NA	NA	NA	NA	NA	NA	NA
GCA_002789395	Nitrosopumilales archaeon CG_4_9_14_0_8_um_filter_34_10	PRJNA362739	AOA	NA	NA	NA	NA	NA	NA	NA	NA	NA	NA	NA	NA	NA	NA	NA	NA	NA	NA	NA	NA	NA	NA	NA	NA	NA	NA	NA	NA	NA	NA	NA	NA	NA	NA	NA	NA	NA	NA	NA	NA	NA	NA	NA	NA	NA	NA
GCA_002906215	Candidatus Nitrosocaldus islandicus	PRJNA413650	AOA	d__Archaea;p__Thermoproteota;c__Nitrososphaeria;o__Nitrososphaerales;f__Nitrosocaldaceae;g__Nitrosocaldus;s__Nitrosocaldus cavascurensis	NA	NA	NA	NA	NA	NA	NA	NA	NA	NA	NA	NA	NA	NA	NA	NA	NA	NA	NA	NA	NA	NA	NA	NA	NA	NA	NA	NA	NA	NA	CP024014.1	846500	846802	+	CP024014.1_894	CP024014.1	846818	847189	+	CP024014.1_895	CP024014.1	847199	848926	+	CP024014.1_896
GCA_003045125	Candidatus Nitrosopelagicus brevis	PRJNA223412	AOA	d__Archaea;p__Thermoproteota;c__Nitrososphaeria;o__Nitrososphaerales;f__Nitrosopumilaceae;g__Nitrosopelagicus;s__Nitrosopelagicus brevis	NA	NA	NA	NA	NA	NA	NA	NA	NA	NA	NA	NA	NA	NA	NA	NA	NA	NA	NA	NA	NA	NA	NA	NA	NA	NA	NA	NA	NA	NA	LXWN01000001.1	171628	171930	-	PTL87889.1	LXWN01000001.1	169525	171621	-	PTL88461.1	LXWN01000001.1	169525	171621	-	PTL88461.1
GCA_003175215	Candidatus Nitrosopumilus sp. NM25	PRJDB6801	AOA	d__Archaea;p__Thermoproteota;c__Nitrososphaeria;o__Nitrososphaerales;f__Nitrosopumilaceae;g__Nitrosopumilus;s__Nitrosopumilus sp003175215	NA	NA	NA	NA	NA	NA	NA	NA	NA	NA	NA	NA	NA	NA	NA	NA	NA	NA	NA	NA	NA	NA	NA	NA	NA	NA	NA	NA	NA	NA	NA	NA	NA	NA	NA	NA	NA	NA	NA	NA	NA	NA	NA	NA	NA
GCA_003176995	Thaumarchaeota archaeon	PRJNA471400	AOA	d__Archaea;p__Thermoproteota;c__Nitrososphaeria;o__Nitrososphaerales;f__Nitrososphaeraceae;g__UBA10452;s__UBA10452 sp003176995	NA	NA	NA	NA	NA	NA	NA	NA	NA	NA	NA	NA	NA	NA	NA	NA	NA	NA	NA	NA	NA	NA	NA	NA	NA	NA	NA	NA	NA	NA	QHBN01000195.1	8991	9293	-	PWU79777.1	NA	NA	NA	NA	NA	NA	NA	NA	NA	NA
GCA_003331425	Nitrosopumilus sp.	PRJNA352798	AOA	d__Archaea;p__Thermoproteota;c__Nitrososphaeria;o__Nitrososphaerales;f__Nitrosopumilaceae;g__Nitrosopumilus;s__Nitrosopumilus sp002690535	NA	NA	NA	NA	NA	NA	NA	NA	NA	NA	NA	NA	NA	NA	NA	NA	NA	NA	NA	NA	NA	NA	NA	NA	NA	NA	NA	NA	NA	NA	QOOS01000001.1	202091	202399	+	RCL32638.1	QOOS01000001.1	202401	202769	+	RCL32639.1	QOOS01000001.1	202766	204478	+	RCL32640.1
GCA_003352245	Crenarchaeota archaeon	PRJNA480846	AOA	d__Archaea;p__Thermoproteota;c__Nitrososphaeria;o__Nitrososphaerales;f__Nitrosopumilaceae;g__PXYB01;s__PXYB01 sp003352285	NA	NA	NA	NA	NA	NA	NA	NA	NA	NA	NA	NA	NA	NA	NA	NA	NA	NA	NA	NA	NA	NA	NA	NA	NA	NA	NA	NA	NA	NA	NA	NA	NA	NA	NA	NA	NA	NA	NA	NA	NA	NA	NA	NA	NA
GCA_003352265	Crenarchaeota archaeon	PRJNA480846	AOA	d__Archaea;p__Thermoproteota;c__Nitrososphaeria;o__Nitrososphaerales;f__Nitrosopumilaceae;g__PXYB01;s__PXYB01 sp003352285	NA	NA	NA	NA	NA	NA	NA	NA	NA	NA	NA	NA	NA	NA	NA	NA	NA	NA	NA	NA	NA	NA	NA	NA	NA	NA	NA	NA	NA	NA	NA	NA	NA	NA	NA	NA	NA	NA	NA	NA	NA	NA	NA	NA	NA
GCA_003352285	Crenarchaeota archaeon	PRJNA480846	AOA	d__Archaea;p__Thermoproteota;c__Nitrososphaeria;o__Nitrososphaerales;f__Nitrosopumilaceae;g__PXYB01;s__PXYB01 sp003352285	NA	NA	NA	NA	NA	NA	NA	NA	NA	NA	NA	NA	NA	NA	NA	NA	NA	NA	NA	NA	NA	NA	NA	NA	NA	NA	NA	NA	NA	NA	NA	NA	NA	NA	NA	NA	NA	NA	NA	NA	NA	NA	NA	NA	NA
GCA_003352295	Crenarchaeota archaeon	PRJNA480846	AOA	d__Archaea;p__Thermoproteota;c__Nitrososphaeria;o__Nitrososphaerales;f__Nitrosopumilaceae;g__PXYB01;s__PXYB01 sp003352285	NA	NA	NA	NA	NA	NA	NA	NA	NA	NA	NA	NA	NA	NA	NA	NA	NA	NA	NA	NA	NA	NA	NA	NA	NA	NA	NA	NA	NA	NA	NA	NA	NA	NA	NA	NA	NA	NA	NA	NA	NA	NA	NA	NA	NA
GCA_003569705	Candidatus Nitrosoarchaeum sp.	PRJDB6656	AOA	d__Archaea;p__Thermoproteota;c__Nitrososphaeria;o__Nitrososphaerales;f__Nitrosopumilaceae;g__Nitrosarchaeum;s__Nitrosarchaeum sp003569705	NA	NA	NA	NA	NA	NA	NA	NA	NA	NA	NA	NA	NA	NA	NA	NA	NA	NA	NA	NA	NA	NA	NA	NA	NA	NA	NA	NA	NA	NA	BGOU01000002.1	58405	58707	+	GBL40973.1	BGOU01000002.1	58712	59071	+	GBL40974.1	BGOU01000002.1	59068	60780	+	GBL40975.1
GCA_003695185	Thaumarchaeota archaeon	PRJNA392119	AOA	NA	NA	NA	NA	NA	NA	NA	NA	NA	NA	NA	NA	NA	NA	NA	NA	NA	NA	NA	NA	NA	NA	NA	NA	NA	NA	NA	NA	NA	NA	NA	NA	NA	NA	NA	NA	NA	NA	NA	NA	NA	NA	NA	NA	NA	NA
GCA_003702465	Candidatus Nitrosomarinus sp.	PRJNA397176	AOA	d__Archaea;p__Thermoproteota;c__Nitrososphaeria;o__Nitrososphaerales;f__Nitrosopumilaceae;g__Nitrosopumilus;s__Nitrosopumilus sp003702465	NA	NA	NA	NA	NA	NA	NA	NA	NA	NA	NA	NA	NA	NA	NA	NA	NA	NA	NA	NA	NA	NA	NA	NA	NA	NA	NA	NA	NA	NA	NA	NA	NA	NA	NA	NA	NA	NA	NA	NA	NA	NA	NA	NA	NA
GCA_003702485	Candidatus Nitrosopelagicus sp.	PRJNA397176	AOA	NA	NA	NA	NA	NA	NA	NA	NA	NA	NA	NA	NA	NA	NA	NA	NA	NA	NA	NA	NA	NA	NA	NA	NA	NA	NA	NA	NA	NA	NA	NA	REGI01000013.1	4030	4332	-	RMW40802.1	REGI01000013.1	1927	4023	-	RMW40801.1	REGI01000013.1	1927	4023	-	RMW40801.1
GCA_003724255	Nitrosopumilus sp. B06	PRJNA495396	AOA	d__Archaea;p__Thermoproteota;c__Nitrososphaeria;o__Nitrososphaerales;f__Nitrosopumilaceae;g__Nitrosopumilus;s__Nitrosopumilus sp003724325	NA	NA	NA	NA	NA	NA	NA	NA	NA	NA	NA	NA	NA	NA	NA	NA	NA	NA	NA	NA	NA	NA	NA	NA	NA	NA	NA	NA	NA	NA	RHFE01000040.1	32596	32898	+	RNJ79903.1	RHFE01000040.1	32905	33264	+	RNJ79924.1	RHFE01000040.1	33261	34973	+	RNJ79904.1
GCA_003724275	Thaumarchaeota archaeon S13	PRJNA495396	AOA	d__Archaea;p__Thermoproteota;c__Nitrososphaeria;o__Nitrososphaerales;f__Nitrosopumilaceae;g__Cenarchaeum;s__Cenarchaeum sp003724275	NA	NA	NA	NA	NA	NA	NA	NA	NA	NA	NA	NA	NA	NA	NA	NA	NA	NA	NA	NA	NA	NA	NA	NA	NA	NA	NA	NA	NA	NA	NA	NA	NA	NA	NA	NA	NA	NA	NA	NA	NA	NA	NA	NA	NA
GCA_003724285	Nitrosopumilus sp. H13	PRJNA495396	AOA	d__Archaea;p__Thermoproteota;c__Nitrososphaeria;o__Nitrososphaerales;f__Nitrosopumilaceae;g__Nitrosopumilus;s__Nitrosopumilus sp003724285	NA	NA	NA	NA	NA	NA	NA	NA	NA	NA	NA	NA	NA	NA	NA	NA	NA	NA	NA	NA	NA	NA	NA	NA	NA	NA	NA	NA	NA	NA	RHFB01000005.1	7480	7782	+	RNJ78331.1	RHFB01000005.1	7789	8148	+	RNJ78332.1	RHFB01000005.1	8145	9857	+	RNJ78333.1
GCA_003724325	Nitrosopumilus sp. D6	PRJNA495396	AOA	d__Archaea;p__Thermoproteota;c__Nitrososphaeria;o__Nitrososphaerales;f__Nitrosopumilaceae;g__Nitrosopumilus;s__Nitrosopumilus sp003724325	NA	NA	NA	NA	NA	NA	NA	NA	NA	NA	NA	NA	NA	NA	NA	NA	NA	NA	NA	NA	NA	NA	NA	NA	NA	NA	NA	NA	NA	NA	RHFD01000059.1	3920	4222	-	RNJ75475.1	RHFD01000059.1	3554	3913	-	RNJ75485.1	RHFD01000059.1	1845	3557	-	RNJ75474.1
GCA_005240025	archaeon	PRJNA414404	AOA	d__Archaea;p__Thermoproteota;c__Nitrososphaeria;o__Nitrososphaerales;f__Nitrosopumilaceae;g__Nitrosotenuis;s__Nitrosotenuis sp005240025	NA	NA	NA	NA	NA	NA	NA	NA	NA	NA	NA	NA	NA	NA	NA	NA	NA	NA	NA	NA	NA	NA	NA	NA	NA	NA	NA	NA	NA	NA	NA	NA	NA	NA	NA	NA	NA	NA	NA	NA	NA	NA	NA	NA	NA
GCA_005776525	Nitrosopumilaceae archaeon	PRJNA531348	AOA	d__Archaea;p__Thermoproteota;c__Nitrososphaeria;o__Nitrososphaerales;f__Nitrosopumilaceae;g__Nitrosarchaeum;s__Nitrosarchaeum sp005798405	NA	NA	NA	NA	NA	NA	NA	NA	NA	NA	NA	NA	NA	NA	NA	NA	NA	NA	NA	NA	NA	NA	NA	NA	NA	NA	NA	NA	NA	NA	NA	NA	NA	NA	NA	NA	NA	NA	NA	NA	NA	NA	NA	NA	NA
GCA_005778305	Nitrosopumilaceae archaeon	PRJNA531348	AOA	d__Archaea;p__Thermoproteota;c__Nitrososphaeria;o__Nitrososphaerales;f__Nitrosopumilaceae;g__Nitrosopumilus;s__Nitrosopumilus sp002737455	NA	NA	NA	NA	NA	NA	NA	NA	NA	NA	NA	NA	NA	NA	NA	NA	NA	NA	NA	NA	NA	NA	NA	NA	NA	NA	NA	NA	NA	NA	SXPA01000004.1;SXPA01000018.1	47561;53524	47950;53829	+;-	SXPA01000004.1_67;SXPA01000018.1_69	SXPA01000018.1	53154	53522	-	SXPA01000018.1_68	SXPA01000018.1	51445	53157	-	SXPA01000018.1_67
GCA_005787845	Nitrosopumilaceae archaeon	PRJNA531348	AOA	d__Archaea;p__Thermoproteota;c__Nitrososphaeria;o__Nitrososphaerales;f__Nitrosopumilaceae;g__Nitrosopumilus;s__Nitrosopumilus sp002737455	NA	NA	NA	NA	NA	NA	NA	NA	NA	NA	NA	NA	NA	NA	NA	NA	NA	NA	NA	NA	NA	NA	NA	NA	NA	NA	NA	NA	NA	NA	SXZQ01000020.1	32678	32983	+	SXZQ01000020.1_41	SXZQ01000020.1	32985	33353	+	SXZQ01000020.1_42	SXZQ01000020.1	33350	35062	+	SXZQ01000020.1_43
GCA_005790655	Nitrosopumilaceae archaeon	PRJNA531348	AOA	d__Archaea;p__Thermoproteota;c__Nitrososphaeria;o__Nitrososphaerales;f__Nitrosopumilaceae;g__Nitrosopumilus;s__Nitrosopumilus sp002737455	NA	NA	NA	NA	NA	NA	NA	NA	NA	NA	NA	NA	NA	NA	NA	NA	NA	NA	NA	NA	NA	NA	NA	NA	NA	NA	NA	NA	NA	NA	SXUA01000007.1;SXUA01000050.1	22739;47547	23044;47936	-;+	SXUA01000007.1_34;SXUA01000050.1_67	SXUA01000007.1	22369	22737	-	SXUA01000007.1_33	SXUA01000007.1	20660	22372	-	SXUA01000007.1_32
GCA_005790695	Nitrosopumilaceae archaeon	PRJNA531348	AOA	d__Archaea;p__Thermoproteota;c__Nitrososphaeria;o__Nitrososphaerales;f__Nitrosopumilaceae;g__Nitrosarchaeum;s__Nitrosarchaeum sp005798405	NA	NA	NA	NA	NA	NA	NA	NA	NA	NA	NA	NA	NA	NA	NA	NA	NA	NA	NA	NA	NA	NA	NA	NA	NA	NA	NA	NA	NA	NA	NA	NA	NA	NA	NA	NA	NA	NA	NA	NA	NA	NA	NA	NA	NA
GCA_005798385	Nitrosopumilaceae archaeon	PRJNA531348	AOA	d__Archaea;p__Thermoproteota;c__Nitrososphaeria;o__Nitrososphaerales;f__Nitrosopumilaceae;g__Nitrosopumilus;s__Nitrosopumilus sp002737455	NA	NA	NA	NA	NA	NA	NA	NA	NA	NA	NA	NA	NA	NA	NA	NA	NA	NA	NA	NA	NA	NA	NA	NA	NA	NA	NA	NA	NA	NA	SYJR01000011.1	20979	21284	-	SYJR01000011.1_32	SYJR01000011.1	20609	20977	-	SYJR01000011.1_31	SYJR01000011.1	18900	20612	-	SYJR01000011.1_30
GCA_005798405	Nitrosopumilaceae archaeon	PRJNA531348	AOA	d__Archaea;p__Thermoproteota;c__Nitrososphaeria;o__Nitrososphaerales;f__Nitrosopumilaceae;g__Nitrosarchaeum;s__Nitrosarchaeum sp005798405	NA	NA	NA	NA	NA	NA	NA	NA	NA	NA	NA	NA	NA	NA	NA	NA	NA	NA	NA	NA	NA	NA	NA	NA	NA	NA	NA	NA	NA	NA	NA	NA	NA	NA	NA	NA	NA	NA	NA	NA	NA	NA	NA	NA	NA
GCA_005798995	Nitrosopumilaceae archaeon	PRJNA531348	AOA	d__Archaea;p__Thermoproteota;c__Nitrososphaeria;o__Nitrososphaerales;f__Nitrosopumilaceae;g__Nitrosarchaeum;s__Nitrosarchaeum sp005798405	NA	NA	NA	NA	NA	NA	NA	NA	NA	NA	NA	NA	NA	NA	NA	NA	NA	NA	NA	NA	NA	NA	NA	NA	NA	NA	NA	NA	NA	NA	NA	NA	NA	NA	NA	NA	NA	NA	NA	NA	NA	NA	NA	NA	NA
GCA_005799035	Nitrosopumilaceae archaeon	PRJNA531348	AOA	d__Archaea;p__Thermoproteota;c__Nitrososphaeria;o__Nitrososphaerales;f__Nitrosopumilaceae;g__Nitrosopumilus;s__Nitrosopumilus sp002737455	NA	NA	NA	NA	NA	NA	NA	NA	NA	NA	NA	NA	NA	NA	NA	NA	NA	NA	NA	NA	NA	NA	NA	NA	NA	NA	NA	NA	NA	NA	SYHY01000057.1;SYHY01000117.1	9571;1401	9876;1790	+;+	SYHY01000057.1_14;SYHY01000117.1_3	SYHY01000057.1	9878	10246	+	SYHY01000057.1_15	SYHY01000057.1	10243	11955	+	SYHY01000057.1_16
GCA_005877075	Thaumarchaeota archaeon	PRJNA449266	AOA	d__Archaea;p__Thermoproteota;c__Nitrososphaeria;o__Nitrososphaerales;f__Nitrososphaeraceae;g__TA-21;s__TA-21 sp005877075	NA	NA	NA	NA	NA	NA	NA	NA	NA	NA	NA	NA	NA	NA	NA	NA	NA	NA	NA	NA	NA	NA	NA	NA	NA	NA	NA	NA	NA	NA	NA	NA	NA	NA	NA	NA	NA	NA	NA	NA	NA	NA	NA	NA	NA
GCA_005877105	Thaumarchaeota archaeon	PRJNA449266	AOA	NA	NA	NA	NA	NA	NA	NA	NA	NA	NA	NA	NA	NA	NA	NA	NA	NA	NA	NA	NA	NA	NA	NA	NA	NA	NA	NA	NA	NA	NA	NA	VBPY01000004.1;VBPY01000004.1	5237;7536	5539;7925	-;-	TLX88700.1;TLX88702.1	VBPY01000004.1	4849	5217	-	TLX88699.1	VBPY01000004.1	3128	4846	-	TLX88698.1
GCA_005877115	Thaumarchaeota archaeon	PRJNA449266	AOA	d__Archaea;p__Thermoproteota;c__Nitrososphaeria;o__Nitrososphaerales;f__Nitrosopumilaceae;g__TA-20;s__TA-20 sp005877305	NA	NA	NA	NA	NA	NA	NA	NA	NA	NA	NA	NA	NA	NA	NA	NA	NA	NA	NA	NA	NA	NA	NA	NA	NA	NA	NA	NA	NA	NA	NA	NA	NA	NA	NA	NA	NA	NA	NA	NA	NA	NA	NA	NA	NA
GCA_005877195	Thaumarchaeota archaeon	PRJNA449266	AOA	d__Archaea;p__Thermoproteota;c__Nitrososphaeria;o__Nitrososphaerales;f__Nitrososphaeraceae;g__Nitrososphaera;s__Nitrososphaera sp002501845	NA	NA	NA	NA	NA	NA	NA	NA	NA	NA	NA	NA	NA	NA	NA	NA	NA	NA	NA	NA	NA	NA	NA	NA	NA	NA	NA	NA	NA	NA	VBPM01000014.1	4602	4904	-	TLY05958.1	VBPM01000014.1	4235	4597	-	TLY05956.1	VBPM01000014.1	2533	4242	-	TLY05957.1
GCA_005877205	Thaumarchaeota archaeon	PRJNA449266	AOA	d__Archaea;p__Thermoproteota;c__Nitrososphaeria;o__Nitrososphaerales;f__Nitrosopumilaceae;g__Nitrosotalea;s__Nitrosotalea sp005877205	NA	NA	NA	NA	NA	NA	NA	NA	NA	NA	NA	NA	NA	NA	NA	NA	NA	NA	NA	NA	NA	NA	NA	NA	NA	NA	NA	NA	NA	NA	NA	NA	NA	NA	NA	NA	NA	NA	NA	NA	NA	NA	NA	NA	NA
GCA_005877295	Thaumarchaeota archaeon	PRJNA449266	AOA	d__Archaea;p__Thermoproteota;c__Nitrososphaeria;o__Nitrososphaerales;f__Nitrosopumilaceae;g__Nitrosotalea;s__Nitrosotalea sp001917995	NA	NA	NA	NA	NA	NA	NA	NA	NA	NA	NA	NA	NA	NA	NA	NA	NA	NA	NA	NA	NA	NA	NA	NA	NA	NA	NA	NA	NA	NA	NA	NA	NA	NA	NA	NA	NA	NA	NA	NA	NA	NA	NA	NA	NA
GCA_005877305	Thaumarchaeota archaeon	PRJNA449266	AOA	d__Archaea;p__Thermoproteota;c__Nitrososphaeria;o__Nitrososphaerales;f__Nitrosopumilaceae;g__TA-20;s__TA-20 sp005877305	NA	NA	NA	NA	NA	NA	NA	NA	NA	NA	NA	NA	NA	NA	NA	NA	NA	NA	NA	NA	NA	NA	NA	NA	NA	NA	NA	NA	NA	NA	VBPW01000044.1	11544	11846	-	TLX66771.1	VBPW01000044.1	11169	11540	-	TLX66770.1	VBPW01000044.1	9460	11172	-	TLX66769.1
GCA_005877345	Thaumarchaeota archaeon	PRJNA449266	AOA	d__Archaea;p__Thermoproteota;c__Nitrososphaeria;o__Nitrososphaerales;f__Nitrososphaeraceae;g__TA-21;s__TA-21 sp005877345	NA	NA	NA	NA	NA	NA	NA	NA	NA	NA	NA	NA	NA	NA	NA	NA	NA	NA	NA	NA	NA	NA	NA	NA	NA	NA	NA	NA	NA	NA	VBPR01000188.1	4480	4782	-	TLX87553.1	VBPR01000188.1	4092	4460	-	TLX87552.1	VBPR01000188.1	2371	4089	-	TLX87551.1
GCA_005877385	Thaumarchaeota archaeon	PRJNA449266	AOA	d__Archaea;p__Thermoproteota;c__Nitrososphaeria;o__Nitrososphaerales;f__Nitrososphaeraceae;g__TA-21;s__TA-21 sp005877075	NA	NA	NA	NA	NA	NA	NA	NA	NA	NA	NA	NA	NA	NA	NA	NA	NA	NA	NA	NA	NA	NA	NA	NA	NA	NA	NA	NA	NA	NA	NA	NA	NA	NA	NA	VBPO01000087.1	235	603	-	TLX88742.1	VBPO01000051.1	1	1439	+	TLX89354.1
GCA_005877395	Thaumarchaeota archaeon	PRJNA449266	AOA	d__Archaea;p__Thermoproteota;c__Nitrososphaeria;o__Nitrososphaerales;f__Nitrososphaeraceae;g__Nitrososphaera;s__Nitrososphaera sp002501845	NA	NA	NA	NA	NA	NA	NA	NA	NA	NA	NA	NA	NA	NA	NA	NA	NA	NA	NA	NA	NA	NA	NA	NA	NA	NA	NA	NA	NA	NA	VBPI01000021.1;VBPI01000103.1	2521;2291	2907;2593	-;-	TLY11564.1;TLY09689.1	VBPI01000103.1	1924	2286	-	TLY09688.1	VBPI01000103.1	222	1931	-	TLY09694.1
GCA_005877425	Thaumarchaeota archaeon	PRJNA449266	AOA	d__Archaea;p__Thermoproteota;c__Nitrososphaeria;o__Nitrososphaerales;f__Nitrososphaeraceae;g__Nitrososphaera;s__Nitrososphaera sp002501845	NA	NA	NA	NA	NA	NA	NA	NA	NA	NA	NA	NA	NA	NA	NA	NA	NA	NA	NA	NA	NA	NA	NA	NA	NA	NA	NA	NA	NA	NA	VBPF01000138.1;VBPF01000181.1	3665;674	4093;976	+;+	TLY08574.1;TLY06951.1	VBPF01000181.1	981	1343	+	TLY06952.1	VBPF01000181.1	1336	2976	+	TLY06953.1
GCA_005877475	Thaumarchaeota archaeon	PRJNA449266	AOA	d__Archaea;p__Thermoproteota;c__Nitrososphaeria;o__Nitrososphaerales;f__Nitrosopumilaceae;g__Nitrosotalea;s__Nitrosotalea sp001917995	NA	NA	NA	NA	NA	NA	NA	NA	NA	NA	NA	NA	NA	NA	NA	NA	NA	NA	NA	NA	NA	NA	NA	NA	NA	NA	NA	NA	NA	NA	NA	NA	NA	NA	NA	NA	NA	NA	NA	NA	NA	NA	NA	NA	NA
GCA_006740685	Candidatus Nitrosopumilus sp. SW	PRJNA516101	AOA	d__Archaea;p__Thermoproteota;c__Nitrososphaeria;o__Nitrososphaerales;f__Nitrosopumilaceae;g__Nitrosopumilus;s__Nitrosopumilus sp006740685	NA	NA	NA	NA	NA	NA	NA	NA	NA	NA	NA	NA	NA	NA	NA	NA	NA	NA	NA	NA	NA	NA	NA	NA	NA	NA	NA	NA	NA	NA	NA	NA	NA	NA	NA	NA	NA	NA	NA	NA	NA	NA	NA	NA	NA
GCA_007280335	Nitrosopumilales archaeon	PRJNA489439	AOA	d__Archaea;p__Thermoproteota;c__Nitrososphaeria;o__Nitrososphaerales;f__Nitrosopumilaceae;g__TA-20;s__TA-20 sp007280335	NA	NA	NA	NA	NA	NA	NA	NA	NA	NA	NA	NA	NA	NA	NA	NA	NA	NA	NA	NA	NA	NA	NA	NA	NA	NA	NA	NA	NA	NA	QYQE01000001.1;QYQE01000017.1	2131;4963	2433;5361	-;+	TSA19275.1;TSA18674.1	QYQE01000001.1	1757	2128	-	TSA19274.1	QYQE01000001.1	48	1760	-	TSA19273.1
GCA_007280465	Nitrosopumilales archaeon	PRJNA489439	AOA	d__Archaea;p__Thermoproteota;c__Nitrososphaeria;o__Nitrososphaerales;f__Nitrosopumilaceae;g__Nitrosotalea;s__Nitrosotalea sp007280465	NA	NA	NA	NA	NA	NA	NA	NA	NA	NA	NA	NA	NA	NA	NA	NA	NA	NA	NA	NA	NA	NA	NA	NA	NA	NA	NA	NA	NA	NA	NA	NA	NA	NA	NA	NA	NA	NA	NA	NA	NA	NA	NA	NA	NA
GCA_007571005	Nitrosopumilus sp.	PRJNA488959	AOA	d__Archaea;p__Thermoproteota;c__Nitrososphaeria;o__Nitrososphaerales;f__Nitrosopumilaceae;g__Nitrosopumilus;s__Nitrosopumilus sp007571135	NA	NA	NA	NA	NA	NA	NA	NA	NA	NA	NA	NA	NA	NA	NA	NA	NA	NA	NA	NA	NA	NA	NA	NA	NA	NA	NA	NA	NA	NA	RKSF01000042.1	13397	13699	+	RKSF01000042.1_15	RKSF01000042.1	13696	14070	+	RKSF01000042.1_16	RKSF01000042.1	14067	15305	+	RKSF01000042.1_17
GCA_007571135	Nitrosopumilus sp.	PRJNA488959	AOA	d__Archaea;p__Thermoproteota;c__Nitrososphaeria;o__Nitrososphaerales;f__Nitrosopumilaceae;g__Nitrosopumilus;s__Nitrosopumilus sp007571135	NA	NA	NA	NA	NA	NA	NA	NA	NA	NA	NA	NA	NA	NA	NA	NA	NA	NA	NA	NA	NA	NA	NA	NA	NA	NA	NA	NA	NA	NA	RKRY01000167.1	3176	3478	+	RKRY01000167.1_5	RKRY01000167.1	3475	3849	+	RKRY01000167.1_6	RKRY01000167.1	3846	5558	+	RKRY01000167.1_7
GCA_007571225	Nitrosopumilaceae archaeon	PRJNA488959	AOA	d__Archaea;p__Thermoproteota;c__Nitrososphaeria;o__Nitrososphaerales;f__Nitrosopumilaceae;g__Nitrosopumilus;s__Nitrosopumilus sp007571225	NA	NA	NA	NA	NA	NA	NA	NA	NA	NA	NA	NA	NA	NA	NA	NA	NA	NA	NA	NA	NA	NA	NA	NA	NA	NA	NA	NA	NA	NA	RKRU01000097.1	2808	3110	-	RKRU01000097.1_5	RKRU01000097.1	2273	2644	-	RKRU01000097.1_3	RKRU01000097.1	505	2217	-	RKRU01000097.1_2
GCA_007826885	Candidatus Nitrosocosmicus arcticus	PRJNA505990	AOA	d__Archaea;p__Thermoproteota;c__Nitrososphaeria;o__Nitrososphaerales;f__Nitrososphaeraceae;g__Nitrosocosmicus;s__Nitrosocosmicus arcticus	NA	NA	NA	NA	NA	NA	NA	NA	NA	NA	NA	NA	NA	NA	NA	NA	NA	NA	NA	NA	NA	NA	NA	NA	NA	NA	NA	NA	NA	NA	ML675583.1	151758	152060	-	TVP40585.1	ML675583.1	151319	151693	-	TVP40584.1	ML675583.1	149579	151306	-	TVP40583.1
GCA_008080815	Nitrosopumilus sp.	PRJNA552566	AOA	d__Archaea;p__Thermoproteota;c__Nitrososphaeria;o__Nitrososphaerales;f__Nitrosopumilaceae;g__Nitrosopumilus;s__Nitrosopumilus sp008080815	NA	NA	NA	NA	NA	NA	NA	NA	NA	NA	NA	NA	NA	NA	NA	NA	NA	NA	NA	NA	NA	NA	NA	NA	NA	NA	NA	NA	NA	NA	NA	NA	NA	NA	NA	NA	NA	NA	NA	NA	NA	NA	NA	NA	NA
GCA_008080855	Nitrosopumilus sp.	PRJNA552566	AOA	d__Archaea;p__Thermoproteota;c__Nitrososphaeria;o__Nitrososphaerales;f__Nitrosopumilaceae;g__Nitrosopumilus;s__Nitrosopumilus sp003702495	NA	NA	NA	NA	NA	NA	NA	NA	NA	NA	NA	NA	NA	NA	NA	NA	NA	NA	NA	NA	NA	NA	NA	NA	NA	NA	NA	NA	NA	NA	NA	NA	NA	NA	NA	NA	NA	NA	NA	NA	NA	NA	NA	NA	NA
GCA_008389435	Candidatus Nitrosocosmicus sp. SS	PRJNA564394	AOA	d__Archaea;p__Thermoproteota;c__Nitrososphaeria;o__Nitrososphaerales;f__Nitrososphaeraceae;g__Nitrosocosmicus;s__Nitrosocosmicus sp008389435	NA	NA	NA	NA	NA	NA	NA	NA	NA	NA	NA	NA	NA	NA	NA	NA	NA	NA	NA	NA	NA	NA	NA	NA	NA	NA	NA	NA	NA	NA	VUYS01000001.1	171887	172189	-	KAA2283855.1	VUYS01000001.1	171445	171822	-	KAA2283854.1	VUYS01000001.1	169701	171428	-	KAA2283853.1
GCA_009377575	Nitrososphaeraceae archaeon	PRJNA494230	AOA	d__Archaea;p__Thermoproteota;c__Nitrososphaeria;o__Nitrososphaerales;f__Nitrososphaeraceae;g__TH5896;s__TH5896 sp009377575	NA	NA	NA	NA	NA	NA	NA	NA	NA	NA	NA	NA	NA	NA	NA	NA	NA	NA	NA	NA	NA	NA	NA	NA	NA	NA	NA	NA	NA	NA	NA	NA	NA	NA	NA	NA	NA	NA	NA	NA	WHTU01000082.1	1	1289	+	MPZ08038.1
GCA_009379865	Candidatus Nitrosocosmicus sp.	PRJNA494230	AOA	d__Archaea;p__Thermoproteota;c__Nitrososphaeria;o__Nitrososphaerales;f__Nitrososphaeraceae;g__Nitrosocosmicus;s__Nitrosocosmicus sp009379865	NA	NA	NA	NA	NA	NA	NA	NA	NA	NA	NA	NA	NA	NA	NA	NA	NA	NA	NA	NA	NA	NA	NA	NA	NA	NA	NA	NA	NA	NA	WHSX01000033.1	12817	13116	-	WHSX01000033.1_15	WHSX01000033.1	12375	12752	-	WHSX01000033.1_14	WHSX01000033.1	10635	12368	-	WHSX01000033.1_13
GCA_009665115	Nitrosopumilales archaeon	PRJNA548371	AOA	d__Archaea;p__Thermoproteota;c__Nitrososphaeria;o__Nitrososphaerales;f__Nitrososphaeraceae;g__UBA10452;s__UBA10452 sp009665115	NA	NA	NA	NA	NA	NA	NA	NA	NA	NA	NA	NA	NA	NA	NA	NA	NA	NA	NA	NA	NA	NA	NA	NA	NA	NA	NA	NA	NA	NA	WJXE01000024.1	8524	8826	+	MRN39879.1	WJXE01000024.1	8929	9297	+	MRN39880.1	WJXE01000024.1	9316	11043	+	MRN39881.1
GCA_009665125	Nitrosopumilales archaeon	PRJNA548371	AOA	NA	NA	NA	NA	NA	NA	NA	NA	NA	NA	NA	NA	NA	NA	NA	NA	NA	NA	NA	NA	NA	NA	NA	NA	NA	NA	NA	NA	NA	NA	NA	WJXD01000028.1	2880	3182	+	MRN60715.1	WJXD01000028.1	3285	3653	+	MRN60716.1	WJXD01000028.1	3672	5399	+	MRN60717.1
GCA_009694705	Nitrosopumilus sp.	PRJNA521725	AOA	d__Archaea;p__Thermoproteota;c__Nitrososphaeria;o__Nitrososphaerales;f__Nitrosopumilaceae;g__Nitrosopumilus;s__Nitrosopumilus sp002737455	NA	NA	NA	NA	NA	NA	NA	NA	NA	NA	NA	NA	NA	NA	NA	NA	NA	NA	NA	NA	NA	NA	NA	NA	NA	NA	NA	NA	NA	NA	SICZ01000002.1	64172	64480	-	MSS85691.1	SICZ01000002.1	63802	64170	-	MSS85690.1	SICZ01000002.1	62093	63805	-	MSS85689.1
GCA_009836545	Cenarchaeum sp. SB0667_bin_13	PRJNA555144	AOA	d__Archaea;p__Thermoproteota;c__Nitrososphaeria;o__Nitrososphaerales;f__Nitrosopumilaceae;g__VYCS01;s__VYCS01 sp009840065	NA	NA	NA	NA	NA	NA	NA	NA	NA	NA	NA	NA	NA	NA	NA	NA	NA	NA	NA	NA	NA	NA	NA	NA	NA	NA	NA	NA	NA	NA	VXVG01000082.1	9317	9619	+	MXX20674.1	VXVG01000082.1	9626	9988	+	MXX20675.1	VXVG01000082.1	9985	11691	+	MXX20676.1
GCA_009837245	Cenarchaeum sp. SB0666_bin_15	PRJNA555144	AOA	d__Archaea;p__Thermoproteota;c__Nitrososphaeria;o__Nitrososphaerales;f__Nitrosopumilaceae;g__VYCS01;s__VYCS01 sp009840065	NA	NA	NA	NA	NA	NA	NA	NA	NA	NA	NA	NA	NA	NA	NA	NA	NA	NA	NA	NA	NA	NA	NA	NA	NA	NA	NA	NA	NA	NA	VXTX01000125.1	9211	9513	+	MXZ93795.1	VXTX01000125.1	9520	9882	+	MXZ93796.1	VXTX01000125.1	9879	11585	+	MXZ93797.1
GCA_009837825	Cenarchaeum sp. SB0665_bin_23	PRJNA555144	AOA	d__Archaea;p__Thermoproteota;c__Nitrososphaeria;o__Nitrososphaerales;f__Nitrosopumilaceae;g__VYCS01;s__VYCS01 sp009840065	NA	NA	NA	NA	NA	NA	NA	NA	NA	NA	NA	NA	NA	NA	NA	NA	NA	NA	NA	NA	NA	NA	NA	NA	NA	NA	NA	NA	NA	NA	VXSU01000032.1	6087	6389	-	MXY60701.1	VXSU01000032.1	5718	6080	-	MXY60700.1	VXSU01000032.1	4015	5721	-	MXY60699.1
GCA_009839185	Cenarchaeum sp. SB0663_bin_5	PRJNA555144	AOA	d__Archaea;p__Thermoproteota;c__Nitrososphaeria;o__Nitrososphaerales;f__Nitrosopumilaceae;g__VYCS01;s__VYCS01 sp009843815	NA	NA	NA	NA	NA	NA	NA	NA	NA	NA	NA	NA	NA	NA	NA	NA	NA	NA	NA	NA	NA	NA	NA	NA	NA	NA	NA	NA	NA	NA	VXQI01000099.1	9477	9779	-	MYB30321.1	VXQI01000099.1	9108	9470	-	MYB30320.1	VXQI01000099.1	7405	9111	-	MYB30319.1
GCA_009840065	Cenarchaeum sp. SB0662_bin_33	PRJNA555144	AOA	d__Archaea;p__Thermoproteota;c__Nitrososphaeria;o__Nitrososphaerales;f__Nitrosopumilaceae;g__VYCS01;s__VYCS01 sp009840065	NA	NA	NA	NA	NA	NA	NA	NA	NA	NA	NA	NA	NA	NA	NA	NA	NA	NA	NA	NA	NA	NA	NA	NA	NA	NA	NA	NA	NA	NA	VXON01000117.1	6092	6394	-	MYB46988.1	VXON01000117.1	5723	6085	-	MYB46987.1	VXON01000117.1	4020	5726	-	MYB46986.1
GCA_009841175	Cenarchaeum sp. SB0661_bin_35	PRJNA555144	AOA	d__Archaea;p__Thermoproteota;c__Nitrososphaeria;o__Nitrososphaerales;f__Nitrosopumilaceae;g__VYCS01;s__VYCS01 sp009840065	NA	NA	NA	NA	NA	NA	NA	NA	NA	NA	NA	NA	NA	NA	NA	NA	NA	NA	NA	NA	NA	NA	NA	NA	NA	NA	NA	NA	NA	NA	VXMK01000160.1	22397	22699	+	MYC80241.1	VXMK01000160.1	22706	23068	+	MYC80242.1	VXMK01000160.1	23065	24771	+	MYC80243.1
GCA_009841735	Cenarchaeum sp. SB0678_bin_8	PRJNA555144	AOA	d__Archaea;p__Thermoproteota;c__Nitrososphaeria;o__Nitrososphaerales;f__Nitrosopumilaceae;g__VYCS01;s__VYCS01 sp009840065	NA	NA	NA	NA	NA	NA	NA	NA	NA	NA	NA	NA	NA	NA	NA	NA	NA	NA	NA	NA	NA	NA	NA	NA	NA	NA	NA	NA	NA	NA	VYGT01000144.1	6138	6440	-	MYD58935.1	VYGT01000144.1	5769	6131	-	MYD58934.1	VYGT01000144.1	4066	5772	-	MYD58933.1
GCA_009842575	Cenarchaeum sp. SB0677_bin_16	PRJNA555144	AOA	d__Archaea;p__Thermoproteota;c__Nitrososphaeria;o__Nitrososphaerales;f__Nitrosopumilaceae;g__VYCS01;s__VYCS01 sp009840065	NA	NA	NA	NA	NA	NA	NA	NA	NA	NA	NA	NA	NA	NA	NA	NA	NA	NA	NA	NA	NA	NA	NA	NA	NA	NA	NA	NA	NA	NA	VYFC01000175.1	9354	9656	+	MYG33548.1	VYFC01000175.1	9663	10025	+	MYG33549.1	VYFC01000175.1	10022	11728	+	MYG33550.1
GCA_009843815	Cenarchaeum sp. SB0675_bin_21	PRJNA555144	AOA	d__Archaea;p__Thermoproteota;c__Nitrososphaeria;o__Nitrososphaerales;f__Nitrosopumilaceae;g__VYCS01;s__VYCS01 sp009843815	NA	NA	NA	NA	NA	NA	NA	NA	NA	NA	NA	NA	NA	NA	NA	NA	NA	NA	NA	NA	NA	NA	NA	NA	NA	NA	NA	NA	NA	NA	VYCS01000021.1	8583	8885	+	MYH03968.1	VYCS01000021.1	8892	9254	+	MYH03969.1	VYCS01000021.1	9251	10957	+	MYH03970.1
GCA_009844325	Cenarchaeum sp. SB0673_bin_9	PRJNA555144	AOA	d__Archaea;p__Thermoproteota;c__Nitrososphaeria;o__Nitrososphaerales;f__Nitrosopumilaceae;g__VYCS01;s__VYCS01 sp009840065	NA	NA	NA	NA	NA	NA	NA	NA	NA	NA	NA	NA	NA	NA	NA	NA	NA	NA	NA	NA	NA	NA	NA	NA	NA	NA	NA	NA	NA	NA	VYBU01000211.1	5456	5758	+	MYI52350.1	VYBU01000211.1	5765	6127	+	MYI52351.1	VYBU01000211.1	6124	7830	+	MYI52352.1
GCA_009844685	Cenarchaeum sp. SB0672_bin_9	PRJNA555144	AOA	d__Archaea;p__Thermoproteota;c__Nitrososphaeria;o__Nitrososphaerales;f__Nitrosopumilaceae;g__VYCS01;s__VYCS01 sp009840065	NA	NA	NA	NA	NA	NA	NA	NA	NA	NA	NA	NA	NA	NA	NA	NA	NA	NA	NA	NA	NA	NA	NA	NA	NA	NA	NA	NA	NA	NA	VYBB01000053.1	5998	6300	-	MYJ27475.1	VYBB01000053.1	5629	5991	-	MYJ27474.1	VYBB01000053.1	3926	5632	-	MYJ27473.1
GCA_009846455	Cenarchaeum sp. SB0669_bin_11	PRJNA555144	AOA	d__Archaea;p__Thermoproteota;c__Nitrososphaeria;o__Nitrososphaerales;f__Nitrosopumilaceae;g__VYCS01;s__VYCS01 sp009843815	NA	NA	NA	NA	NA	NA	NA	NA	NA	NA	NA	NA	NA	NA	NA	NA	NA	NA	NA	NA	NA	NA	NA	NA	NA	NA	NA	NA	NA	NA	VXXS01000102.1	2894	3196	-	MYL11202.1	VXXS01000102.1	2525	2887	-	MYL11201.1	VXXS01000102.1	822	2528	-	MYL11200.1
GCA_009861625	Candidatus Nitrosocosmicus sp. SS	PRJNA530818	AOA	d__Archaea;p__Thermoproteota;c__Nitrososphaeria;o__Nitrososphaerales;f__Nitrososphaeraceae;g__Nitrosocosmicus;s__Nitrosocosmicus sp008389435	NA	NA	NA	NA	NA	NA	NA	NA	NA	NA	NA	NA	NA	NA	NA	NA	NA	NA	NA	NA	NA	NA	NA	NA	NA	NA	NA	NA	NA	NA	SRPK01000002.1	158518	158820	-	KAF0870231.1	SRPK01000002.1	158076	158453	-	KAF0870230.1	SRPK01000002.1	156332	158059	-	KAF0870229.1
GCA_009898475	Nitrososphaera sp. AFS	PRJNA485200	AOA	d__Archaea;p__Thermoproteota;c__Nitrososphaeria;o__Nitrososphaerales;f__Nitrososphaeraceae;g__UBA10452;s__UBA10452 sp009898475	NA	NA	NA	NA	NA	NA	NA	NA	NA	NA	NA	NA	NA	NA	NA	NA	NA	NA	NA	NA	NA	NA	NA	NA	NA	NA	NA	NA	NA	NA	QURE01000012.1	5085	5387	-	NAL77191.1	QURE01000012.1	4603	4971	-	NAL77190.1	QURE01000012.1	2861	4588	-	NAL77189.1
GCA_009937485	Nitrosopumilaceae archaeon	PRJNA514927	AOA	d__Archaea;p__Thermoproteota;c__Nitrososphaeria;o__Nitrososphaerales;f__Nitrosopumilaceae;g__JACEMX01;s__JACEMX01 sp013867335	NA	NA	NA	NA	NA	NA	NA	NA	NA	NA	NA	NA	NA	NA	NA	NA	NA	NA	NA	NA	NA	NA	NA	NA	NA	NA	NA	NA	NA	NA	NA	NA	NA	NA	NA	NA	NA	NA	NA	NA	NA	NA	NA	NA	NA
GCA_010028325	Nitrosopumilaceae archaeon	PRJNA495371	AOA	d__Archaea;p__Thermoproteota;c__Nitrososphaeria;o__Nitrososphaerales;f__Nitrosopumilaceae;g__Nitrosotenuis;s__Nitrosotenuis sp010028495	NA	NA	NA	NA	NA	NA	NA	NA	NA	NA	NA	NA	NA	NA	NA	NA	NA	NA	NA	NA	NA	NA	NA	NA	NA	NA	NA	NA	NA	NA	RHDH01000028.1;RHDH01000134.1	9455;601	9844;903	-;+	NDB63326.1;NDB63982.1	RHDH01000134.1	906	1268	+	NDB63983.1	RHDH01000028.1	1	1278	+	NDB63314.1
GCA_010028385	Nitrososphaeria archaeon	PRJNA495371	AOA	d__Archaea;p__Thermoproteota;c__Nitrososphaeria;o__Nitrososphaerales;f__Nitrosopumilaceae;g__Nitrosotenuis;s__Nitrosotenuis sp010028495	NA	NA	NA	NA	NA	NA	NA	NA	NA	NA	NA	NA	NA	NA	NA	NA	NA	NA	NA	NA	NA	NA	NA	NA	NA	NA	NA	NA	NA	NA	RHDE01000006.1;RHDE01000047.1	608;9466	910;9855	-;-	NDB91405.1;NDB92408.1	RHDE01000006.1	243	605	-	NDB91404.1	RHDE01000047.1	1	1289	+	NDB92396.1
GCA_010028425	Thaumarchaeota archaeon	PRJNA495371	AOA	d__Archaea;p__Thermoproteota;c__Nitrososphaeria;o__Nitrososphaerales;f__Nitrosopumilaceae;g__Nitrosotenuis;s__Nitrosotenuis sp010028495	NA	NA	NA	NA	NA	NA	NA	NA	NA	NA	NA	NA	NA	NA	NA	NA	NA	NA	NA	NA	NA	NA	NA	NA	NA	NA	NA	NA	NA	NA	RHDB01000013.1;RHDB01000049.1	9077;8965	9466;9267	-;+	NDB88001.1;NDB88717.1	RHDB01000049.1	9270	9632	+	NDB88718.1	NA	NA	NA	NA	NA
GCA_010028435	Thaumarchaeota archaeon	PRJNA495371	AOA	d__Archaea;p__Thermoproteota;c__Nitrososphaeria;o__Nitrososphaerales;f__Nitrosopumilaceae;g__Nitrosotenuis;s__Nitrosotenuis sp010028495	NA	NA	NA	NA	NA	NA	NA	NA	NA	NA	NA	NA	NA	NA	NA	NA	NA	NA	NA	NA	NA	NA	NA	NA	NA	NA	NA	NA	NA	NA	RHDD01000033.1;RHDD01000037.1	13775;2109	14164;2411	+;+	NDB90393.1;NDB90440.1	RHDD01000037.1	2414	2776	+	NDB90441.1	RHDD01000037.1	2773	4482	+	NDB90442.1
GCA_010028465	Nitrososphaeria archaeon	PRJNA495371	AOA	d__Archaea;p__Thermoproteota;c__Nitrososphaeria;o__Nitrososphaerales;f__Nitrosopumilaceae;g__Nitrosotenuis;s__Nitrosotenuis sp010028495	NA	NA	NA	NA	NA	NA	NA	NA	NA	NA	NA	NA	NA	NA	NA	NA	NA	NA	NA	NA	NA	NA	NA	NA	NA	NA	NA	NA	NA	NA	RHDA01000012.1;RHDA01000012.1	17338;27867	17640;28256	+;-	NDB46313.1;NDB46327.1	RHDA01000012.1	17643	18005	+	NDB46314.1	RHDA01000012.1	18002	19711	+	NDB46315.1
GCA_010028485	Nitrosopumilaceae archaeon	PRJNA495371	AOA	d__Archaea;p__Thermoproteota;c__Nitrososphaeria;o__Nitrososphaerales;f__Nitrosopumilaceae;g__Nitrosotenuis;s__Nitrosotenuis sp010028495	NA	NA	NA	NA	NA	NA	NA	NA	NA	NA	NA	NA	NA	NA	NA	NA	NA	NA	NA	NA	NA	NA	NA	NA	NA	NA	NA	NA	NA	NA	RHCY01000007.1;RHCY01000007.1	8784;19019	9086;19408	+;-	NDB50914.1;NDB50928.1	RHCY01000007.1	9089	9451	+	NDB50915.1	RHCY01000007.1	9448	10842	+	NDB50916.1
GCA_010028495	Nitrososphaeria archaeon	PRJNA495371	AOA	d__Archaea;p__Thermoproteota;c__Nitrososphaeria;o__Nitrososphaerales;f__Nitrosopumilaceae;g__Nitrosotenuis;s__Nitrosotenuis sp010028495	NA	NA	NA	NA	NA	NA	NA	NA	NA	NA	NA	NA	NA	NA	NA	NA	NA	NA	NA	NA	NA	NA	NA	NA	NA	NA	NA	NA	NA	NA	RHCX01000027.1	10011	10313	+	NDB32801.1	RHCX01000027.1	10316	10678	+	NDB32802.1	RHCX01000027.1	10675	12384	+	NDB32803.1
GCA_010030375	Nitrosopumilaceae archaeon	PRJNA495371	AOA	d__Archaea;p__Thermoproteota;c__Nitrososphaeria;o__Nitrososphaerales;f__Nitrosopumilaceae;g__Nitrosotenuis;s__Nitrosotenuis sp010028495	NA	NA	NA	NA	NA	NA	NA	NA	NA	NA	NA	NA	NA	NA	NA	NA	NA	NA	NA	NA	NA	NA	NA	NA	NA	NA	NA	NA	NA	NA	RHCV01000016.1;RHCV01000186.1	16706;192	17008;581	+;+	NDF47381.1;NDF48451.1	RHCV01000016.1	17011	17373	+	NDF47382.1	RHCV01000016.1	17370	19079	+	NDF47383.1
GCA_010030425	Nitrosopumilaceae archaeon	PRJNA495371	AOA	d__Archaea;p__Thermoproteota;c__Nitrososphaeria;o__Nitrososphaerales;f__Nitrosopumilaceae;g__Nitrosotenuis;s__Nitrosotenuis sp010028495	NA	NA	NA	NA	NA	NA	NA	NA	NA	NA	NA	NA	NA	NA	NA	NA	NA	NA	NA	NA	NA	NA	NA	NA	NA	NA	NA	NA	NA	NA	RHCR01000028.1;RHCR01000105.1	9306;2542	9695;2844	-;+	NDF35259.1;NDF35902.1	RHCR01000105.1	2847	3209	+	NDF35903.1	RHCR01000028.1	1	1295	+	NDF35248.1
GCA_010030475	Nitrosopumilaceae archaeon	PRJNA495371	AOA	d__Archaea;p__Thermoproteota;c__Nitrososphaeria;o__Nitrososphaerales;f__Nitrosopumilaceae;g__Nitrosotenuis;s__Nitrosotenuis sp010028495	NA	NA	NA	NA	NA	NA	NA	NA	NA	NA	NA	NA	NA	NA	NA	NA	NA	NA	NA	NA	NA	NA	NA	NA	NA	NA	NA	NA	NA	NA	RHCQ01000008.1;RHCQ01000008.1	2359;12760	2661;13149	+;-	NDF26327.1;NDF26340.1	RHCQ01000008.1	2664	3026	+	NDF26328.1	RHCQ01000008.1	3023	4678	+	NDF26329.1
GCA_010030505	Nitrososphaeria archaeon	PRJNA495371	AOA	d__Archaea;p__Thermoproteota;c__Nitrososphaeria;o__Nitrososphaerales;f__Nitrosopumilaceae;g__Nitrosotenuis;s__Nitrosotenuis sp010028495	NA	NA	NA	NA	NA	NA	NA	NA	NA	NA	NA	NA	NA	NA	NA	NA	NA	NA	NA	NA	NA	NA	NA	NA	NA	NA	NA	NA	NA	NA	RHCN01000019.1;RHCN01000019.1	3553;14103	3855;14492	+;-	NDF29444.1;NDF29458.1	RHCN01000019.1	3858	4220	+	NDF29445.1	RHCN01000019.1	4217	5926	+	NDF29446.1
GCA_011058825	Candidatus Nitrosocaldus sp.	PRJNA599399	AOA	d__Archaea;p__Thermoproteota;c__Nitrososphaeria;o__Nitrososphaerales;f__Nitrosocaldaceae;g__Nitrosocaldus;s__Nitrosocaldus cavascurensis	NA	NA	NA	NA	NA	NA	NA	NA	NA	NA	NA	NA	NA	NA	NA	NA	NA	NA	NA	NA	NA	NA	NA	NA	NA	NA	NA	NA	NA	NA	JAACYF010000001.1	54010	54312	-	JAACYF010000001.1_61	JAACYF010000001.1	53623	53994	-	JAACYF010000001.1_60	JAACYF010000001.1	51886	53613	-	JAACYF010000001.1_59
GCA_011087695	archaeon	PRJNA603662	AOA	d__Archaea;p__Thermoproteota;c__Nitrososphaeria;o__Nitrososphaerales;f__Nitrosopumilaceae;g__Nitrosopumilus;s__Nitrosopumilus sp014075315	NA	NA	NA	NA	NA	NA	NA	NA	NA	NA	NA	NA	NA	NA	NA	NA	NA	NA	NA	NA	NA	NA	NA	NA	NA	NA	NA	NA	NA	NA	NA	NA	NA	NA	NA	NA	NA	NA	NA	NA	NA	NA	NA	NA	NA
GCA_011088205	archaeon	PRJNA603662	AOA	d__Archaea;p__Thermoproteota;c__Nitrososphaeria;o__Nitrososphaerales;f__Nitrosopumilaceae;g__Nitrosopumilus;s__Nitrosopumilus sp014075315	NA	NA	NA	NA	NA	NA	NA	NA	NA	NA	NA	NA	NA	NA	NA	NA	NA	NA	NA	NA	NA	NA	NA	NA	NA	NA	NA	NA	NA	NA	NA	NA	NA	NA	NA	NA	NA	NA	NA	NA	NA	NA	NA	NA	NA
GCA_011319475	Candidatus Nitrosotalea sp. FS	PRJNA485201	AOA	d__Archaea;p__Thermoproteota;c__Nitrososphaeria;o__Nitrososphaerales;f__Nitrosopumilaceae;g__Nitrosotalea;s__Nitrosotalea sp011319475	NA	NA	NA	NA	NA	NA	NA	NA	NA	NA	NA	NA	NA	NA	NA	NA	NA	NA	NA	NA	NA	NA	NA	NA	NA	NA	NA	NA	NA	NA	NA	NA	NA	NA	NA	RCMC01000277.1	146	448	+	NHH98696.1	RCMC01000277.1	458	1828	+	NHH98697.1
GCA_011523285	Nitrosopumilaceae archaeon	PRJNA594068	AOA	d__Archaea;p__Thermoproteota;c__Nitrososphaeria;o__Nitrososphaerales;f__Nitrosopumilaceae;g__WTHC01;s__WTHC01 sp011523285	NA	NA	NA	NA	NA	NA	NA	NA	NA	NA	NA	NA	NA	NA	NA	NA	NA	NA	NA	NA	NA	NA	NA	NA	NA	NA	NA	NA	NA	NA	NA	NA	NA	NA	NA	NA	NA	NA	NA	NA	NA	NA	NA	NA	NA
GCA_011771385	Nitrosopumilaceae archaeon	PRJNA598413	AOA	d__Archaea;p__Thermoproteota;c__Nitrososphaeria;o__Nitrososphaerales;f__Nitrosopumilaceae;g__JACEMX01;s__JACEMX01 sp011773785	NA	NA	NA	NA	NA	NA	NA	NA	NA	NA	NA	NA	NA	NA	NA	NA	NA	NA	NA	NA	NA	NA	NA	NA	NA	NA	NA	NA	NA	NA	NA	NA	NA	NA	NA	NA	NA	NA	NA	NA	NA	NA	NA	NA	NA
GCA_011772925	Nitrosopumilaceae archaeon	PRJNA598413	AOA	d__Archaea;p__Thermoproteota;c__Nitrososphaeria;o__Nitrososphaerales;f__Nitrosopumilaceae;g__JACEMX01;s__JACEMX01 sp011773785	NA	NA	NA	NA	NA	NA	NA	NA	NA	NA	NA	NA	NA	NA	NA	NA	NA	NA	NA	NA	NA	NA	NA	NA	NA	NA	NA	NA	NA	NA	NA	NA	NA	NA	NA	NA	NA	NA	NA	NA	NA	NA	NA	NA	NA
GCA_011773125	Nitrososphaeria archaeon	PRJNA598413	AOA	d__Archaea;p__Thermoproteota;c__Nitrososphaeria;o__Nitrososphaerales;f__Nitrosopumilaceae;g__JACEMX01;s__JACEMX01 sp011773785	NA	NA	NA	NA	NA	NA	NA	NA	NA	NA	NA	NA	NA	NA	NA	NA	NA	NA	NA	NA	NA	NA	NA	NA	NA	NA	NA	NA	NA	NA	NA	NA	NA	NA	NA	NA	NA	NA	NA	NA	NA	NA	NA	NA	NA
GCA_011773785	Nitrosopumilaceae archaeon	PRJNA598413	AOA	d__Archaea;p__Thermoproteota;c__Nitrososphaeria;o__Nitrososphaerales;f__Nitrosopumilaceae;g__JACEMX01;s__JACEMX01 sp011773785	NA	NA	NA	NA	NA	NA	NA	NA	NA	NA	NA	NA	NA	NA	NA	NA	NA	NA	NA	NA	NA	NA	NA	NA	NA	NA	NA	NA	NA	NA	NA	NA	NA	NA	NA	NA	NA	NA	NA	NA	NA	NA	NA	NA	NA
GCA_012271085	Nitrosopumilaceae archaeon	PRJNA545004	AOA	d__Archaea;p__Thermoproteota;c__Nitrososphaeria;o__Nitrososphaerales;f__Nitrosopumilaceae;g__WTHC01;s__WTHC01 sp011523285	NA	NA	NA	NA	NA	NA	NA	NA	NA	NA	NA	NA	NA	NA	NA	NA	NA	NA	NA	NA	NA	NA	NA	NA	NA	NA	NA	NA	NA	NA	NA	NA	NA	NA	NA	NA	NA	NA	NA	NA	NA	NA	NA	NA	NA
GCA_012271275	Nitrosopumilaceae archaeon	PRJNA545004	AOA	NA	NA	NA	NA	NA	NA	NA	NA	NA	NA	NA	NA	NA	NA	NA	NA	NA	NA	NA	NA	NA	NA	NA	NA	NA	NA	NA	NA	NA	NA	NA	JAAXGP010000168.1	3	293	-	JAAXGP010000168.1_1	NA	NA	NA	NA	NA	JAAXGP010000044.1	7694	9148	-	JAAXGP010000044.1_9
GCA_012928565	Candidatus Nitrosopelagicus brevis	PRJNA520746	AOA	d__Archaea;p__Thermoproteota;c__Nitrososphaeria;o__Nitrososphaerales;f__Nitrosopumilaceae;g__Nitrosopelagicus;s__Nitrosopelagicus brevis	NA	NA	NA	NA	NA	NA	NA	NA	NA	NA	NA	NA	NA	NA	NA	NA	NA	NA	NA	NA	NA	NA	NA	NA	NA	NA	NA	NA	NA	NA	NA	NA	NA	NA	NA	NA	NA	NA	NA	NA	NA	NA	NA	NA	NA
GCA_012928585	Thaumarchaeota archaeon	PRJNA520746	AOA	d__Archaea;p__Thermoproteota;c__Nitrososphaeria;o__Nitrososphaerales;f__UBA213;g__UBA213;s__UBA213 sp002713325	NA	NA	NA	NA	NA	NA	NA	NA	NA	NA	NA	NA	NA	NA	NA	NA	NA	NA	NA	NA	NA	NA	NA	NA	NA	NA	NA	NA	NA	NA	NA	NA	NA	NA	NA	NA	NA	NA	NA	NA	NA	NA	NA	NA	NA
GCA_012928605	Candidatus Nitrosopumilus sp. MTA1	PRJNA520746	AOA	d__Archaea;p__Thermoproteota;c__Nitrososphaeria;o__Nitrososphaerales;f__Nitrosopumilaceae;g__Nitrosopumilus;s__Nitrosopumilus sp013390905	NA	NA	NA	NA	NA	NA	NA	NA	NA	NA	NA	NA	NA	NA	NA	NA	NA	NA	NA	NA	NA	NA	NA	NA	NA	NA	NA	NA	NA	NA	SHMJ01000001.1;SHMJ01000001.1	100032;103302	100433;103604	+;-	NMI81640.1;NMI81644.1	SHMJ01000001.1	102928	103296	-	NMI81643.1	SHMJ01000001.1	101219	102931	-	NMI81642.1
GCA_012959225	Candidatus Nitrosopelagicus sp.	PRJNA522654	AOA	NA	NA	NA	NA	NA	NA	NA	NA	NA	NA	NA	NA	NA	NA	NA	NA	NA	NA	NA	NA	NA	NA	NA	NA	NA	NA	NA	NA	NA	NA	NA	DUDO01000219.1;DUDO01000222.1	7936;12102	8238;12488	-;-	HIF53238.1;HIF53271.1	NA	NA	NA	NA	NA	NA	NA	NA	NA	NA
GCA_013043295	Nitrosopumilus sp.	PRJNA623061	AOA	d__Archaea;p__Thermoproteota;c__Nitrososphaeria;o__Nitrososphaerales;f__Nitrosopumilaceae;g__Nitrosopumilus;s__Nitrosopumilus sp013043295	NA	NA	NA	NA	NA	NA	NA	NA	NA	NA	NA	NA	NA	NA	NA	NA	NA	NA	NA	NA	NA	NA	NA	NA	NA	NA	NA	NA	NA	NA	NA	NA	NA	NA	NA	NA	NA	NA	NA	NA	NA	NA	NA	NA	NA
GCA_013114705	Candidatus Nitrosocosmicus sp.	PRJNA406858	AOA	d__Archaea;p__Thermoproteota;c__Nitrososphaeria;o__Nitrososphaerales;f__Nitrososphaeraceae;g__Nitrosocosmicus;s__Nitrosocosmicus sp013114705	NA	NA	NA	NA	NA	NA	NA	NA	NA	NA	NA	NA	NA	NA	NA	NA	NA	NA	NA	NA	NA	NA	NA	NA	NA	NA	NA	NA	NA	NA	QCWC01000194.1	4150	4452	-	NOJ32546.1	NA	NA	NA	NA	NA	NA	NA	NA	NA	NA
GCA_013114715	Nitrososphaera sp.	PRJNA406858	AOA	d__Archaea;p__Thermoproteota;c__Nitrososphaeria;o__Nitrososphaerales;f__Nitrososphaeraceae;g__Nitrososphaera;s__Nitrososphaera sp013114715	NA	NA	NA	NA	NA	NA	NA	NA	NA	NA	NA	NA	NA	NA	NA	NA	NA	NA	NA	NA	NA	NA	NA	NA	NA	NA	NA	NA	NA	NA	QCWB01000058.1	1805	2107	+	NOJ27514.1	QCWB01000058.1	2173	2541	+	NOJ27515.1	QCWB01000058.1	2554	4281	+	NOJ27516.1
GCA_013114725	Nitrososphaeraceae archaeon	PRJNA406858	AOA	d__Archaea;p__Thermoproteota;c__Nitrososphaeria;o__Nitrososphaerales;f__Nitrososphaeraceae;g__QCWD01;s__QCWD01 sp013114725	NA	NA	NA	NA	NA	NA	NA	NA	NA	NA	NA	NA	NA	NA	NA	NA	NA	NA	NA	NA	NA	NA	NA	NA	NA	NA	NA	NA	NA	NA	NA	NA	NA	NA	NA	NA	NA	NA	NA	NA	NA	NA	NA	NA	NA
GCA_013140415	Nitrosarchaeum sp.	PRJNA622654	AOA	d__Archaea;p__Thermoproteota;c__Nitrososphaeria;o__Nitrososphaerales;f__Nitrosopumilaceae;g__Nitrosarchaeum;s__Nitrosarchaeum sp013140415	NA	NA	NA	NA	NA	NA	NA	NA	NA	NA	NA	NA	NA	NA	NA	NA	NA	NA	NA	NA	NA	NA	NA	NA	NA	NA	NA	NA	NA	NA	JABFSW010000080.1;JABFSW010000134.1	905;1370	1294;1672	-;-	NOS61996.1;NOS62331.1	JABFSW010000134.1	1007	1366	-	NOS62330.1	NA	NA	NA	NA	NA
GCA_013203245	Nitrosopumilus sp.	PRJNA616293	AOA	d__Archaea;p__Thermoproteota;c__Nitrososphaeria;o__Nitrososphaerales;f__Nitrosopumilaceae;g__Nitrosopumilus;s__Nitrosopumilus sp013203245	NA	NA	NA	NA	NA	NA	NA	NA	NA	NA	NA	NA	NA	NA	NA	NA	NA	NA	NA	NA	NA	NA	NA	NA	NA	NA	NA	NA	NA	NA	NA	NA	NA	NA	NA	NA	NA	NA	NA	NA	NA	NA	NA	NA	NA
GCA_013215285	Nitrosopumilus sp.	PRJNA482655	AOA	d__Archaea;p__Thermoproteota;c__Nitrososphaeria;o__Nitrososphaerales;f__Nitrosopumilaceae;g__Nitrosopumilus;s__Nitrosopumilus sp013215285	NA	NA	NA	NA	NA	NA	NA	NA	NA	NA	NA	NA	NA	NA	NA	NA	NA	NA	NA	NA	NA	NA	NA	NA	NA	NA	NA	NA	NA	NA	NA	NA	NA	NA	NA	NA	NA	NA	NA	NA	NA	NA	NA	NA	NA
GCA_013288545	Thaumarchaeota archaeon	PRJNA608716	AOA	d__Archaea;p__Thermoproteota;c__Nitrososphaeria;o__Nitrososphaerales;f__Nitrosopumilaceae;g__Nitrosotalea;s__Nitrosotalea sp013288545	NA	NA	NA	NA	NA	NA	NA	NA	NA	NA	NA	NA	NA	NA	NA	NA	NA	NA	NA	NA	NA	NA	NA	NA	NA	NA	NA	NA	NA	NA	JABDBR010000003.1	5435	5737	+	JABDBR010000003.1_7	JABDBR010000003.1	5739	6110	+	JABDBR010000003.1_8	JABDBR010000003.1	6107	7819	+	JABDBR010000003.1_9
GCA_013329365	Nitrosopumilus sp.	PRJNA593905	AOA	d__Archaea;p__Thermoproteota;c__Nitrososphaeria;o__Nitrososphaerales;f__Nitrosopumilaceae;g__Nitrosopumilus;s__Nitrosopumilus sp001437625	NA	NA	NA	NA	NA	NA	NA	NA	NA	NA	NA	NA	NA	NA	NA	NA	NA	NA	NA	NA	NA	NA	NA	NA	NA	NA	NA	NA	NA	NA	DUKI01000089.1	2035	2343	+	HIH99575.1	DUKI01000089.1	2345	2713	+	HIH99576.1	NA	NA	NA	NA	NA
GCA_013329425	Candidatus Nitrosotenuis sp.	PRJNA593905	AOA	d__Archaea;p__Thermoproteota;c__Nitrososphaeria;o__Nitrososphaerales;f__Nitrosopumilaceae;g__Nitrosotenuis;s__Nitrosotenuis sp002499525	NA	NA	NA	NA	NA	NA	NA	NA	NA	NA	NA	NA	NA	NA	NA	NA	NA	NA	NA	NA	NA	NA	NA	NA	NA	NA	NA	NA	NA	NA	NA	NA	NA	NA	NA	NA	NA	NA	NA	NA	NA	NA	NA	NA	NA
GCA_013330055	Nitrosopumilaceae archaeon	PRJNA593905	AOA	d__Archaea;p__Thermoproteota;c__Nitrososphaeria;o__Nitrososphaerales;f__Nitrosopumilaceae;g__UBA8516;s__UBA8516 sp8516u	NA	NA	NA	NA	NA	NA	NA	NA	NA	NA	NA	NA	NA	NA	NA	NA	NA	NA	NA	NA	NA	NA	NA	NA	NA	NA	NA	NA	NA	NA	DUJB01000063.1;DUJB01000063.1	455;4290	844;4592	+;+	HII36447.1;HII36452.1	DUJB01000063.1	4597	4956	+	HII36453.1	NA	NA	NA	NA	NA
GCA_013388945	Nitrososphaera sp.	PRJNA564648	AOA	d__Archaea;p__Thermoproteota;c__Nitrososphaeria;o__Nitrososphaerales;f__Nitrososphaeraceae;g__Nitrososphaera;s__Nitrososphaera sp013388945	NA	NA	NA	NA	NA	NA	NA	NA	NA	NA	NA	NA	NA	NA	NA	NA	NA	NA	NA	NA	NA	NA	NA	NA	NA	NA	NA	NA	NA	NA	JACAEH010000014.1;JACAEH010000014.1	35172;45686	35474;46072	-;-	NWG37411.1;NWG37422.1	JACAEH010000014.1	34804	35166	-	NWG37410.1	JACAEH010000014.1	33095	34807	-	NWG37409.1
GCA_013390375	Marine Group I thaumarchaeote	PRJNA640238	AOA	d__Archaea;p__Thermoproteota;c__Nitrososphaeria;o__Nitrososphaerales;f__Nitrosopumilaceae;g__Nitrosopelagicus;s__Nitrosopelagicus sp000484935	NA	NA	NA	NA	NA	NA	NA	NA	NA	NA	NA	NA	NA	NA	NA	NA	NA	NA	NA	NA	NA	NA	NA	NA	NA	NA	NA	NA	NA	NA	JACATA010000001.1	61540	61842	+	NWJ67815.1	JACATA010000001.1	61847	62227	+	NWJ67816.1	JACATA010000001.1	62229	63941	+	NWJ67817.1
GCA_013390385	Marine Group I thaumarchaeote	PRJNA640238	AOA	d__Archaea;p__Thermoproteota;c__Nitrososphaeria;o__Nitrososphaerales;f__Nitrosopumilaceae;g__Nitrosopelagicus;s__Nitrosopelagicus sp000484935	NA	NA	NA	NA	NA	NA	NA	NA	NA	NA	NA	NA	NA	NA	NA	NA	NA	NA	NA	NA	NA	NA	NA	NA	NA	NA	NA	NA	NA	NA	JACASV010000009.1	6243	6545	-	NWJ43026.1	JACASV010000009.1	5858	6238	-	NWJ43025.1	JACASV010000009.1	4144	5856	-	NWJ43024.1
GCA_013390395	Marine Group I thaumarchaeote	PRJNA640238	AOA	d__Archaea;p__Thermoproteota;c__Nitrososphaeria;o__Nitrososphaerales;f__Nitrosopumilaceae;g__Nitrosopumilus;s__Nitrosopumilus sp013390905	NA	NA	NA	NA	NA	NA	NA	NA	NA	NA	NA	NA	NA	NA	NA	NA	NA	NA	NA	NA	NA	NA	NA	NA	NA	NA	NA	NA	NA	NA	JACATE010000004.1;JACATE010000004.1	100373;103643	100774;103945	+;-	NWJ28477.1;NWJ28481.1	JACATE010000004.1	103269	103637	-	NWJ28480.1	JACATE010000004.1	101560	103272	-	NWJ28479.1
GCA_013390475	Marine Group I thaumarchaeote	PRJNA640238	AOA	d__Archaea;p__Thermoproteota;c__Nitrososphaeria;o__Nitrososphaerales;f__Nitrosopumilaceae;g__Nitrosopumilus;s__Nitrosopumilus sp013390905	NA	NA	NA	NA	NA	NA	NA	NA	NA	NA	NA	NA	NA	NA	NA	NA	NA	NA	NA	NA	NA	NA	NA	NA	NA	NA	NA	NA	NA	NA	JACATH010000002.1;JACATH010000002.1	201093;204264	201395;204665	+;-	NWJ56851.1;NWJ56855.1	JACATH010000002.1	201401	201769	+	NWJ56852.1	JACATH010000002.1	201766	203478	+	NWJ56853.1
GCA_013390485	Marine Group I thaumarchaeote	PRJNA640238	AOA	d__Archaea;p__Thermoproteota;c__Nitrososphaeria;o__Nitrososphaerales;f__Nitrosopumilaceae;g__Nitrosopumilus;s__Nitrosopumilus sp013390905	NA	NA	NA	NA	NA	NA	NA	NA	NA	NA	NA	NA	NA	NA	NA	NA	NA	NA	NA	NA	NA	NA	NA	NA	NA	NA	NA	NA	NA	NA	JACATI010000001.1;JACATI010000001.1	96128;99399	96529;99701	+;-	NWJ19576.1;NWJ19580.1	JACATI010000001.1	99025	99393	-	NWJ19579.1	JACATI010000001.1	97316	99028	-	NWJ19578.1
GCA_013390745	Marine Group I thaumarchaeote	PRJNA640238	AOA	d__Archaea;p__Thermoproteota;c__Nitrososphaeria;o__Nitrososphaerales;f__Nitrosopumilaceae;g__Nitrosopelagicus;s__Nitrosopelagicus sp013390745	NA	NA	NA	NA	NA	NA	NA	NA	NA	NA	NA	NA	NA	NA	NA	NA	NA	NA	NA	NA	NA	NA	NA	NA	NA	NA	NA	NA	NA	NA	NA	NA	NA	NA	NA	NA	NA	NA	NA	NA	NA	NA	NA	NA	NA
GCA_013390785	Marine Group I thaumarchaeote	PRJNA640238	AOA	d__Archaea;p__Thermoproteota;c__Nitrososphaeria;o__Nitrososphaerales;f__Nitrosopumilaceae;g__Nitrosopelagicus;s__Nitrosopelagicus sp013390785	NA	NA	NA	NA	NA	NA	NA	NA	NA	NA	NA	NA	NA	NA	NA	NA	NA	NA	NA	NA	NA	NA	NA	NA	NA	NA	NA	NA	NA	NA	JACASW010000003.1	95251	95553	+	NWK06153.1	JACASW010000003.1	95558	97681	+	NWK06154.1	JACASW010000003.1	95558	97681	+	NWK06154.1
GCA_013390845	Marine Group I thaumarchaeote	PRJNA640238	AOA	d__Archaea;p__Thermoproteota;c__Nitrososphaeria;o__Nitrososphaerales;f__Nitrosopumilaceae;g__Nitrosopumilus;s__Nitrosopumilus sp013390905	NA	NA	NA	NA	NA	NA	NA	NA	NA	NA	NA	NA	NA	NA	NA	NA	NA	NA	NA	NA	NA	NA	NA	NA	NA	NA	NA	NA	NA	NA	NA	NA	NA	NA	NA	NA	NA	NA	NA	NA	NA	NA	NA	NA	NA
GCA_013390855	Marine Group I thaumarchaeote	PRJNA640238	AOA	d__Archaea;p__Thermoproteota;c__Nitrososphaeria;o__Nitrososphaerales;f__Nitrosopumilaceae;g__Nitrosopumilus;s__Nitrosopumilus sp013390905	NA	NA	NA	NA	NA	NA	NA	NA	NA	NA	NA	NA	NA	NA	NA	NA	NA	NA	NA	NA	NA	NA	NA	NA	NA	NA	NA	NA	NA	NA	JACATD010000001.1;JACATD010000001.1	104589;107859	104990;108161	+;-	NWK00414.1;NWK00418.1	JACATD010000001.1	107485	107853	-	NWK00417.1	JACATD010000001.1	105776	107488	-	NWK00416.1
GCA_013390865	Marine Group I thaumarchaeote	PRJNA640238	AOA	d__Archaea;p__Thermoproteota;c__Nitrososphaeria;o__Nitrososphaerales;f__Nitrosopumilaceae;g__Nitrosopumilus;s__Nitrosopumilus sp013390905	NA	NA	NA	NA	NA	NA	NA	NA	NA	NA	NA	NA	NA	NA	NA	NA	NA	NA	NA	NA	NA	NA	NA	NA	NA	NA	NA	NA	NA	NA	JACATC010000004.1;JACATC010000004.1	19690;22861	19992;23262	+;-	NWJ83854.1;NWJ83858.1	JACATC010000004.1	19998	20366	+	NWJ83855.1	JACATC010000004.1	20363	22075	+	NWJ83856.1
GCA_013390875	Marine Group I thaumarchaeote	PRJNA640238	AOA	d__Archaea;p__Thermoproteota;c__Nitrososphaeria;o__Nitrososphaerales;f__Nitrosopumilaceae;g__Nitrosopumilus;s__Nitrosopumilus sp013390905	NA	NA	NA	NA	NA	NA	NA	NA	NA	NA	NA	NA	NA	NA	NA	NA	NA	NA	NA	NA	NA	NA	NA	NA	NA	NA	NA	NA	NA	NA	JACATJ010000001.1;JACATJ010000001.1	196956;200127	197258;200528	+;-	NWK08415.1;NWK08419.1	JACATJ010000001.1	197264	197632	+	NWK08416.1	JACATJ010000001.1	197629	199341	+	NWK08417.1
GCA_013390905	Marine Group I thaumarchaeote	PRJNA640238	AOA	d__Archaea;p__Thermoproteota;c__Nitrososphaeria;o__Nitrososphaerales;f__Nitrosopumilaceae;g__Nitrosopumilus;s__Nitrosopumilus sp013390905	NA	NA	NA	NA	NA	NA	NA	NA	NA	NA	NA	NA	NA	NA	NA	NA	NA	NA	NA	NA	NA	NA	NA	NA	NA	NA	NA	NA	NA	NA	JACATG010000001.1;JACATG010000001.1	228291;231462	228593;231863	+;-	NWK13297.1;NWK13301.1	JACATG010000001.1	228599	228967	+	NWK13298.1	JACATG010000001.1	228964	230676	+	NWK13299.1
GCA_013407145	Nitrosopumilus cobalaminigenes	PRJNA434052	AOA	d__Archaea;p__Thermoproteota;c__Nitrososphaeria;o__Nitrososphaerales;f__Nitrosopumilaceae;g__Nitrosopumilus;s__Nitrosopumilus cobalaminigenes	NA	NA	NA	NA	NA	NA	NA	NA	NA	NA	NA	NA	NA	NA	NA	NA	NA	NA	NA	NA	NA	NA	NA	NA	NA	NA	NA	NA	NA	NA	NA	NA	NA	NA	NA	NA	NA	NA	NA	NA	NA	NA	NA	NA	NA
GCA_013407165	Nitrosopumilus oxyclinae	PRJNA434055	AOA	d__Archaea;p__Thermoproteota;c__Nitrososphaeria;o__Nitrososphaerales;f__Nitrosopumilaceae;g__Nitrosopumilus;s__Nitrosopumilus oxyclinae	NA	NA	NA	NA	NA	NA	NA	NA	NA	NA	NA	NA	NA	NA	NA	NA	NA	NA	NA	NA	NA	NA	NA	NA	NA	NA	NA	NA	NA	NA	NA	NA	NA	NA	NA	NA	NA	NA	NA	NA	NA	NA	NA	NA	NA
GCA_013407185	Nitrosopumilus ureiphilus	PRJNA434056	AOA	d__Archaea;p__Thermoproteota;c__Nitrososphaeria;o__Nitrososphaerales;f__Nitrosopumilaceae;g__Nitrosopumilus;s__Nitrosopumilus ureiphilus	NA	NA	NA	NA	NA	NA	NA	NA	NA	NA	NA	NA	NA	NA	NA	NA	NA	NA	NA	NA	NA	NA	NA	NA	NA	NA	NA	NA	NA	NA	CP026995.1	1444138	1444440	-	QLH07077.1	CP026995.1	1443764	1444132	-	QLH07076.1	CP026995.1	1442055	1443767	-	QLH07075.1
GCA_013407275	Candidatus Nitrosotenuis sp. DW1	PRJNA479925	AOA	d__Archaea;p__Thermoproteota;c__Nitrososphaeria;o__Nitrososphaerales;f__Nitrosopumilaceae;g__Nitrosotenuis;s__Nitrosotenuis sp013407275	NA	NA	NA	NA	NA	NA	NA	NA	NA	NA	NA	NA	NA	NA	NA	NA	NA	NA	NA	NA	NA	NA	NA	NA	NA	NA	NA	NA	NA	NA	CP030846.1;CP030846.1	1580478;1598585	1580780;1598971	-;-	QLH09601.1;QLH09626.1	CP030846.1	1580115	1580474	-	QLH09600.1	CP030846.1	1578406	1580118	-	QLH09599.1
GCA_013407385	Nitrosarchaeum sp. AC2	PRJNA479926	AOA	d__Archaea;p__Thermoproteota;c__Nitrososphaeria;o__Nitrososphaerales;f__Nitrosopumilaceae;g__Nitrosarchaeum;s__Nitrosarchaeum koreense	NA	NA	NA	NA	NA	NA	NA	NA	NA	NA	NA	NA	NA	NA	NA	NA	NA	NA	NA	NA	NA	NA	NA	NA	NA	NA	NA	NA	NA	NA	NA	NA	NA	NA	NA	NA	NA	NA	NA	NA	NA	NA	NA	NA	NA
GCA_013521055	Nitrosarchaeum sp.	PRJNA636190	AOA	d__Archaea;p__Thermoproteota;c__Nitrososphaeria;o__Nitrososphaerales;f__Nitrosopumilaceae;g__Nitrosarchaeum;s__Nitrosarchaeum sp002737445	NA	NA	NA	NA	NA	NA	NA	NA	NA	NA	NA	NA	NA	NA	NA	NA	NA	NA	NA	NA	NA	NA	NA	NA	NA	NA	NA	NA	NA	NA	NA	NA	NA	NA	NA	NA	NA	NA	NA	NA	JACDOP010000011.1	41445	43157	-	MBA0908057.1
GCA_013538675	Candidatus Nitrosocaldus sp.	PRJNA626367	AOA	d__Archaea;p__Thermoproteota;c__Nitrososphaeria;o__Nitrososphaerales;f__Nitrosocaldaceae;g__Nitrosocaldus;s__Nitrosocaldus sp013538675	NA	NA	NA	NA	NA	NA	NA	NA	NA	NA	NA	NA	NA	NA	NA	NA	NA	NA	NA	NA	NA	NA	NA	NA	NA	NA	NA	NA	NA	NA	NA	NA	NA	NA	NA	NA	NA	NA	NA	NA	NA	NA	NA	NA	NA
GCA_013538695	Candidatus Nitrosocaldus sp.	PRJNA628866	AOA	d__Archaea;p__Thermoproteota;c__Nitrososphaeria;o__Nitrososphaerales;f__Nitrosocaldaceae;g__Nitrosocaldus;s__Nitrosocaldus sp013538805	NA	NA	NA	NA	NA	NA	NA	NA	NA	NA	NA	NA	NA	NA	NA	NA	NA	NA	NA	NA	NA	NA	NA	NA	NA	NA	NA	NA	NA	NA	NA	NA	NA	NA	NA	NA	NA	NA	NA	NA	NA	NA	NA	NA	NA
GCA_013538705	Candidatus Nitrosocaldus sp.	PRJNA626367	AOA	d__Archaea;p__Thermoproteota;c__Nitrososphaeria;o__Nitrososphaerales;f__Nitrosocaldaceae;g__Nitrosocaldus;s__Nitrosocaldus sp013538805	NA	NA	NA	NA	NA	NA	NA	NA	NA	NA	NA	NA	NA	NA	NA	NA	NA	NA	NA	NA	NA	NA	NA	NA	NA	NA	NA	NA	NA	NA	NA	NA	NA	NA	NA	NA	NA	NA	NA	NA	NA	NA	NA	NA	NA
GCA_013538715	Candidatus Nitrosocaldus sp.	PRJNA626367	AOA	d__Archaea;p__Thermoproteota;c__Nitrososphaeria;o__Nitrososphaerales;f__Nitrosocaldaceae;g__JACAFH01;s__JACAFH01 sp013538715	NA	NA	NA	NA	NA	NA	NA	NA	NA	NA	NA	NA	NA	NA	NA	NA	NA	NA	NA	NA	NA	NA	NA	NA	NA	NA	NA	NA	NA	NA	NA	NA	NA	NA	NA	NA	NA	NA	NA	NA	NA	NA	NA	NA	NA
GCA_013538795	Candidatus Nitrosocaldus sp.	PRJNA628866	AOA	d__Archaea;p__Thermoproteota;c__Nitrososphaeria;o__Nitrososphaerales;f__Nitrosocaldaceae;g__JACAFH01;s__JACAFH01 sp013538715	NA	NA	NA	NA	NA	NA	NA	NA	NA	NA	NA	NA	NA	NA	NA	NA	NA	NA	NA	NA	NA	NA	NA	NA	NA	NA	NA	NA	NA	NA	NA	NA	NA	NA	NA	NA	NA	NA	NA	NA	NA	NA	NA	NA	NA
GCA_013538805	Candidatus Nitrosocaldus sp.	PRJNA628866	AOA	d__Archaea;p__Thermoproteota;c__Nitrososphaeria;o__Nitrososphaerales;f__Nitrosocaldaceae;g__Nitrosocaldus;s__Nitrosocaldus sp013538805	NA	NA	NA	NA	NA	NA	NA	NA	NA	NA	NA	NA	NA	NA	NA	NA	NA	NA	NA	NA	NA	NA	NA	NA	NA	NA	NA	NA	NA	NA	NA	NA	NA	NA	NA	NA	NA	NA	NA	NA	NA	NA	NA	NA	NA
GCA_013694585	Nitrosopumilus sp.	PRJNA630822	AOA	d__Archaea;p__Thermoproteota;c__Nitrososphaeria;o__Nitrososphaerales;f__Nitrososphaeraceae;g__Nitrosocosmicus;s__Nitrosocosmicus sp013694585	NA	NA	NA	NA	NA	NA	NA	NA	NA	NA	NA	NA	NA	NA	NA	NA	NA	NA	NA	NA	NA	NA	NA	NA	NA	NA	NA	NA	NA	NA	JACDCB010000265.1	13261	13563	-	MBA2268862.1	JACDCB010000265.1	12822	13196	-	MBA2268861.1	JACDCB010000265.1	11082	12809	-	MBA2268860.1
GCA_013821245	Nitrosopumilus sp.	PRJNA630822	AOA	d__Archaea;p__Thermoproteota;c__Nitrososphaeria;o__Nitrososphaerales;f__Nitrososphaeraceae;g__Nitrosocosmicus;s__Nitrosocosmicus sp013821245	NA	NA	NA	NA	NA	NA	NA	NA	NA	NA	NA	NA	NA	NA	NA	NA	NA	NA	NA	NA	NA	NA	NA	NA	NA	NA	NA	NA	NA	NA	JACDHC010000001.1	30220	30522	-	MBA3976596.1	JACDHC010000001.1	29779	30153	-	MBA3976595.1	JACDHC010000001.1	28037	29764	-	MBA3976594.1
GCA_013867185	Nitrosopumilaceae archaeon	PRJNA592041	AOA	NA	NA	NA	NA	NA	NA	NA	NA	NA	NA	NA	NA	NA	NA	NA	NA	NA	NA	NA	NA	NA	NA	NA	NA	NA	NA	NA	NA	NA	NA	NA	NA	NA	NA	NA	NA	NA	NA	NA	NA	NA	NA	NA	NA	NA	NA
GCA_013867275	Nitrosopumilaceae archaeon	PRJNA592041	AOA	NA	NA	NA	NA	NA	NA	NA	NA	NA	NA	NA	NA	NA	NA	NA	NA	NA	NA	NA	NA	NA	NA	NA	NA	NA	NA	NA	NA	NA	NA	NA	NA	NA	NA	NA	NA	NA	NA	NA	NA	NA	NA	NA	NA	NA	NA
GCA_013867285	Nitrosopumilaceae archaeon	PRJNA592041	AOA	d__Archaea;p__Thermoproteota;c__Nitrososphaeria;o__Nitrososphaerales;f__Nitrosopumilaceae;g__JACEMX01;s__JACEMX01 sp013867335	NA	NA	NA	NA	NA	NA	NA	NA	NA	NA	NA	NA	NA	NA	NA	NA	NA	NA	NA	NA	NA	NA	NA	NA	NA	NA	NA	NA	NA	NA	NA	NA	NA	NA	NA	NA	NA	NA	NA	NA	NA	NA	NA	NA	NA
GCA_013867335	Nitrosopumilaceae archaeon	PRJNA592041	AOA	d__Archaea;p__Thermoproteota;c__Nitrososphaeria;o__Nitrososphaerales;f__Nitrosopumilaceae;g__JACEMX01;s__JACEMX01 sp013867335	NA	NA	NA	NA	NA	NA	NA	NA	NA	NA	NA	NA	NA	NA	NA	NA	NA	NA	NA	NA	NA	NA	NA	NA	NA	NA	NA	NA	NA	NA	NA	NA	NA	NA	NA	NA	NA	NA	NA	NA	NA	NA	NA	NA	NA
GCA_013911135	Nitrosopumilus sp.	PRJNA475438	AOA	d__Archaea;p__Thermoproteota;c__Nitrososphaeria;o__Nitrososphaerales;f__Nitrosopumilaceae;g__Nitrosopumilus;s__Nitrosopumilus sp013911135	NA	NA	NA	NA	NA	NA	NA	NA	NA	NA	NA	NA	NA	NA	NA	NA	NA	NA	NA	NA	NA	NA	NA	NA	NA	NA	NA	NA	NA	NA	NA	NA	NA	NA	NA	NA	NA	NA	NA	NA	NA	NA	NA	NA	NA
GCA_014075315	Nitrosopumilus sp.	PRJNA515312	AOA	d__Archaea;p__Thermoproteota;c__Nitrososphaeria;o__Nitrososphaerales;f__Nitrosopumilaceae;g__Nitrosopumilus;s__Nitrosopumilus sp014075315	NA	NA	NA	NA	NA	NA	NA	NA	NA	NA	NA	NA	NA	NA	NA	NA	NA	NA	NA	NA	NA	NA	NA	NA	NA	NA	NA	NA	NA	NA	NA	NA	NA	NA	NA	NA	NA	NA	NA	NA	NA	NA	NA	NA	NA
GCA_014078525	Nitrosopumilus sp. b3	PRJNA437636	AOA	d__Archaea;p__Thermoproteota;c__Nitrososphaeria;o__Nitrososphaerales;f__Nitrosopumilaceae;g__Nitrosopumilus;s__Nitrosopumilus sp014078525	NA	NA	NA	NA	NA	NA	NA	NA	NA	NA	NA	NA	NA	NA	NA	NA	NA	NA	NA	NA	NA	NA	NA	NA	NA	NA	NA	NA	NA	NA	NA	NA	NA	NA	NA	NA	NA	NA	NA	NA	NA	NA	NA	NA	NA
GCA_014078535	Nitrosopumilus sp. b2	PRJNA437635	AOA	d__Archaea;p__Thermoproteota;c__Nitrososphaeria;o__Nitrososphaerales;f__Nitrosopumilaceae;g__Nitrosopumilus;s__Nitrosopumilus piranensis	NA	NA	NA	NA	NA	NA	NA	NA	NA	NA	NA	NA	NA	NA	NA	NA	NA	NA	NA	NA	NA	NA	NA	NA	NA	NA	NA	NA	NA	NA	MU078705.1	301169	301471	+	KAF6244480.1	MU078705.1	301477	301845	+	KAF6244481.1	MU078705.1	301842	303554	+	KAF6244482.1
GCA_014078545	Nitrosopumilus sp. b1	PRJNA437633	AOA	d__Archaea;p__Thermoproteota;c__Nitrososphaeria;o__Nitrososphaerales;f__Nitrosopumilaceae;g__PXYB01;s__PXYB01 sp014078545	NA	NA	NA	NA	NA	NA	NA	NA	NA	NA	NA	NA	NA	NA	NA	NA	NA	NA	NA	NA	NA	NA	NA	NA	NA	NA	NA	NA	NA	NA	MU078717.1	47818	48120	+	KAF6243286.1	MU078717.1	48126	48488	+	KAF6243287.1	MU078717.1	48485	50197	+	KAF6243288.1
GCA_014193235	Nitrosopumilaceae archaeon	PRJDB6644	AOA	d__Archaea;p__Thermoproteota;c__Nitrososphaeria;o__Nitrososphaerales;f__Nitrosopumilaceae;g__Nitrosarchaeum;s__Nitrosarchaeum sp003569705	NA	NA	NA	NA	NA	NA	NA	NA	NA	NA	NA	NA	NA	NA	NA	NA	NA	NA	NA	NA	NA	NA	NA	NA	NA	NA	NA	NA	NA	NA	BJHR01000028.1	3838	4140	+	GDY16367.1	BJHR01000028.1	4145	4504	+	GDY16368.1	BJHR01000028.1	4501	6213	+	GDY16369.1
GCA_014384555	Nitrosopumilus sp.	PRJNA649215	AOA	d__Archaea;p__Thermoproteota;c__Nitrososphaeria;o__Nitrososphaerales;f__Nitrosopumilaceae;g__Nitrosopumilus;s__Nitrosopumilus sp014384555	NA	NA	NA	NA	NA	NA	NA	NA	NA	NA	NA	NA	NA	NA	NA	NA	NA	NA	NA	NA	NA	NA	NA	NA	NA	NA	NA	NA	NA	NA	NA	NA	NA	NA	NA	NA	NA	NA	NA	NA	NA	NA	NA	NA	NA
GCA_014523495	Nitrososphaerales archaeon TH1920	PRJNA615629	AOA	d__Archaea;p__Thermoproteota;c__Nitrososphaeria;o__Nitrososphaerales;f__Nitrososphaeraceae;g__TA-21;s__TA-21 sp014523495	NA	NA	NA	NA	NA	NA	NA	NA	NA	NA	NA	NA	NA	NA	NA	NA	NA	NA	NA	NA	NA	NA	NA	NA	NA	NA	NA	NA	NA	NA	JAATVM010000067.1	1415	1717	+	JAATVM010000067.1_2	JAATVM010000067.1	1737	2105	+	JAATVM010000067.1_3	JAATVM010000067.1	2108	3826	+	JAATVM010000067.1_4
GCA_014523515	Nitrososphaerales archaeon TH1177	PRJNA615629	AOA	d__Archaea;p__Thermoproteota;c__Nitrososphaeria;o__Nitrososphaerales;f__Nitrososphaeraceae;g__TH1177;s__TH1177 sp014523515	NA	NA	NA	NA	NA	NA	NA	NA	NA	NA	NA	NA	NA	NA	NA	NA	NA	NA	NA	NA	NA	NA	NA	NA	NA	NA	NA	NA	NA	NA	JAATVJ010000275.1	2216	2515	-	JAATVJ010000275.1_3	JAATVJ010000275.1	1760	2146	-	JAATVJ010000275.1_2	JAATVJ010000275.1	31	1815	-	JAATVJ010000275.1_1
GCA_014523525	Nitrososphaerales archaeon TH703	PRJNA615629	AOA	d__Archaea;p__Thermoproteota;c__Nitrososphaeria;o__Nitrososphaerales;f__Nitrososphaeraceae;g__TA-21;s__TA-21 sp014523525	NA	NA	NA	NA	NA	NA	NA	NA	NA	NA	NA	NA	NA	NA	NA	NA	NA	NA	NA	NA	NA	NA	NA	NA	NA	NA	NA	NA	NA	NA	JAATVL010000057.1;JAATVL010000177.1	1273;1070	1650;1372	-;+	JAATVL010000057.1_2;JAATVL010000177.1_2	JAATVL010000177.1	1392	1760	+	JAATVL010000177.1_3	JAATVL010000177.1	1763	3481	+	JAATVL010000177.1_4
GCA_014523545	Nitrososphaerales archaeon TH1173	PRJNA615629	AOA	NA	NA	NA	NA	NA	NA	NA	NA	NA	NA	NA	NA	NA	NA	NA	NA	NA	NA	NA	NA	NA	NA	NA	NA	NA	NA	NA	NA	NA	NA	NA	NA	NA	NA	NA	NA	NA	NA	NA	NA	NA	JAATVI010000026.1	1	1548	+	JAATVI010000026.1_1
GCA_014523585	Nitrososphaerales archaeon TH1917	PRJNA615629	AOA	NA	NA	NA	NA	NA	NA	NA	NA	NA	NA	NA	NA	NA	NA	NA	NA	NA	NA	NA	NA	NA	NA	NA	NA	NA	NA	NA	NA	NA	NA	NA	NA	NA	NA	NA	NA	NA	NA	NA	NA	NA	NA	NA	NA	NA	NA
GCA_014523595	Nitrososphaerales archaeon TH5888	PRJNA615629	AOA	d__Archaea;p__Thermoproteota;c__Nitrososphaeria;o__Nitrososphaerales;f__Nitrososphaeraceae;g__TA-21;s__TA-21 sp014523595	NA	NA	NA	NA	NA	NA	NA	NA	NA	NA	NA	NA	NA	NA	NA	NA	NA	NA	NA	NA	NA	NA	NA	NA	NA	NA	NA	NA	NA	NA	JAATVN010000036.1	317	619	-	JAATVN010000036.1_2	JAATVN010000036.1	2	298	-	JAATVN010000036.1_1	NA	NA	NA	NA	NA
GCA_014523605	Nitrososphaerales archaeon TH4187	PRJNA615629	AOA	NA	NA	NA	NA	NA	NA	NA	NA	NA	NA	NA	NA	NA	NA	NA	NA	NA	NA	NA	NA	NA	NA	NA	NA	NA	NA	NA	NA	NA	NA	NA	JAATVO010000200.1	2007	2309	-	JAATVO010000200.1_3	JAATVO010000200.1	1625	1993	-	JAATVO010000200.1_2	JAATVO010000200.1	3	1622	-	JAATVO010000200.1_1
GCA_014523625	Nitrososphaerales archaeon TH5896	PRJNA615629	AOA	d__Archaea;p__Thermoproteota;c__Nitrososphaeria;o__Nitrososphaerales;f__Nitrososphaeraceae;g__TH5896;s__TH5896 sp014523625	NA	NA	NA	NA	NA	NA	NA	NA	NA	NA	NA	NA	NA	NA	NA	NA	NA	NA	NA	NA	NA	NA	NA	NA	NA	NA	NA	NA	NA	NA	NA	NA	NA	NA	NA	NA	NA	NA	NA	NA	NA	NA	NA	NA	NA
GCA_014523665	Nitrososphaerales archaeon TH526	PRJNA615629	AOA	d__Archaea;p__Thermoproteota;c__Nitrososphaeria;o__Nitrososphaerales;f__Nitrososphaeraceae;g__TH5896;s__TH5896 sp014523665	NA	NA	NA	NA	NA	NA	NA	NA	NA	NA	NA	NA	NA	NA	NA	NA	NA	NA	NA	NA	NA	NA	NA	NA	NA	NA	NA	NA	NA	NA	NA	NA	NA	NA	NA	NA	NA	NA	NA	NA	NA	NA	NA	NA	NA
GCA_014523685	Nitrososphaerales archaeon TH5893	PRJNA615629	AOA	d__Archaea;p__Thermoproteota;c__Nitrososphaeria;o__Nitrososphaerales;f__Nitrososphaeraceae;g__TH5893;s__TH5893 sp014523685	NA	NA	NA	NA	NA	NA	NA	NA	NA	NA	NA	NA	NA	NA	NA	NA	NA	NA	NA	NA	NA	NA	NA	NA	NA	NA	NA	NA	NA	NA	JAATVT010000037.1	2529	2831	+	JAATVT010000037.1_4	JAATVT010000037.1	2838	3212	+	JAATVT010000037.1_5	JAATVT010000037.1	3213	4925	+	JAATVT010000037.1_6
GCA_014523695	Nitrososphaerales archaeon TH5895	PRJNA615629	AOA	d__Archaea;p__Thermoproteota;c__Nitrososphaeria;o__Nitrososphaerales;f__Nitrososphaeraceae;g__TH5896;s__TH5896 sp014523695	NA	NA	NA	NA	NA	NA	NA	NA	NA	NA	NA	NA	NA	NA	NA	NA	NA	NA	NA	NA	NA	NA	NA	NA	NA	NA	NA	NA	NA	NA	JAATVS010000538.1	416	718	-	JAATVS010000538.1_2	JAATVS010000538.1	1	321	-	JAATVS010000538.1_1	NA	NA	NA	NA	NA
GCA_016106165	Nitrosarchaeum sp.	PRJNA636190	AOA	d__Archaea;p__Thermoproteota;c__Nitrososphaeria;o__Nitrososphaerales;f__Nitrosopumilaceae;g__Nitrosarchaeum;s__Nitrosarchaeum sp002737445	NA	NA	NA	NA	NA	NA	NA	NA	NA	NA	NA	NA	NA	NA	NA	NA	NA	NA	NA	NA	NA	NA	NA	NA	NA	NA	NA	NA	NA	NA	NA	NA	NA	NA	NA	NA	NA	NA	NA	NA	JADLZW010000037.1	41438	43150	-	MBP0120305.1
GCA_016106185	Nitrosarchaeum sp.	PRJNA636190	AOA	d__Archaea;p__Thermoproteota;c__Nitrososphaeria;o__Nitrososphaerales;f__Nitrosopumilaceae;g__Nitrosarchaeum;s__Nitrosarchaeum sp002737445	NA	NA	NA	NA	NA	NA	NA	NA	NA	NA	NA	NA	NA	NA	NA	NA	NA	NA	NA	NA	NA	NA	NA	NA	NA	NA	NA	NA	NA	NA	NA	NA	NA	NA	NA	NA	NA	NA	NA	NA	NA	NA	NA	NA	NA
GCA_016125975	Nitrosopumilus sp.	PRJNA515489	AOA	d__Archaea;p__Thermoproteota;c__Nitrososphaeria;o__Nitrososphaerales;f__Nitrosopumilaceae;g__Nitrosopumilus;s__Nitrosopumilus sp016125975	NA	NA	NA	NA	NA	NA	NA	NA	NA	NA	NA	NA	NA	NA	NA	NA	NA	NA	NA	NA	NA	NA	NA	NA	NA	NA	NA	NA	NA	NA	JAEFCZ010000029.1	16085	16387	-	MBI1662832.1	JAEFCZ010000029.1	15711	16079	-	MBI1662831.1	JAEFCZ010000029.1	14002	15714	-	MBI1662830.1
GCA_016126025	Thaumarchaeota archaeon	PRJNA255756	AOA	d__Archaea;p__Thermoproteota;c__Nitrososphaeria;o__Nitrososphaerales;f__Nitrosopumilaceae;g__VYCS01;s__VYCS01 sp016126025	NA	NA	NA	NA	NA	NA	NA	NA	NA	NA	NA	NA	NA	NA	NA	NA	NA	NA	NA	NA	NA	NA	NA	NA	NA	NA	NA	NA	NA	NA	JAEFDA010000029.1	22503	22805	+	MBI1657492.1	JAEFDA010000029.1	22810	23172	+	MBI1657493.1	JAEFDA010000029.1	23181	24875	+	MBI1657494.1
GCA_016176745	Nitrosopumilales archaeon	PRJNA640378	AOA	d__Archaea;p__Thermoproteota;c__Nitrososphaeria;o__Nitrososphaerales;f__Nitrosopumilaceae;g__VHBM01;s__VHBM01 sp016176745	NA	NA	NA	NA	NA	NA	NA	NA	NA	NA	NA	NA	NA	NA	NA	NA	NA	NA	NA	NA	NA	NA	NA	NA	NA	NA	NA	NA	NA	NA	JACOWO010000081.1;JACOWO010000112.1	1636;520	1938;921	+;+	MBI2006358.1;MBI2006515.1	JACOWO010000081.1	1945	2307	+	MBI2006359.1	JACOWO010000081.1	2310	4019	+	MBI2006360.1
GCA_016178405	Thaumarchaeota archaeon	PRJNA640378	AOA	d__Archaea;p__Thermoproteota;c__Nitrososphaeria;o__Nitrososphaerales;f__Nitrosopumilaceae;g__TA-20;s__TA-20 sp007280335	NA	NA	NA	NA	NA	NA	NA	NA	NA	NA	NA	NA	NA	NA	NA	NA	NA	NA	NA	NA	NA	NA	NA	NA	NA	NA	NA	NA	NA	NA	JACOTI010000029.1;JACOTI010000029.1	27867;37655	28169;38032	+;+	MBI1828660.1;MBI1828672.1	JACOTI010000029.1	28172	28543	+	MBI1828661.1	JACOTI010000029.1	28540	30252	+	MBI1828662.1
GCA_016186075	Nitrosarchaeum sp.	PRJNA640378	AOA	d__Archaea;p__Thermoproteota;c__Nitrososphaeria;o__Nitrososphaerales;f__Nitrosopumilaceae;g__Nitrosarchaeum;s__Nitrosarchaeum sp004297665	NA	NA	NA	NA	NA	NA	NA	NA	NA	NA	NA	NA	NA	NA	NA	NA	NA	NA	NA	NA	NA	NA	NA	NA	NA	NA	NA	NA	NA	NA	NA	NA	NA	NA	NA	NA	NA	NA	NA	NA	NA	NA	NA	NA	NA
GCA_016200035	Thaumarchaeota archaeon	PRJNA640378	AOA	d__Archaea;p__Thermoproteota;c__Nitrososphaeria;o__Nitrososphaerales;f__Nitrosopumilaceae;g__JACQFM01;s__JACQFM01 sp016200035	NA	NA	NA	NA	NA	NA	NA	NA	NA	NA	NA	NA	NA	NA	NA	NA	NA	NA	NA	NA	NA	NA	NA	NA	NA	NA	NA	NA	NA	NA	NA	NA	NA	NA	NA	NA	NA	NA	NA	NA	NA	NA	NA	NA	NA
GCA_016201435	Thaumarchaeota archaeon	PRJNA640378	AOA	d__Archaea;p__Thermoproteota;c__Nitrososphaeria;o__Nitrososphaerales;f__Nitrosopumilaceae;g__TA-20;s__TA-20 sp016201435	NA	NA	NA	NA	NA	NA	NA	NA	NA	NA	NA	NA	NA	NA	NA	NA	NA	NA	NA	NA	NA	NA	NA	NA	NA	NA	NA	NA	NA	NA	JACQCT010000002.1	27069	27371	+	MBI3638823.1	JACQCT010000002.1	27374	27745	+	MBI3638824.1	JACQCT010000002.1	27742	29454	+	MBI3638825.1
GCA_016201515	Thaumarchaeota archaeon	PRJNA640378	AOA	d__Archaea;p__Thermoproteota;c__Nitrososphaeria;o__Nitrososphaerales;f__Nitrosopumilaceae;g__TA-20;s__TA-20 sp007280335	NA	NA	NA	NA	NA	NA	NA	NA	NA	NA	NA	NA	NA	NA	NA	NA	NA	NA	NA	NA	NA	NA	NA	NA	NA	NA	NA	NA	NA	NA	JACQCS010000003.1;JACQCS010000037.1	2833;31450	3210;31752	+;+	MBI3640848.1;MBI3642040.1	JACQCS010000037.1	31755	32126	+	MBI3642041.1	JACQCS010000037.1	32123	33835	+	MBI3642042.1
GCA_016215465	Thaumarchaeota archaeon	PRJNA640378	AOA	d__Archaea;p__Thermoproteota;c__Nitrososphaeria;o__Nitrososphaerales;f__Nitrosopumilaceae;g__Nitrosotenuis;s__Nitrosotenuis sp016215465	NA	NA	NA	NA	NA	NA	NA	NA	NA	NA	NA	NA	NA	NA	NA	NA	NA	NA	NA	NA	NA	NA	NA	NA	NA	NA	NA	NA	NA	NA	NA	NA	NA	NA	NA	NA	NA	NA	NA	NA	NA	NA	NA	NA	NA
GCA_016234975	Nitrosarchaeum sp.	PRJNA640378	AOA	d__Archaea;p__Thermoproteota;c__Nitrososphaeria;o__Nitrososphaerales;f__Nitrosopumilaceae;g__Nitrosarchaeum;s__Nitrosarchaeum sp016234975	NA	NA	NA	NA	NA	NA	NA	NA	NA	NA	NA	NA	NA	NA	NA	NA	NA	NA	NA	NA	NA	NA	NA	NA	NA	NA	NA	NA	NA	NA	NA	NA	NA	NA	NA	NA	NA	NA	NA	NA	NA	NA	NA	NA	NA
GCA_016276965	Nitrosopumilales archaeon	PRJNA489438	AOA	d__Archaea;p__Thermoproteota;c__Nitrososphaeria;o__Nitrososphaerales;f__Nitrosopumilaceae;g__CSP1-1;s__CSP1-1 sp016276965	NA	NA	NA	NA	NA	NA	NA	NA	NA	NA	NA	NA	NA	NA	NA	NA	NA	NA	NA	NA	NA	NA	NA	NA	NA	NA	NA	NA	NA	NA	JADNRU010000022.1	691	993	-	KAG0511302.1	JADNRU010000022.1	321	686	-	KAG0511301.1	NA	NA	NA	NA	NA
GCA_016782145	Nitrososphaeraceae archaeon	PRJNA665391	AOA	d__Archaea;p__Thermoproteota;c__Nitrososphaeria;o__Nitrososphaerales;f__Nitrososphaeraceae;g__Nitrosocosmicus;s__Nitrosocosmicus sp016782225	NA	NA	NA	NA	NA	NA	NA	NA	NA	NA	NA	NA	NA	NA	NA	NA	NA	NA	NA	NA	NA	NA	NA	NA	NA	NA	NA	NA	NA	NA	JADDOX010000096.1	10577	10876	-	JADDOX010000096.1_12	JADDOX010000096.1	10136	10510	-	JADDOX010000096.1_11	JADDOX010000096.1	8394	10121	-	JADDOX010000096.1_10
GCA_016782225	Nitrososphaeraceae archaeon	PRJNA665391	AOA	d__Archaea;p__Thermoproteota;c__Nitrososphaeria;o__Nitrososphaerales;f__Nitrososphaeraceae;g__Nitrosocosmicus;s__Nitrosocosmicus sp016782225	NA	NA	NA	NA	NA	NA	NA	NA	NA	NA	NA	NA	NA	NA	NA	NA	NA	NA	NA	NA	NA	NA	NA	NA	NA	NA	NA	NA	NA	NA	JADDOW010000043.1	10586	10888	-	JADDOW010000043.1_12	JADDOW010000043.1	10145	10519	-	JADDOW010000043.1_11	JADDOW010000043.1	8403	10130	-	JADDOW010000043.1_10
GCA_016782245	Nitrososphaeraceae archaeon	PRJNA665391	AOA	d__Archaea;p__Thermoproteota;c__Nitrososphaeria;o__Nitrososphaerales;f__Nitrososphaeraceae;g__Nitrosocosmicus;s__Nitrosocosmicus sp016782315	NA	NA	NA	NA	NA	NA	NA	NA	NA	NA	NA	NA	NA	NA	NA	NA	NA	NA	NA	NA	NA	NA	NA	NA	NA	NA	NA	NA	NA	NA	JADDOS010000178.1	30010	30312	+	JADDOS010000178.1_39	JADDOS010000178.1	30379	30753	+	JADDOS010000178.1_40	JADDOS010000178.1	30768	32495	+	JADDOS010000178.1_41
GCA_016782265	Nitrososphaeraceae archaeon	PRJNA665391	AOA	d__Archaea;p__Thermoproteota;c__Nitrososphaeria;o__Nitrososphaerales;f__Nitrososphaeraceae;g__Nitrosocosmicus;s__Nitrosocosmicus sp016782315	NA	NA	NA	NA	NA	NA	NA	NA	NA	NA	NA	NA	NA	NA	NA	NA	NA	NA	NA	NA	NA	NA	NA	NA	NA	NA	NA	NA	NA	NA	JADDOT010000088.1	5548	5847	+	JADDOT010000088.1_8	JADDOT010000088.1	5914	6288	+	JADDOT010000088.1_9	JADDOT010000088.1	6303	8030	+	JADDOT010000088.1_10
GCA_016782285	Nitrososphaeraceae archaeon	PRJNA665391	AOA	NA	NA	NA	NA	NA	NA	NA	NA	NA	NA	NA	NA	NA	NA	NA	NA	NA	NA	NA	NA	NA	NA	NA	NA	NA	NA	NA	NA	NA	NA	NA	JADDOR010000012.1	9385	9684	-	JADDOR010000012.1_12	JADDOR010000012.1	8944	9318	-	JADDOR010000012.1_11	JADDOR010000012.1	7202	8929	-	JADDOR010000012.1_10
GCA_016782315	Nitrososphaeraceae archaeon	PRJNA665391	AOA	d__Archaea;p__Thermoproteota;c__Nitrososphaeria;o__Nitrososphaerales;f__Nitrososphaeraceae;g__Nitrosocosmicus;s__Nitrosocosmicus sp016782315	NA	NA	NA	NA	NA	NA	NA	NA	NA	NA	NA	NA	NA	NA	NA	NA	NA	NA	NA	NA	NA	NA	NA	NA	NA	NA	NA	NA	NA	NA	JADDOQ010000029.1	10084	10383	-	JADDOQ010000029.1_12	JADDOQ010000029.1	9643	10017	-	JADDOQ010000029.1_11	JADDOQ010000029.1	7898	9625	-	JADDOQ010000029.1_10
GCA_016784665	Nitrosopumilus sp.	PRJNA638805	AOA	d__Archaea;p__Thermoproteota;c__Nitrososphaeria;o__Nitrososphaerales;f__Nitrosopumilaceae;g__Nitrosopumilus;s__Nitrosopumilus sp014384555	NA	NA	NA	NA	NA	NA	NA	NA	NA	NA	NA	NA	NA	NA	NA	NA	NA	NA	NA	NA	NA	NA	NA	NA	NA	NA	NA	NA	NA	NA	NA	NA	NA	NA	NA	NA	NA	NA	NA	NA	NA	NA	NA	NA	NA
GCA_016838745	Nitrosopumilales archaeon	PRJNA489438	AOA	NA	NA	NA	NA	NA	NA	NA	NA	NA	NA	NA	NA	NA	NA	NA	NA	NA	NA	NA	NA	NA	NA	NA	NA	NA	NA	NA	NA	NA	NA	NA	NA	NA	NA	NA	NA	NA	NA	NA	NA	NA	NA	NA	NA	NA	NA
GCA_016838795	Nitrosopumilales archaeon	PRJNA489438	AOA	d__Archaea;p__Thermoproteota;c__Nitrososphaeria;o__Nitrososphaerales;f__Nitrosopumilaceae;g__DRGT01;s__DRGT01 sp016838795	NA	NA	NA	NA	NA	NA	NA	NA	NA	NA	NA	NA	NA	NA	NA	NA	NA	NA	NA	NA	NA	NA	NA	NA	NA	NA	NA	NA	NA	NA	JAEHKQ010000013.1	1387	1785	-	KAG2474569.1	NA	NA	NA	NA	NA	NA	NA	NA	NA	NA
GCA_016838825	Nitrosopumilales archaeon	PRJNA489438	AOA	d__Archaea;p__Thermoproteota;c__Nitrososphaeria;o__Nitrososphaerales;f__Nitrosopumilaceae;g__JAEHKU01;s__JAEHKU01 sp016838825	NA	NA	NA	NA	NA	NA	NA	NA	NA	NA	NA	NA	NA	NA	NA	NA	NA	NA	NA	NA	NA	NA	NA	NA	NA	NA	NA	NA	NA	NA	NA	NA	NA	NA	NA	NA	NA	NA	NA	NA	NA	NA	NA	NA	NA
GCA_016838845	Nitrosopumilales archaeon	PRJNA529480	AOA	d__Archaea;p__Thermoproteota;c__Nitrososphaeria;o__Nitrososphaerales;f__Nitrosopumilaceae;g__DRGT01;s__DRGT01 sp016838845	NA	NA	NA	NA	NA	NA	NA	NA	NA	NA	NA	NA	NA	NA	NA	NA	NA	NA	NA	NA	NA	NA	NA	NA	NA	NA	NA	NA	NA	NA	JAEHKV010000053.1;JAEHKV010000053.1	8929;16924	9327;17229	-;-	KAG2478412.1;KAG2478421.1	JAEHKV010000053.1	16558	16920	-	KAG2478420.1	JAEHKV010000053.1	14842	16554	-	KAG2478419.1
GCA_016844685	Candidatus Nitrosotenuis sp.	PRJNA579838	AOA	d__Archaea;p__Thermoproteota;c__Nitrososphaeria;o__Nitrososphaerales;f__Nitrosopumilaceae;g__Nitrosotenuis;s__Nitrosotenuis sp016844685	NA	NA	NA	NA	NA	NA	NA	NA	NA	NA	NA	NA	NA	NA	NA	NA	NA	NA	NA	NA	NA	NA	NA	NA	NA	NA	NA	NA	NA	NA	JAENJF010000047.1	8386	8688	+	MBM2852439.1	JAENJF010000047.1	8693	9052	+	MBM2852440.1	JAENJF010000047.1	9049	10761	+	MBM2852441.1
GCA_016871975	Thaumarchaeota archaeon	PRJNA523022	AOA	d__Archaea;p__Thermoproteota;c__Nitrososphaeria;o__Nitrososphaerales;f__Nitrosopumilaceae;g__VHBM01;s__VHBM01 sp016871975	NA	NA	NA	NA	NA	NA	NA	NA	NA	NA	NA	NA	NA	NA	NA	NA	NA	NA	NA	NA	NA	NA	NA	NA	NA	NA	NA	NA	NA	NA	VHBM01000001.1;VHBM01000002.1	45554;22223	45955;22525	-;-	MBM3894866.1;MBM3894900.1	VHBM01000002.1	21855	22217	-	MBM3894899.1	VHBM01000002.1	20140	21852	-	MBM3894898.1
GCA_016872015	Thaumarchaeota archaeon	PRJNA523022	AOA	d__Archaea;p__Thermoproteota;c__Nitrososphaeria;o__Nitrososphaerales;f__Nitrosopumilaceae;g__Nitrosotenuis;s__Nitrosotenuis sp016872015	NA	NA	NA	NA	NA	NA	NA	NA	NA	NA	NA	NA	NA	NA	NA	NA	NA	NA	NA	NA	NA	NA	NA	NA	NA	NA	NA	NA	NA	NA	NA	NA	NA	NA	NA	NA	NA	NA	NA	NA	NA	NA	NA	NA	NA
GCA_016872055	Thaumarchaeota archaeon	PRJNA523022	AOA	d__Archaea;p__Thermoproteota;c__Nitrososphaeria;o__Nitrososphaerales;f__Nitrosopumilaceae;g__Nitrosotenuis;s__Nitrosotenuis sp016872055	NA	NA	NA	NA	NA	NA	NA	NA	NA	NA	NA	NA	NA	NA	NA	NA	NA	NA	NA	NA	NA	NA	NA	NA	NA	NA	NA	NA	NA	NA	VHBH01000002.1	96000	96302	-	MBM3905564.1	VHBH01000002.1	95632	95994	-	MBM3905563.1	VHBH01000002.1	93923	95635	-	MBM3905562.1
GCA_017855915	Nitrosopumilus sp.	PRJNA699965	AOA	d__Archaea;p__Thermoproteota;c__Nitrososphaeria;o__Nitrososphaerales;f__Nitrosopumilaceae;g__Nitrosopumilus;s__Nitrosopumilus sp003702495	NA	NA	NA	NA	NA	NA	NA	NA	NA	NA	NA	NA	NA	NA	NA	NA	NA	NA	NA	NA	NA	NA	NA	NA	NA	NA	NA	NA	NA	NA	NA	NA	NA	NA	NA	NA	NA	NA	NA	NA	NA	NA	NA	NA	NA
GCA_018128925	Nitrosopumilus sp. K4	PRJNA683739	AOA	d__Archaea;p__Thermoproteota;c__Nitrososphaeria;o__Nitrososphaerales;f__Nitrosopumilaceae;g__Nitrosarchaeum_A;s__Nitrosarchaeum_A sp018128925	NA	NA	NA	NA	NA	NA	NA	NA	NA	NA	NA	NA	NA	NA	NA	NA	NA	NA	NA	NA	NA	NA	NA	NA	NA	NA	NA	NA	NA	NA	NA	NA	NA	NA	NA	NA	NA	NA	NA	NA	NA	NA	NA	NA	NA
GCA_018263505	Nitrosopumilus sp.	PRJNA593704	AOA	d__Archaea;p__Thermoproteota;c__Nitrososphaeria;o__Nitrososphaerales;f__Nitrosopumilaceae;g__Nitrosopumilus;s__Nitrosopumilus sp018263505	NA	NA	NA	NA	NA	NA	NA	NA	NA	NA	NA	NA	NA	NA	NA	NA	NA	NA	NA	NA	NA	NA	NA	NA	NA	NA	NA	NA	NA	NA	NA	NA	NA	NA	NA	NA	NA	NA	NA	NA	NA	NA	NA	NA	NA
GCA_018334095	Nitrosarchaeum sp.	PRJNA672823	AOA	d__Archaea;p__Thermoproteota;c__Nitrososphaeria;o__Nitrososphaerales;f__Nitrosopumilaceae;g__Nitrosarchaeum;s__Nitrosarchaeum sp018334095	NA	NA	NA	NA	NA	NA	NA	NA	NA	NA	NA	NA	NA	NA	NA	NA	NA	NA	NA	NA	NA	NA	NA	NA	NA	NA	NA	NA	NA	NA	JAGXTE010000067.1	65721	66023	+	MBS3926953.1	JAGXTE010000067.1	66027	66386	+	MBS3926954.1	JAGXTE010000067.1	66383	68095	+	MBS3926955.1
GCA_018646185	Nitrosopumilus sp.	PRJNA630981	AOA	d__Archaea;p__Thermoproteota;c__Nitrososphaeria;o__Nitrososphaerales;f__Nitrosopumilaceae;g__Nitrosopumilus;s__Nitrosopumilus sp018657375	NA	NA	NA	NA	NA	NA	NA	NA	NA	NA	NA	NA	NA	NA	NA	NA	NA	NA	NA	NA	NA	NA	NA	NA	NA	NA	NA	NA	NA	NA	NA	NA	NA	NA	NA	NA	NA	NA	NA	NA	NA	NA	NA	NA	NA
GCA_018647405	Thaumarchaeota archaeon	PRJNA630981	AOA	d__Archaea;p__Thermoproteota;c__Nitrososphaeria;o__Nitrososphaerales;f__Nitrosopumilaceae;g__Nitrosopelagicus;s__Nitrosopelagicus sp018647405	NA	NA	NA	NA	NA	NA	NA	NA	NA	NA	NA	NA	NA	NA	NA	NA	NA	NA	NA	NA	NA	NA	NA	NA	NA	NA	NA	NA	NA	NA	JABGTD010000066.1	7528	7830	+	MBT3475095.1	JABGTD010000066.1	7836	9959	+	MBT3475096.1	JABGTD010000066.1	7836	9959	+	MBT3475096.1
GCA_018650315	Thaumarchaeota archaeon	PRJNA630981	AOA	d__Archaea;p__Thermoproteota;c__Nitrososphaeria;o__Nitrososphaerales;f__Nitrosopumilaceae;g__Nitrosopelagicus;s__Nitrosopelagicus sp018647405	NA	NA	NA	NA	NA	NA	NA	NA	NA	NA	NA	NA	NA	NA	NA	NA	NA	NA	NA	NA	NA	NA	NA	NA	NA	NA	NA	NA	NA	NA	JABIGE010000118.1	15622	15924	+	MBT4057899.1	JABIGE010000118.1	15930	18053	+	MBT4057900.1	JABIGE010000118.1	15930	18053	+	MBT4057900.1
GCA_018651205	Nitrosopumilus sp.	PRJNA630981	AOA	d__Archaea;p__Thermoproteota;c__Nitrososphaeria;o__Nitrososphaerales;f__Nitrosopumilaceae;g__Nitrosopumilus;s__Nitrosopumilus sp018657375	NA	NA	NA	NA	NA	NA	NA	NA	NA	NA	NA	NA	NA	NA	NA	NA	NA	NA	NA	NA	NA	NA	NA	NA	NA	NA	NA	NA	NA	NA	NA	NA	NA	NA	NA	NA	NA	NA	NA	NA	NA	NA	NA	NA	NA
GCA_018652765	Nitrosopumilus sp.	PRJNA630981	AOA	d__Archaea;p__Thermoproteota;c__Nitrososphaeria;o__Nitrososphaerales;f__Nitrosopumilaceae;g__Nitrosopumilus;s__Nitrosopumilus sp018674605	NA	NA	NA	NA	NA	NA	NA	NA	NA	NA	NA	NA	NA	NA	NA	NA	NA	NA	NA	NA	NA	NA	NA	NA	NA	NA	NA	NA	NA	NA	JABIBK010000009.1	9685	9993	+	MBT4298477.1	JABIBK010000009.1	9995	10363	+	MBT4298478.1	JABIBK010000009.1	10360	12072	+	MBT4298479.1
GCA_018655005	Thaumarchaeota archaeon	PRJNA630981	AOA	d__Archaea;p__Thermoproteota;c__Nitrososphaeria;o__Nitrososphaerales;f__Nitrosopumilaceae;g__Nitrosopelagicus;s__Nitrosopelagicus sp018647405	NA	NA	NA	NA	NA	NA	NA	NA	NA	NA	NA	NA	NA	NA	NA	NA	NA	NA	NA	NA	NA	NA	NA	NA	NA	NA	NA	NA	NA	NA	JABIKN010000066.1	3117	3419	-	MBT3743864.1	JABIKN010000066.1	988	3111	-	MBT3743863.1	JABIKN010000066.1	988	3111	-	MBT3743863.1
GCA_018657705	Thaumarchaeota archaeon	PRJNA630981	AOA	d__Archaea;p__Thermoproteota;c__Nitrososphaeria;o__Nitrososphaerales;f__Nitrosopumilaceae;g__Nitrosopelagicus;s__Nitrosopelagicus sp018647405	NA	NA	NA	NA	NA	NA	NA	NA	NA	NA	NA	NA	NA	NA	NA	NA	NA	NA	NA	NA	NA	NA	NA	NA	NA	NA	NA	NA	NA	NA	JABHWP010000052.1	20951	21253	+	MBT4510392.1	JABHWP010000052.1	21259	23382	+	MBT4510393.1	JABHWP010000052.1	21259	23382	+	MBT4510393.1
GCA_018658785	Thaumarchaeota archaeon	PRJNA630981	AOA	d__Archaea;p__Thermoproteota;c__Nitrososphaeria;o__Nitrososphaerales;f__Nitrosopumilaceae;g__Nitrosopelagicus;s__Nitrosopelagicus sp018647405	NA	NA	NA	NA	NA	NA	NA	NA	NA	NA	NA	NA	NA	NA	NA	NA	NA	NA	NA	NA	NA	NA	NA	NA	NA	NA	NA	NA	NA	NA	JABHUO010000003.1	2962	3264	-	MBT4674975.1	JABHUO010000003.1	833	2956	-	MBT4674974.1	JABHUO010000003.1	833	2956	-	MBT4674974.1
GCA_018659865	Thaumarchaeota archaeon	PRJNA630981	AOA	d__Archaea;p__Thermoproteota;c__Nitrososphaeria;o__Nitrososphaerales;f__Nitrosopumilaceae;g__Nitrosopelagicus;s__Nitrosopelagicus sp018647405	NA	NA	NA	NA	NA	NA	NA	NA	NA	NA	NA	NA	NA	NA	NA	NA	NA	NA	NA	NA	NA	NA	NA	NA	NA	NA	NA	NA	NA	NA	JABJLM010000015.1	3804	4106	-	MBT4972785.1	JABJLM010000015.1	1675	3798	-	MBT4972784.1	JABJLM010000015.1	1675	3798	-	MBT4972784.1
GCA_018661625	Candidatus Nitrosopelagicus sp.	PRJNA630981	AOA	d__Archaea;p__Thermoproteota;c__Nitrososphaeria;o__Nitrososphaerales;f__Nitrosopumilaceae;g__Nitrosopelagicus;s__Nitrosopelagicus sp018691945	NA	NA	NA	NA	NA	NA	NA	NA	NA	NA	NA	NA	NA	NA	NA	NA	NA	NA	NA	NA	NA	NA	NA	NA	NA	NA	NA	NA	NA	NA	JABJHY010000017.1	2850	3152	-	MBT5170809.1	JABJHY010000017.1	721	2844	-	MBT5170808.1	JABJHY010000017.1	721	2844	-	MBT5170808.1
GCA_018661975	Thaumarchaeota archaeon	PRJNA630981	AOA	d__Archaea;p__Thermoproteota;c__Nitrososphaeria;o__Nitrososphaerales;f__Nitrosopumilaceae;g__Nitrosopelagicus;s__Nitrosopelagicus sp018647405	NA	NA	NA	NA	NA	NA	NA	NA	NA	NA	NA	NA	NA	NA	NA	NA	NA	NA	NA	NA	NA	NA	NA	NA	NA	NA	NA	NA	NA	NA	JABJHB010000062.1	7528	7830	+	MBT5238887.1	JABJHB010000062.1	7836	9959	+	MBT5238888.1	JABJHB010000062.1	7836	9959	+	MBT5238888.1
GCA_018668425	Thaumarchaeota archaeon	PRJNA630981	AOA	d__Archaea;p__Thermoproteota;c__Nitrososphaeria;o__Nitrososphaerales;f__Nitrosopumilaceae;g__Nitrosopumilus;s__Nitrosopumilus sp018668425	NA	NA	NA	NA	NA	NA	NA	NA	NA	NA	NA	NA	NA	NA	NA	NA	NA	NA	NA	NA	NA	NA	NA	NA	NA	NA	NA	NA	NA	NA	NA	NA	NA	NA	NA	NA	NA	NA	NA	NA	NA	NA	NA	NA	NA
GCA_018669145	Thaumarchaeota archaeon	PRJNA630981	AOA	d__Archaea;p__Thermoproteota;c__Nitrososphaeria;o__Nitrososphaerales;f__Nitrosopumilaceae;g__Nitrosopelagicus;s__Nitrosopelagicus sp018647405	NA	NA	NA	NA	NA	NA	NA	NA	NA	NA	NA	NA	NA	NA	NA	NA	NA	NA	NA	NA	NA	NA	NA	NA	NA	NA	NA	NA	NA	NA	JABIZY010000073.1	3429	3731	-	MBT6370815.1	JABIZY010000073.1	1300	3423	-	MBT6370814.1	JABIZY010000073.1	1300	3423	-	MBT6370814.1
GCA_018671875	Thaumarchaeota archaeon	PRJNA630981	AOA	d__Archaea;p__Thermoproteota;c__Nitrososphaeria;o__Nitrososphaerales;f__Nitrosopumilaceae;g__Nitrosopelagicus;s__Nitrosopelagicus sp018647405	NA	NA	NA	NA	NA	NA	NA	NA	NA	NA	NA	NA	NA	NA	NA	NA	NA	NA	NA	NA	NA	NA	NA	NA	NA	NA	NA	NA	NA	NA	JABHGU010000065.1	1704	2006	-	MBT7360009.1	JABHGU010000065.1	1	1698	-	MBT7360008.1	JABHGU010000065.1	1	1698	-	MBT7360008.1
GCA_018674605	Nitrosopumilus sp.	PRJNA630981	AOA	d__Archaea;p__Thermoproteota;c__Nitrososphaeria;o__Nitrososphaerales;f__Nitrosopumilaceae;g__Nitrosopumilus;s__Nitrosopumilus sp018674605	NA	NA	NA	NA	NA	NA	NA	NA	NA	NA	NA	NA	NA	NA	NA	NA	NA	NA	NA	NA	NA	NA	NA	NA	NA	NA	NA	NA	NA	NA	JABGZU010000138.1	10287	10595	+	MBT7920549.1	JABGZU010000138.1	10597	10965	+	MBT7920550.1	JABGZU010000138.1	10962	12674	+	MBT7920551.1
GCA_018674995	Thaumarchaeota archaeon	PRJNA630981	AOA	d__Archaea;p__Thermoproteota;c__Nitrososphaeria;o__Nitrososphaerales;f__Nitrosopumilaceae;g__Nitrosopelagicus;s__Nitrosopelagicus sp018647405	NA	NA	NA	NA	NA	NA	NA	NA	NA	NA	NA	NA	NA	NA	NA	NA	NA	NA	NA	NA	NA	NA	NA	NA	NA	NA	NA	NA	NA	NA	JABGYZ010000006.1	2898	3200	-	MBT7823631.1	JABGYZ010000006.1	769	2892	-	MBT7823630.1	JABGYZ010000006.1	769	2892	-	MBT7823630.1
GCA_018680225	Nitrosopumilus sp.	PRJNA623061	AOA	d__Archaea;p__Thermoproteota;c__Nitrososphaeria;o__Nitrososphaerales;f__Nitrosopumilaceae;g__Nitrosopumilus;s__Nitrosopumilus sp013043295	NA	NA	NA	NA	NA	NA	NA	NA	NA	NA	NA	NA	NA	NA	NA	NA	NA	NA	NA	NA	NA	NA	NA	NA	NA	NA	NA	NA	NA	NA	NA	NA	NA	NA	NA	NA	NA	NA	NA	NA	NA	NA	NA	NA	NA
GCA_018695895	Nitrosopumilus sp.	PRJNA630981	AOA	d__Archaea;p__Thermoproteota;c__Nitrososphaeria;o__Nitrososphaerales;f__Nitrosopumilaceae;g__Nitrosopumilus;s__Nitrosopumilus sp018674605	NA	NA	NA	NA	NA	NA	NA	NA	NA	NA	NA	NA	NA	NA	NA	NA	NA	NA	NA	NA	NA	NA	NA	NA	NA	NA	NA	NA	NA	NA	JABHQA010000144.1	5778	6086	-	MBT6807743.1	JABHQA010000144.1	5408	5776	-	MBT6807742.1	JABHQA010000144.1	3699	5411	-	MBT6807741.1
GCA_018697895	Nitrosopumilus sp.	PRJNA630981	AOA	d__Archaea;p__Thermoproteota;c__Nitrososphaeria;o__Nitrososphaerales;f__Nitrosopumilaceae;g__Nitrosopumilus;s__Nitrosopumilus sp018674605	NA	NA	NA	NA	NA	NA	NA	NA	NA	NA	NA	NA	NA	NA	NA	NA	NA	NA	NA	NA	NA	NA	NA	NA	NA	NA	NA	NA	NA	NA	JABINL010000084.1	5440	5748	-	MBT6083514.1	JABINL010000084.1	5070	5438	-	MBT6083513.1	JABINL010000084.1	3361	5073	-	MBT6083512.1
GCA_018698115	Thaumarchaeota archaeon	PRJNA630981	AOA	d__Archaea;p__Thermoproteota;c__Nitrososphaeria;o__Nitrososphaerales;f__Nitrosopumilaceae;g__Nitrosopelagicus;s__Nitrosopelagicus sp018647405	NA	NA	NA	NA	NA	NA	NA	NA	NA	NA	NA	NA	NA	NA	NA	NA	NA	NA	NA	NA	NA	NA	NA	NA	NA	NA	NA	NA	NA	NA	JABINX010000058.1	12961	13263	-	MBT5993740.1	JABINX010000058.1	10832	12955	-	MBT5993739.1	JABINX010000058.1	10832	12955	-	MBT5993739.1
GCA_019246625	Nitrososphaeraceae archaeon	PRJNA687273	AOA	d__Archaea;p__Thermoproteota;c__Nitrososphaeria;o__Nitrososphaerales;f__Nitrososphaeraceae;g__JAFAQB01;s__JAFAQB01 sp019246625	NA	NA	NA	NA	NA	NA	NA	NA	NA	NA	NA	NA	NA	NA	NA	NA	NA	NA	NA	NA	NA	NA	NA	NA	NA	NA	NA	NA	NA	NA	JAFAQB010000021.1	12576	12878	+	MBV9175689.1	JAFAQB010000021.1	12973	13341	+	MBV9175690.1	JAFAQB010000021.1	13362	15146	+	MBV9175691.1
GCA_019654575	Candidatus Nitrosopelagicus sp.	PRJDB11069	AOA	NA	NA	NA	NA	NA	NA	NA	NA	NA	NA	NA	NA	NA	NA	NA	NA	NA	NA	NA	NA	NA	NA	NA	NA	NA	NA	NA	NA	NA	NA	NA	NA	NA	NA	NA	NA	BPEA01000003.1	48658	48903	-	GIT55459.1	BPEA01000003.1	46805	48616	-	GIT55458.1
GCA_020027255	Nitrosopumilaceae archaeon	PRJNA723199	AOA	NA	NA	NA	NA	NA	NA	NA	NA	NA	NA	NA	NA	NA	NA	NA	NA	NA	NA	NA	NA	NA	NA	NA	NA	NA	NA	NA	NA	NA	NA	NA	NA	NA	NA	NA	NA	NA	NA	NA	NA	NA	NA	NA	NA	NA	NA
GCA_020027325	Cenarchaeum sp.	PRJNA723199	AOA	NA	NA	NA	NA	NA	NA	NA	NA	NA	NA	NA	NA	NA	NA	NA	NA	NA	NA	NA	NA	NA	NA	NA	NA	NA	NA	NA	NA	NA	NA	NA	JAHRAL010000086.1	2723	3025	+	JAHRAL010000086.1_4	JAHRAL010000086.1	3032	3400	+	JAHRAL010000086.1_5	JAHRAL010000086.1	3397	5109	+	JAHRAL010000086.1_6
GCA_020028255	Nitrososphaeraceae archaeon	PRJNA576070	AOA	NA	NA	NA	NA	NA	NA	NA	NA	NA	NA	NA	NA	NA	NA	NA	NA	NA	NA	NA	NA	NA	NA	NA	NA	NA	NA	NA	NA	NA	NA	NA	JAHWYJ010000060.1;JAHWYJ010000060.1	5878;8149	6180;8526	-;-	JAHWYJ010000060.1_8;JAHWYJ010000060.1_10	JAHWYJ010000060.1	5490	5858	-	JAHWYJ010000060.1_7	JAHWYJ010000060.1	3769	5487	-	JAHWYJ010000060.1_6
GCA_020028315	Nitrososphaeraceae archaeon	PRJNA576070	AOA	NA	NA	NA	NA	NA	NA	NA	NA	NA	NA	NA	NA	NA	NA	NA	NA	NA	NA	NA	NA	NA	NA	NA	NA	NA	NA	NA	NA	NA	NA	NA	JAHWYK010000128.1	143	520	-	JAHWYK010000128.1_1	NA	NA	NA	NA	NA	NA	NA	NA	NA	NA
GCA_020028355	Nitrososphaeraceae archaeon	PRJNA576070	AOA	NA	NA	NA	NA	NA	NA	NA	NA	NA	NA	NA	NA	NA	NA	NA	NA	NA	NA	NA	NA	NA	NA	NA	NA	NA	NA	NA	NA	NA	NA	NA	JAHZNU010000176.1	2037	2414	-	JAHZNU010000176.1_3	NA	NA	NA	NA	NA	NA	NA	NA	NA	NA
GCA_020028975	Nitrososphaeraceae archaeon	PRJNA576070	AOA	NA	NA	NA	NA	NA	NA	NA	NA	NA	NA	NA	NA	NA	NA	NA	NA	NA	NA	NA	NA	NA	NA	NA	NA	NA	NA	NA	NA	NA	NA	NA	JAIBII010000032.1;JAIBII010000032.1	5956;8227	6258;8604	-;-	JAIBII010000032.1_8;JAIBII010000032.1_10	JAIBII010000032.1	5568	5936	-	JAIBII010000032.1_7	JAIBII010000032.1	3847	5565	-	JAIBII010000032.1_6
GCA_020029015	Nitrososphaeraceae archaeon	PRJNA576070	AOA	NA	NA	NA	NA	NA	NA	NA	NA	NA	NA	NA	NA	NA	NA	NA	NA	NA	NA	NA	NA	NA	NA	NA	NA	NA	NA	NA	NA	NA	NA	NA	JAIBIL010000040.1;JAIBIL010000186.1	8568;2019	8870;2396	-;-	JAIBIL010000040.1_12;JAIBIL010000186.1_2	JAIBIL010000040.1	8180	8548	-	JAIBIL010000040.1_11	JAIBIL010000040.1	6459	8177	-	JAIBIL010000040.1_10
GCA_020029045	Nitrososphaeraceae archaeon	PRJNA576070	AOA	NA	NA	NA	NA	NA	NA	NA	NA	NA	NA	NA	NA	NA	NA	NA	NA	NA	NA	NA	NA	NA	NA	NA	NA	NA	NA	NA	NA	NA	NA	NA	JAIBIK010000148.1	2858	3235	+	JAIBIK010000148.1_3	JAIBIK010000116.1;JAIBIK010000148.1	244;5411	612;5779	+;+	JAIBIK010000116.1_2;JAIBIK010000148.1_6	JAIBIK010000116.1;JAIBIK010000148.1	615;5782	2333;7500	+;+	JAIBIK010000116.1_3;JAIBIK010000148.1_7
GCA_020029115	Nitrososphaeraceae archaeon	PRJNA576070	AOA	NA	NA	NA	NA	NA	NA	NA	NA	NA	NA	NA	NA	NA	NA	NA	NA	NA	NA	NA	NA	NA	NA	NA	NA	NA	NA	NA	NA	NA	NA	NA	JAIBIP010000026.1;JAIBIP010000026.1	1263;3609	1640;3911	+;+	JAIBIP010000026.1_2;JAIBIP010000026.1_4	JAIBIP010000026.1	3931	4299	+	JAIBIP010000026.1_5	JAIBIP010000026.1	4302	6020	+	JAIBIP010000026.1_6
GCA_020029125	Nitrososphaeraceae archaeon	PRJNA576070	AOA	NA	NA	NA	NA	NA	NA	NA	NA	NA	NA	NA	NA	NA	NA	NA	NA	NA	NA	NA	NA	NA	NA	NA	NA	NA	NA	NA	NA	NA	NA	NA	JAIBIR010000203.1;JAIBIR010000203.1	326;2597	628;2974	-;-	JAIBIR010000203.1_2;JAIBIR010000203.1_4	JAIBIR010000203.1	1	306	-	JAIBIR010000203.1_1	JAIBIR010000153.1	165	1883	+	JAIBIR010000153.1_2
GCA_020029155	Nitrososphaeraceae archaeon	PRJNA576070	AOA	NA	NA	NA	NA	NA	NA	NA	NA	NA	NA	NA	NA	NA	NA	NA	NA	NA	NA	NA	NA	NA	NA	NA	NA	NA	NA	NA	NA	NA	NA	NA	JAIBIS010000025.1;JAIBIS010000139.1	22663;5281	22965;5658	-;+	JAIBIS010000025.1_31;JAIBIS010000139.1_8	JAIBIS010000025.1	22248	22616	-	JAIBIS010000025.1_30	JAIBIS010000025.1	20527	22245	-	JAIBIS010000025.1_29
GCA_020029175	Nitrososphaeraceae archaeon	PRJNA576070	AOA	NA	NA	NA	NA	NA	NA	NA	NA	NA	NA	NA	NA	NA	NA	NA	NA	NA	NA	NA	NA	NA	NA	NA	NA	NA	NA	NA	NA	NA	NA	NA	NA	NA	NA	NA	NA	NA	NA	NA	NA	NA	NA	NA	NA	NA	NA
GCA_020029195	Nitrososphaeraceae archaeon	PRJNA576070	AOA	NA	NA	NA	NA	NA	NA	NA	NA	NA	NA	NA	NA	NA	NA	NA	NA	NA	NA	NA	NA	NA	NA	NA	NA	NA	NA	NA	NA	NA	NA	NA	JAIBIT010000014.1;JAIBIT010000014.1	14009;16280	14311;16657	-;-	JAIBIT010000014.1_18;JAIBIT010000014.1_20	JAIBIT010000014.1	13621	13989	-	JAIBIT010000014.1_17	JAIBIT010000014.1	11900	13618	-	JAIBIT010000014.1_16
GCA_020029245	Nitrososphaeraceae archaeon	PRJNA576070	AOA	NA	NA	NA	NA	NA	NA	NA	NA	NA	NA	NA	NA	NA	NA	NA	NA	NA	NA	NA	NA	NA	NA	NA	NA	NA	NA	NA	NA	NA	NA	NA	JAIBIV010000014.1;JAIBIV010000014.1	14009;16280	14311;16657	-;-	JAIBIV010000014.1_18;JAIBIV010000014.1_20	JAIBIV010000014.1	13621	13989	-	JAIBIV010000014.1_17	JAIBIV010000014.1	11900	13618	-	JAIBIV010000014.1_16
GCA_020431985	Nitrosarchaeum sp.	PRJNA432264	AOA	NA	NA	NA	NA	NA	NA	NA	NA	NA	NA	NA	NA	NA	NA	NA	NA	NA	NA	NA	NA	NA	NA	NA	NA	NA	NA	NA	NA	NA	NA	NA	JAGQHF010000077.1	3262	3564	-	MCA9812048.1	JAGQHF010000077.1	2892	3257	-	MCA9812047.1	JAGQHF010000077.1	1183	2895	-	MCA9812046.1
GCA_020431995	Nitrosopumilus sp.	PRJNA432264	AOA	NA	NA	NA	NA	NA	NA	NA	NA	NA	NA	NA	NA	NA	NA	NA	NA	NA	NA	NA	NA	NA	NA	NA	NA	NA	NA	NA	NA	NA	NA	NA	NA	NA	NA	NA	NA	NA	NA	NA	NA	NA	NA	NA	NA	NA	NA
GCA_020432025	Nitrosarchaeum sp.	PRJNA432264	AOA	NA	NA	NA	NA	NA	NA	NA	NA	NA	NA	NA	NA	NA	NA	NA	NA	NA	NA	NA	NA	NA	NA	NA	NA	NA	NA	NA	NA	NA	NA	NA	NA	NA	NA	NA	NA	NA	NA	NA	NA	NA	NA	NA	NA	NA	NA
GCA_021268345	Candidatus Nitrosomarinus catalina	PRJNA439812	AOA	NA	NA	NA	NA	NA	NA	NA	NA	NA	NA	NA	NA	NA	NA	NA	NA	NA	NA	NA	NA	NA	NA	NA	NA	NA	NA	NA	NA	NA	NA	NA	JAJETX010000007.1	43554	43859	-	JAJETX010000007.1_64	JAJETX010000007.1	43184	43552	-	JAJETX010000007.1_63	JAJETX010000007.1	41475	43187	-	JAJETX010000007.1_62
GCA_021268355	Nitrosopumilus sp.	PRJNA439808	AOA	NA	NA	NA	NA	NA	NA	NA	NA	NA	NA	NA	NA	NA	NA	NA	NA	NA	NA	NA	NA	NA	NA	NA	NA	NA	NA	NA	NA	NA	NA	NA	NA	NA	NA	NA	NA	NA	NA	NA	NA	NA	NA	NA	NA	NA	NA
GCA_021296145	Nitrosopumilaceae archaeon	PRJNA515489	AOA	NA	NA	NA	NA	NA	NA	NA	NA	NA	NA	NA	NA	NA	NA	NA	NA	NA	NA	NA	NA	NA	NA	NA	NA	NA	NA	NA	NA	NA	NA	NA	JAGWAY010000008.1	33000	33302	+	MCE2506128.1	JAGWAY010000008.1	33308	33676	+	MCE2506129.1	JAGWAY010000008.1	33673	35385	+	MCE2506130.1
GCA_021296175	Nitrosopumilaceae archaeon	PRJNA515489	AOA	NA	NA	NA	NA	NA	NA	NA	NA	NA	NA	NA	NA	NA	NA	NA	NA	NA	NA	NA	NA	NA	NA	NA	NA	NA	NA	NA	NA	NA	NA	NA	JAGWAX010000003.1	20842	21147	-	MCE2497528.1	JAGWAX010000003.1	20348	20722	-	MCE2497527.1	JAGWAX010000003.1	18639	20351	-	MCE2497526.1
GCA_021323705	Thaumarchaeota archaeon	PRJNA526826	AOA	NA	NA	NA	NA	NA	NA	NA	NA	NA	NA	NA	NA	NA	NA	NA	NA	NA	NA	NA	NA	NA	NA	NA	NA	NA	NA	NA	NA	NA	NA	NA	JAJPKL010000020.1	14519	14821	-	JAJPKL010000020.1_20	JAJPKL010000020.1	14145	14516	-	JAJPKL010000020.1_19	JAJPKL010000020.1	12436	14148	-	JAJPKL010000020.1_18
GCA_021324715	Nitrososphaeria archaeon	PRJNA526826	AOA	NA	NA	NA	NA	NA	NA	NA	NA	NA	NA	NA	NA	NA	NA	NA	NA	NA	NA	NA	NA	NA	NA	NA	NA	NA	NA	NA	NA	NA	NA	NA	JAJPIN010000233.1	3071	3373	+	JAJPIN010000233.1_4	JAJPIN010000233.1	3393	3761	+	JAJPIN010000233.1_5	JAJPIN010000233.1	3764	5482	+	JAJPIN010000233.1_6
GCA_021325075	Nitrososphaeraceae archaeon	PRJNA526826	AOA	NA	NA	NA	NA	NA	NA	NA	NA	NA	NA	NA	NA	NA	NA	NA	NA	NA	NA	NA	NA	NA	NA	NA	NA	NA	NA	NA	NA	NA	NA	NA	JAJPHX010000186.1	1659	1961	-	JAJPHX010000186.1_3	JAJPHX010000186.1	1291	1653	-	JAJPHX010000186.1_2	JAJPHX010000186.1	3	1298	-	JAJPHX010000186.1_1
GCA_021325295	Nitrososphaeraceae archaeon	PRJNA526826	AOA	NA	NA	NA	NA	NA	NA	NA	NA	NA	NA	NA	NA	NA	NA	NA	NA	NA	NA	NA	NA	NA	NA	NA	NA	NA	NA	NA	NA	NA	NA	NA	JAJPHM010000055.1	29279	29581	+	JAJPHM010000055.1_42	JAJPHM010000055.1	29603	29983	+	JAJPHM010000055.1_43	JAJPHM010000055.1	29986	31701	+	JAJPHM010000055.1_44
GCA_021325595	Thaumarchaeota archaeon	PRJNA526826	AOA	NA	NA	NA	NA	NA	NA	NA	NA	NA	NA	NA	NA	NA	NA	NA	NA	NA	NA	NA	NA	NA	NA	NA	NA	NA	NA	NA	NA	NA	NA	NA	NA	NA	NA	NA	NA	NA	NA	NA	NA	NA	NA	NA	NA	NA	NA
GCA_021325615	Thaumarchaeota archaeon	PRJNA526826	AOA	NA	NA	NA	NA	NA	NA	NA	NA	NA	NA	NA	NA	NA	NA	NA	NA	NA	NA	NA	NA	NA	NA	NA	NA	NA	NA	NA	NA	NA	NA	NA	NA	NA	NA	NA	NA	NA	NA	NA	NA	NA	NA	NA	NA	NA	NA
GCA_021414365	Nitrosarchaeum sp.	PRJNA757735	AOA	NA	NA	NA	NA	NA	NA	NA	NA	NA	NA	NA	NA	NA	NA	NA	NA	NA	NA	NA	NA	NA	NA	NA	NA	NA	NA	NA	NA	NA	NA	NA	NA	NA	NA	NA	NA	NA	NA	NA	NA	NA	NA	NA	NA	NA	NA
GCA_022117465	Nitrosopumilus sp.	PRJNA691101	AOA	NA	NA	NA	NA	NA	NA	NA	NA	NA	NA	NA	NA	NA	NA	NA	NA	NA	NA	NA	NA	NA	NA	NA	NA	NA	NA	NA	NA	NA	NA	NA	JAHCGZ010000003.1	104002	104310	+	MCG3779865.1	JAHCGZ010000003.1	104312	104680	+	MCG3779866.1	JAHCGZ010000003.1	104677	106389	+	MCG3779867.1
GCA_022450565	Candidatus Nitrosopelagicus sp.	PRJNA352737	AOA	NA	NA	NA	NA	NA	NA	NA	NA	NA	NA	NA	NA	NA	NA	NA	NA	NA	NA	NA	NA	NA	NA	NA	NA	NA	NA	NA	NA	NA	NA	NA	JAKUOP010000015.1	15302	15604	-	MCH2604608.1	JAKUOP010000015.1	13202	15298	-	MCH2604607.1	JAKUOP010000015.1	13202	15298	-	MCH2604607.1
GCA_022450745	Candidatus Nitrosopelagicus sp.	PRJNA352737	AOA	NA	NA	NA	NA	NA	NA	NA	NA	NA	NA	NA	NA	NA	NA	NA	NA	NA	NA	NA	NA	NA	NA	NA	NA	NA	NA	NA	NA	NA	NA	NA	JAKUOO010000020.1	4085	4387	+	MCH2618305.1	JAKUOO010000020.1	4394	6490	+	MCH2618306.1	JAKUOO010000020.1	4394	6490	+	MCH2618306.1
GCA_022545805	Candidatus Nitrosotalea sp.	PRJNA792913	AOA	NA	NA	NA	NA	NA	NA	NA	NA	NA	NA	NA	NA	NA	NA	NA	NA	NA	NA	NA	NA	NA	NA	NA	NA	NA	NA	NA	NA	NA	NA	NA	NA	NA	NA	NA	NA	NA	NA	NA	NA	NA	NA	NA	NA	NA	NA
GCA_022545895	Nitrososphaeraceae archaeon	PRJNA792913	AOA	NA	NA	NA	NA	NA	NA	NA	NA	NA	NA	NA	NA	NA	NA	NA	NA	NA	NA	NA	NA	NA	NA	NA	NA	NA	NA	NA	NA	NA	NA	NA	NA	NA	NA	NA	NA	JAKEIK010000051.1	259	621	+	JAKEIK010000051.1_2	JAKEIK010000051.1	630	2348	+	JAKEIK010000051.1_3
GCA_022545915	Nitrososphaeraceae archaeon	PRJNA792913	AOA	NA	NA	NA	NA	NA	NA	NA	NA	NA	NA	NA	NA	NA	NA	NA	NA	NA	NA	NA	NA	NA	NA	NA	NA	NA	NA	NA	NA	NA	NA	NA	NA	NA	NA	NA	NA	NA	NA	NA	NA	NA	NA	NA	NA	NA	NA
GCA_022562615	Thaumarchaeota archaeon	PRJNA635214	AOA	NA	NA	NA	NA	NA	NA	NA	NA	NA	NA	NA	NA	NA	NA	NA	NA	NA	NA	NA	NA	NA	NA	NA	NA	NA	NA	NA	NA	NA	NA	NA	NA	NA	NA	NA	NA	NA	NA	NA	NA	NA	NA	NA	NA	NA	NA
GCA_022564385	Thaumarchaeota archaeon	PRJNA635214	AOA	NA	NA	NA	NA	NA	NA	NA	NA	NA	NA	NA	NA	NA	NA	NA	NA	NA	NA	NA	NA	NA	NA	NA	NA	NA	NA	NA	NA	NA	NA	NA	JADFLN010000045.1	8321	8716	+	MCH7966842.1	NA	NA	NA	NA	NA	NA	NA	NA	NA	NA
GCA_022564515	Thaumarchaeota archaeon	PRJNA635214	AOA	NA	NA	NA	NA	NA	NA	NA	NA	NA	NA	NA	NA	NA	NA	NA	NA	NA	NA	NA	NA	NA	NA	NA	NA	NA	NA	NA	NA	NA	NA	NA	NA	NA	NA	NA	NA	NA	NA	NA	NA	NA	NA	NA	NA	NA	NA
GCA_022565935	Thaumarchaeota archaeon	PRJNA635214	AOA	NA	NA	NA	NA	NA	NA	NA	NA	NA	NA	NA	NA	NA	NA	NA	NA	NA	NA	NA	NA	NA	NA	NA	NA	NA	NA	NA	NA	NA	NA	NA	NA	NA	NA	NA	NA	NA	NA	NA	NA	NA	JADFJY010000063.1	5424	6991	-	MCH8085833.1
GCA_022567895	Thaumarchaeota archaeon	PRJNA635214	AOA	NA	NA	NA	NA	NA	NA	NA	NA	NA	NA	NA	NA	NA	NA	NA	NA	NA	NA	NA	NA	NA	NA	NA	NA	NA	NA	NA	NA	NA	NA	NA	NA	NA	NA	NA	NA	NA	NA	NA	NA	NA	NA	NA	NA	NA	NA
GCA_022572565	Thaumarchaeota archaeon	PRJNA635214	AOA	NA	NA	NA	NA	NA	NA	NA	NA	NA	NA	NA	NA	NA	NA	NA	NA	NA	NA	NA	NA	NA	NA	NA	NA	NA	NA	NA	NA	NA	NA	NA	JACZVR010000182.1	3100	3444	+	JACZVR010000182.1_5	JACZVR010000182.1	3450	3818	+	JACZVR010000182.1_6	NA	NA	NA	NA	NA
GCA_022572765	Thaumarchaeota archaeon	PRJNA635214	AOA	NA	NA	NA	NA	NA	NA	NA	NA	NA	NA	NA	NA	NA	NA	NA	NA	NA	NA	NA	NA	NA	NA	NA	NA	NA	NA	NA	NA	NA	NA	NA	JACZVG010000025.1;JACZVG010000025.1	13897;17168	14292;17470	+;-	MCH9041817.1;MCH9041821.1	JACZVG010000025.1	16794	17162	-	MCH9041820.1	JACZVG010000025.1	15085	16797	-	MCH9041819.1
GCA_022573895	Thaumarchaeota archaeon	PRJNA635214	AOA	NA	NA	NA	NA	NA	NA	NA	NA	NA	NA	NA	NA	NA	NA	NA	NA	NA	NA	NA	NA	NA	NA	NA	NA	NA	NA	NA	NA	NA	NA	NA	JACZTB010000023.1;JACZTB010000023.1	9323;12501	9625;12896	+;-	MCH8915609.1;MCH8915613.1	JACZTB010000023.1	9631	9999	+	MCH8915610.1	JACZTB010000023.1	9996	11708	+	MCH8915611.1
GCA_022574415	Thaumarchaeota archaeon	PRJNA635214	AOA	NA	NA	NA	NA	NA	NA	NA	NA	NA	NA	NA	NA	NA	NA	NA	NA	NA	NA	NA	NA	NA	NA	NA	NA	NA	NA	NA	NA	NA	NA	NA	NA	NA	NA	NA	NA	NA	NA	NA	NA	NA	NA	NA	NA	NA	NA
GCA_022820085	Nitrosopumilaceae archaeon	PRJNA768976	AOA	NA	NA	NA	NA	NA	NA	NA	NA	NA	NA	NA	NA	NA	NA	NA	NA	NA	NA	NA	NA	NA	NA	NA	NA	NA	NA	NA	NA	NA	NA	NA	JAJEGD010000011.1	213	542	+	JAJEGD010000011.1_1	JAJEGD010000011.1	583	1062	+	JAJEGD010000011.1_2	JAJEGD010000011.1	1059	2771	+	JAJEGD010000011.1_3
GCA_022823825	Nitrosopumilaceae archaeon	PRJNA768976	AOA	NA	NA	NA	NA	NA	NA	NA	NA	NA	NA	NA	NA	NA	NA	NA	NA	NA	NA	NA	NA	NA	NA	NA	NA	NA	NA	NA	NA	NA	NA	NA	JAJEHG010000033.1	30643	30945	-	JAJEHG010000033.1_27	JAJEHG010000033.1	30123	30602	-	JAJEHG010000033.1_26	JAJEHG010000033.1	28414	30126	-	JAJEHG010000033.1_25
GCA_022833265	Marine Group I thaumarchaeote	PRJDB9793	AOA	NA	NA	NA	NA	NA	NA	NA	NA	NA	NA	NA	NA	NA	NA	NA	NA	NA	NA	NA	NA	NA	NA	NA	NA	NA	NA	NA	NA	NA	NA	NA	NA	NA	NA	NA	NA	NA	NA	NA	NA	NA	NA	NA	NA	NA	NA
GCA_022833285	Marine Group I thaumarchaeote	PRJDB9793	AOA	NA	NA	NA	NA	NA	NA	NA	NA	NA	NA	NA	NA	NA	NA	NA	NA	NA	NA	NA	NA	NA	NA	NA	NA	NA	NA	NA	NA	NA	NA	NA	NA	NA	NA	NA	NA	BLXK01000117.1	150	512	+	GFN41468.1	NA	NA	NA	NA	NA
GCA_022866985	Nitrososphaeraceae archaeon	PRJNA821074	AOA	NA	NA	NA	NA	NA	NA	NA	NA	NA	NA	NA	NA	NA	NA	NA	NA	NA	NA	NA	NA	NA	NA	NA	NA	NA	NA	NA	NA	NA	NA	NA	NA	NA	NA	NA	NA	NA	NA	NA	NA	NA	NA	NA	NA	NA	NA
GCA_022969015	Nitrosopumilus sp.	PRJNA482655	AOA	NA	NA	NA	NA	NA	NA	NA	NA	NA	NA	NA	NA	NA	NA	NA	NA	NA	NA	NA	NA	NA	NA	NA	NA	NA	NA	NA	NA	NA	NA	NA	NA	NA	NA	NA	NA	NA	NA	NA	NA	NA	NA	NA	NA	NA	NA
GCA_023250885	Nitrososphaera sp.	PRJNA699054	AOA	NA	NA	NA	NA	NA	NA	NA	NA	NA	NA	NA	NA	NA	NA	NA	NA	NA	NA	NA	NA	NA	NA	NA	NA	NA	NA	NA	NA	NA	NA	NA	JAHEZV010000010.1;JAHEZV010000010.1	8476;14196	8850;14498	+;+	JAHEZV010000010.1_11;JAHEZV010000010.1_18	JAHEZV010000010.1	14504	14866	+	JAHEZV010000010.1_19	JAHEZV010000010.1	14805	16568	+	JAHEZV010000010.1_20
GCA_023251115	Nitrososphaeraceae archaeon	PRJNA699054	AOA	NA	NA	NA	NA	NA	NA	NA	NA	NA	NA	NA	NA	NA	NA	NA	NA	NA	NA	NA	NA	NA	NA	NA	NA	NA	NA	NA	NA	NA	NA	NA	JAHEZK010000013.1	7509	7811	-	JAHEZK010000013.1_9	JAHEZK010000013.1	7127	7495	-	JAHEZK010000013.1_8	JAHEZK010000013.1	5406	7124	-	JAHEZK010000013.1_7
GCA_023251295	Candidatus Nitrosotalea sp.	PRJNA699054	AOA	NA	NA	NA	NA	NA	NA	NA	NA	NA	NA	NA	NA	NA	NA	NA	NA	NA	NA	NA	NA	NA	NA	NA	NA	NA	NA	NA	NA	NA	NA	NA	JAHEYZ010000023.1	524	823	-	JAHEYZ010000023.1_3	JAHEYZ010000023.1	152	517	-	JAHEYZ010000023.1_2	NA	NA	NA	NA	NA
GCA_023251795	Candidatus Nitrosotalea sp.	PRJNA699054	AOA	NA	NA	NA	NA	NA	NA	NA	NA	NA	NA	NA	NA	NA	NA	NA	NA	NA	NA	NA	NA	NA	NA	NA	NA	NA	NA	NA	NA	NA	NA	NA	NA	NA	NA	NA	NA	NA	NA	NA	NA	NA	NA	NA	NA	NA	NA
GCA_023264875	Nitrosarchaeum sp.	PRJNA699054	AOA	NA	NA	NA	NA	NA	NA	NA	NA	NA	NA	NA	NA	NA	NA	NA	NA	NA	NA	NA	NA	NA	NA	NA	NA	NA	NA	NA	NA	NA	NA	NA	JAHFUX010000017.1;JAHFUX010000017.1	10991;15072	11380;15374	+;+	JAHFUX010000017.1_14;JAHFUX010000017.1_20	JAHFUX010000017.1	15378	15737	+	JAHFUX010000017.1_21	JAHFUX010000017.1	15734	17446	+	JAHFUX010000017.1_22
GCA_023265135	Nitrosarchaeum sp.	PRJNA699054	AOA	NA	NA	NA	NA	NA	NA	NA	NA	NA	NA	NA	NA	NA	NA	NA	NA	NA	NA	NA	NA	NA	NA	NA	NA	NA	NA	NA	NA	NA	NA	NA	JAHFUM010000001.1;JAHFUM010000001.1	211618;215614	211920;216003	-;-	JAHFUM010000001.1_245;JAHFUM010000001.1_251	JAHFUM010000001.1	211254	211613	-	JAHFUM010000001.1_244	JAHFUM010000001.1	209545	211257	-	JAHFUM010000001.1_243
GCA_023700305	Nitrosopumilus sp.	PRJNA785751	AOA	NA	NA	NA	NA	NA	NA	NA	NA	NA	NA	NA	NA	NA	NA	NA	NA	NA	NA	NA	NA	NA	NA	NA	NA	NA	NA	NA	NA	NA	NA	NA	NA	NA	NA	NA	NA	NA	NA	NA	NA	NA	NA	NA	NA	NA	NA
GCA_900065925	Candidatus Nitrosotalea devanaterra	PRJEB10948	AOA	d__Archaea;p__Thermoproteota;c__Nitrososphaeria;o__Nitrososphaerales;f__Nitrosopumilaceae;g__Nitrosotalea;s__Nitrosotalea devanaterra	NA	NA	NA	NA	NA	NA	NA	NA	NA	NA	NA	NA	NA	NA	NA	NA	NA	NA	NA	NA	NA	NA	NA	NA	NA	NA	NA	NA	NA	NA	NA	NA	NA	NA	NA	NA	NA	NA	NA	NA	NA	NA	NA	NA	NA
GCA_900143675	Nitrosotalea sp. Nd2	PRJEB15449	AOA	d__Archaea;p__Thermoproteota;c__Nitrososphaeria;o__Nitrososphaerales;f__Nitrosopumilaceae;g__Nitrosotalea;s__Nitrosotalea sinensis	NA	NA	NA	NA	NA	NA	NA	NA	NA	NA	NA	NA	NA	NA	NA	NA	NA	NA	NA	NA	NA	NA	NA	NA	NA	NA	NA	NA	NA	NA	NA	NA	NA	NA	NA	NA	NA	NA	NA	NA	NA	NA	NA	NA	NA
GCA_900167955	Nitrosotalea sp. SbT1	PRJEB15449	AOA	d__Archaea;p__Thermoproteota;c__Nitrososphaeria;o__Nitrososphaerales;f__Nitrosopumilaceae;g__Nitrosotalea;s__Nitrosotalea bavarica	NA	NA	NA	NA	NA	NA	NA	NA	NA	NA	NA	NA	NA	NA	NA	NA	NA	NA	NA	NA	NA	NA	NA	NA	NA	NA	NA	NA	NA	NA	NA	NA	NA	NA	NA	NA	NA	NA	NA	NA	NA	NA	NA	NA	NA
GCA_900177045	Nitrosotalea sp. CS	PRJEB15449	AOA	d__Archaea;p__Thermoproteota;c__Nitrososphaeria;o__Nitrososphaerales;f__Nitrosopumilaceae;g__Nitrosotalea;s__Nitrosotalea okcheonensis	NA	NA	NA	NA	NA	NA	NA	NA	NA	NA	NA	NA	NA	NA	NA	NA	NA	NA	NA	NA	NA	NA	NA	NA	NA	NA	NA	NA	NA	NA	LT841358.1;LT841358.1	1726619;1849973	1727038;1850275	-;+	SMH72368.1;SMH72519.1	LT841358.1	1850272	1850643	+	SMH72520.1	LT841358.1	1850644	1852356	+	SMH72521.1
GCA_900248165	Candidatus Nitrosocaldus cavascurensis	PRJEB24312	AOA	d__Archaea;p__Thermoproteota;c__Nitrososphaeria;o__Nitrososphaerales;f__Nitrosocaldaceae;g__Nitrosocaldus;s__Nitrosocaldus cavascurensis	NA	NA	NA	NA	NA	NA	NA	NA	NA	NA	NA	NA	NA	NA	NA	NA	NA	NA	NA	NA	NA	NA	NA	NA	NA	NA	NA	NA	NA	NA	LT981265.1	865385	865687	-	SPC34178.1	LT981265.1	864998	865369	-	SPC34177.1	LT981265.1	863261	864988	-	SPC34176.1
GCA_900299125	Nitrosopumilales archaeon	PRJEB25176	AOA	d__Archaea;p__Thermoproteota;c__Nitrososphaeria;o__Nitrososphaerales;f__Nitrosopumilaceae;g__Nitrosotenuis;s__Nitrosotenuis sp900299125	NA	NA	NA	NA	NA	NA	NA	NA	NA	NA	NA	NA	NA	NA	NA	NA	NA	NA	NA	NA	NA	NA	NA	NA	NA	NA	NA	NA	NA	NA	OMIR01000067.1	18548	18850	+	OMIR01000067.1_27	OMIR01000067.1	18856	19218	+	OMIR01000067.1_28	OMIR01000067.1	19215	20927	+	OMIR01000067.1_29
GCA_900620265	Nitrosopumilaceae archaeon	PRJEB29556	AOA	d__Archaea;p__Thermoproteota;c__Nitrososphaeria;o__Nitrososphaerales;f__Nitrosopumilaceae;g__Nitrosopumilus;s__Nitrosopumilus sp900620265	NA	NA	NA	NA	NA	NA	NA	NA	NA	NA	NA	NA	NA	NA	NA	NA	NA	NA	NA	NA	NA	NA	NA	NA	NA	NA	NA	NA	NA	NA	UYNY01000004.1	9925	10227	-	VDK11133.1	UYNY01000004.1	9563	9925	-	VDK11132.1	UYNY01000004.1	7869	9566	-	VDK11131.1
GCA_900696045	Candidatus Nitrosocosmicus franklandus	PRJEB31120	AOA	d__Archaea;p__Thermoproteota;c__Nitrososphaeria;o__Nitrososphaerales;f__Nitrososphaeraceae;g__Nitrosocosmicus;s__Nitrosocosmicus franklandus	NA	NA	NA	NA	NA	NA	NA	NA	NA	NA	NA	NA	NA	NA	NA	NA	NA	NA	NA	NA	NA	NA	NA	NA	NA	NA	NA	NA	NA	NA	LR216287.1	1304627	1304929	-	VFJ13813.1	LR216287.1	1304178	1304555	-	VFJ13812.1	LR216287.1	1302438	1304165	-	VFJ13811.1
GCA_902567315	uncultured marine group I thaumarchaeote	PRJEB33281	AOA	d__Archaea;p__Thermoproteota;c__Nitrososphaeria;o__Nitrososphaerales;f__Nitrosopumilaceae;g__Nitrosopelagicus;s__Nitrosopelagicus brevis	NA	NA	NA	NA	NA	NA	NA	NA	NA	NA	NA	NA	NA	NA	NA	NA	NA	NA	NA	NA	NA	NA	NA	NA	NA	NA	NA	NA	NA	NA	CACFMI010000002.1	80380	80682	+	CACFMI010000002.1_104	CACFMI010000002.1	80686	82785	+	CACFMI010000002.1_105	CACFMI010000002.1	80686	82785	+	CACFMI010000002.1_105
GCA_902578515	uncultured marine group I thaumarchaeote	PRJEB33281	AOA	d__Archaea;p__Thermoproteota;c__Nitrososphaeria;o__Nitrososphaerales;f__Nitrosopumilaceae;g__Nitrosopelagicus;s__Nitrosopelagicus sp902578515	NA	NA	NA	NA	NA	NA	NA	NA	NA	NA	NA	NA	NA	NA	NA	NA	NA	NA	NA	NA	NA	NA	NA	NA	NA	NA	NA	NA	NA	NA	NA	NA	NA	NA	NA	NA	NA	NA	NA	NA	NA	NA	NA	NA	NA
GCA_902588995	uncultured marine group I thaumarchaeote	PRJEB33281	AOA	d__Archaea;p__Thermoproteota;c__Nitrososphaeria;o__Nitrososphaerales;f__Nitrosopumilaceae;g__Nitrosopelagicus;s__Nitrosopelagicus brevis	NA	NA	NA	NA	NA	NA	NA	NA	NA	NA	NA	NA	NA	NA	NA	NA	NA	NA	NA	NA	NA	NA	NA	NA	NA	NA	NA	NA	NA	NA	CACIRF010000012.1	18586	18888	+	CACIRF010000012.1_19	CACIRF010000012.1	18892	20991	+	CACIRF010000012.1_20	CACIRF010000012.1	18892	20991	+	CACIRF010000012.1_20
GCA_902591065	uncultured marine group I thaumarchaeote	PRJEB33281	AOA	d__Archaea;p__Thermoproteota;c__Nitrososphaeria;o__Nitrososphaerales;f__Nitrosopumilaceae;g__Nitrosopelagicus;s__Nitrosopelagicus brevis	NA	NA	NA	NA	NA	NA	NA	NA	NA	NA	NA	NA	NA	NA	NA	NA	NA	NA	NA	NA	NA	NA	NA	NA	NA	NA	NA	NA	NA	NA	NA	NA	NA	NA	NA	NA	NA	NA	NA	NA	CACIZA010000002.1	1	1626	+	CACIZA010000002.1_1
GCA_902826075	uncultured Candidatus Nitrosocosmicus sp.	PRJEB30654	AOA	d__Archaea;p__Thermoproteota;c__Nitrososphaeria;o__Nitrososphaerales;f__Nitrososphaeraceae;g__Nitrosocosmicus;s__Nitrosocosmicus hydrocola	NA	NA	NA	NA	NA	NA	NA	NA	NA	NA	NA	NA	NA	NA	NA	NA	NA	NA	NA	NA	NA	NA	NA	NA	NA	NA	NA	NA	NA	NA	CADEDL010000001.1	6052	6354	-	CADEDL010000001.1_8	CADEDL010000001.1	5604	5981	-	CADEDL010000001.1_7	CADEDL010000001.1	3864	5591	-	CADEDL010000001.1_6
GCA_905220655	Candidatus Nitrosotenuis uzonensis	PRJEB34639	AOA	d__Archaea;p__Thermoproteota;c__Nitrososphaeria;o__Nitrososphaerales;f__Nitrosopumilaceae;g__Nitrosotenuis;s__Nitrosotenuis uzonensis	NA	NA	NA	NA	NA	NA	NA	NA	NA	NA	NA	NA	NA	NA	NA	NA	NA	NA	NA	NA	NA	NA	NA	NA	NA	NA	NA	NA	NA	NA	NA	NA	NA	NA	NA	NA	NA	NA	NA	NA	NA	NA	NA	NA	NA
GCA_905479565	uncultured Candidatus Nitrosopumilus sp.	PRJEB38290	AOA	d__Archaea;p__Thermoproteota;c__Nitrososphaeria;o__Nitrososphaerales;f__Nitrosopumilaceae;g__Nitrosopumilus;s__Nitrosopumilus sp905479565	NA	NA	NA	NA	NA	NA	NA	NA	NA	NA	NA	NA	NA	NA	NA	NA	NA	NA	NA	NA	NA	NA	NA	NA	NA	NA	NA	NA	NA	NA	NA	NA	NA	NA	NA	NA	NA	NA	NA	NA	NA	NA	NA	NA	NA
GCA_905612425	uncultured Candidatus Nitrosopumilus sp.	PRJEB35712	AOA	d__Archaea;p__Thermoproteota;c__Nitrososphaeria;o__Nitrososphaerales;f__Nitrosopumilaceae;g__Nitrosopumilus;s__Nitrosopumilus sp001437625	NA	NA	NA	NA	NA	NA	NA	NA	NA	NA	NA	NA	NA	NA	NA	NA	NA	NA	NA	NA	NA	NA	NA	NA	NA	NA	NA	NA	NA	NA	NA	NA	NA	NA	NA	NA	NA	NA	NA	NA	NA	NA	NA	NA	NA
GCA_905620515	uncultured Candidatus Nitrosopumilus sp.	PRJEB35712	AOA	d__Archaea;p__Thermoproteota;c__Nitrososphaeria;o__Nitrososphaerales;f__Nitrosopumilaceae;g__Nitrosopumilus;s__Nitrosopumilus sp905616385	NA	NA	NA	NA	NA	NA	NA	NA	NA	NA	NA	NA	NA	NA	NA	NA	NA	NA	NA	NA	NA	NA	NA	NA	NA	NA	NA	NA	NA	NA	CAJQTS010000003.1	78249	78554	+	CAJQTS010000003.1_99	CAJQTS010000003.1	78556	78924	+	CAJQTS010000003.1_100	CAJQTS010000003.1	78921	80633	+	CAJQTS010000003.1_101
GCA_933226995	Candidatus Nitrosopolaris rasttigaisensis	PRJEB49283	AOA	NA	NA	NA	NA	NA	NA	NA	NA	NA	NA	NA	NA	NA	NA	NA	NA	NA	NA	NA	NA	NA	NA	NA	NA	NA	NA	NA	NA	NA	NA	NA	CAKOFP010000044.1	2	313	+	CAKOFP010000044.1_1	CAKOFP010000044.1	418	783	+	CAKOFP010000044.1_2	CAKOFP010000044.1	799	2526	+	CAKOFP010000044.1_3
GCA_938038125	Thaumarchaeota archaeon	PRJEB35640	AOA	NA	NA	NA	NA	NA	NA	NA	NA	NA	NA	NA	NA	NA	NA	NA	NA	NA	NA	NA	NA	NA	NA	NA	NA	NA	NA	NA	NA	NA	NA	NA	NA	NA	NA	NA	NA	NA	NA	NA	NA	NA	NA	NA	NA	NA	NA
GCA_938038285	Thaumarchaeota archaeon	PRJEB35640	AOA	NA	NA	NA	NA	NA	NA	NA	NA	NA	NA	NA	NA	NA	NA	NA	NA	NA	NA	NA	NA	NA	NA	NA	NA	NA	NA	NA	NA	NA	NA	NA	NA	NA	NA	NA	NA	NA	NA	NA	NA	NA	NA	NA	NA	NA	NA
GCA_938049415	Thaumarchaeota archaeon	PRJEB35640	AOA	NA	NA	NA	NA	NA	NA	NA	NA	NA	NA	NA	NA	NA	NA	NA	NA	NA	NA	NA	NA	NA	NA	NA	NA	NA	NA	NA	NA	NA	NA	NA	NA	NA	NA	NA	NA	NA	NA	NA	NA	NA	NA	NA	NA	NA	NA
GCA_938049435	Thaumarchaeota archaeon	PRJNA428721	AOA	NA	NA	NA	NA	NA	NA	NA	NA	NA	NA	NA	NA	NA	NA	NA	NA	NA	NA	NA	NA	NA	NA	NA	NA	NA	NA	NA	NA	NA	NA	NA	CALJOD010000005.1	6173	6478	+	CALJOD010000005.1_10	CALJOD010000005.1	6480	6848	+	CALJOD010000005.1_11	CALJOD010000005.1	6845	8557	+	CALJOD010000005.1_12
GCA_938049455	Thaumarchaeota archaeon	PRJEB35640	AOA	NA	NA	NA	NA	NA	NA	NA	NA	NA	NA	NA	NA	NA	NA	NA	NA	NA	NA	NA	NA	NA	NA	NA	NA	NA	NA	NA	NA	NA	NA	NA	CALJVY010000002.1	89191	89496	+	CALJVY010000002.1_108	CALJVY010000002.1	89498	89866	+	CALJVY010000002.1_109	CALJVY010000002.1	89863	91575	+	CALJVY010000002.1_110
GCA_938049465	Thaumarchaeota archaeon	PRJEB35640	AOA	NA	NA	NA	NA	NA	NA	NA	NA	NA	NA	NA	NA	NA	NA	NA	NA	NA	NA	NA	NA	NA	NA	NA	NA	NA	NA	NA	NA	NA	NA	NA	CALJWA010000005.1	2705	3112	+	CALJWA010000005.1_5	NA	NA	NA	NA	NA	NA	NA	NA	NA	NA
GCA_938049475	Thaumarchaeota archaeon	PRJEB35640	AOA	NA	NA	NA	NA	NA	NA	NA	NA	NA	NA	NA	NA	NA	NA	NA	NA	NA	NA	NA	NA	NA	NA	NA	NA	NA	NA	NA	NA	NA	NA	NA	NA	NA	NA	NA	NA	NA	NA	NA	NA	NA	NA	NA	NA	NA	NA
GCA_938049485	uncultured Candidatus Nitrosoarchaeum sp.	PRJEB35640	AOA	NA	NA	NA	NA	NA	NA	NA	NA	NA	NA	NA	NA	NA	NA	NA	NA	NA	NA	NA	NA	NA	NA	NA	NA	NA	NA	NA	NA	NA	NA	NA	NA	NA	NA	NA	NA	NA	NA	NA	NA	NA	NA	NA	NA	NA	NA
GCA_938049505	Thaumarchaeota archaeon	PRJNA428721	AOA	NA	NA	NA	NA	NA	NA	NA	NA	NA	NA	NA	NA	NA	NA	NA	NA	NA	NA	NA	NA	NA	NA	NA	NA	NA	NA	NA	NA	NA	NA	NA	CALJWC010000008.1	6173	6478	+	CALJWC010000008.1_10	CALJWC010000008.1	6480	6848	+	CALJWC010000008.1_11	CALJWC010000008.1	6845	8557	+	CALJWC010000008.1_12
GCA_938049515	Thaumarchaeota archaeon	PRJEB35640	AOA	NA	NA	NA	NA	NA	NA	NA	NA	NA	NA	NA	NA	NA	NA	NA	NA	NA	NA	NA	NA	NA	NA	NA	NA	NA	NA	NA	NA	NA	NA	NA	NA	NA	NA	NA	NA	NA	NA	NA	NA	NA	NA	NA	NA	NA	NA
GCA_938049535	Thaumarchaeota archaeon	PRJEB35640	AOA	NA	NA	NA	NA	NA	NA	NA	NA	NA	NA	NA	NA	NA	NA	NA	NA	NA	NA	NA	NA	NA	NA	NA	NA	NA	NA	NA	NA	NA	NA	NA	NA	NA	NA	NA	NA	NA	NA	NA	NA	NA	NA	NA	NA	NA	NA
GCA_938049545	Thaumarchaeota archaeon	PRJEB35640	AOA	NA	NA	NA	NA	NA	NA	NA	NA	NA	NA	NA	NA	NA	NA	NA	NA	NA	NA	NA	NA	NA	NA	NA	NA	NA	NA	NA	NA	NA	NA	NA	NA	NA	NA	NA	NA	NA	NA	NA	NA	NA	NA	NA	NA	NA	NA
GCA_938049555	Thaumarchaeota archaeon	PRJEB35640	AOA	NA	NA	NA	NA	NA	NA	NA	NA	NA	NA	NA	NA	NA	NA	NA	NA	NA	NA	NA	NA	NA	NA	NA	NA	NA	NA	NA	NA	NA	NA	NA	CALKHI010000032.1	6173	6478	+	CALKHI010000032.1_10	CALKHI010000032.1	6480	6848	+	CALKHI010000032.1_11	CALKHI010000032.1	6845	8557	+	CALKHI010000032.1_12
GCA_938049565	Thaumarchaeota archaeon	PRJEB35640	AOA	NA	NA	NA	NA	NA	NA	NA	NA	NA	NA	NA	NA	NA	NA	NA	NA	NA	NA	NA	NA	NA	NA	NA	NA	NA	NA	NA	NA	NA	NA	NA	NA	NA	NA	NA	NA	NA	NA	NA	NA	NA	NA	NA	NA	NA	NA
GCA_938049575	Thaumarchaeota archaeon	PRJEB35640	AOA	NA	NA	NA	NA	NA	NA	NA	NA	NA	NA	NA	NA	NA	NA	NA	NA	NA	NA	NA	NA	NA	NA	NA	NA	NA	NA	NA	NA	NA	NA	NA	CALJWF010000002.1	34759	35064	+	CALJWF010000002.1_42	CALJWF010000002.1	35066	35434	+	CALJWF010000002.1_43	CALJWF010000002.1	35431	37143	+	CALJWF010000002.1_44
GCA_938049585	Thaumarchaeota archaeon	PRJEB35640	AOA	NA	NA	NA	NA	NA	NA	NA	NA	NA	NA	NA	NA	NA	NA	NA	NA	NA	NA	NA	NA	NA	NA	NA	NA	NA	NA	NA	NA	NA	NA	NA	NA	NA	NA	NA	NA	NA	NA	NA	NA	NA	NA	NA	NA	NA	NA
GCA_938049615	Thaumarchaeota archaeon	PRJEB35640	AOA	NA	NA	NA	NA	NA	NA	NA	NA	NA	NA	NA	NA	NA	NA	NA	NA	NA	NA	NA	NA	NA	NA	NA	NA	NA	NA	NA	NA	NA	NA	NA	CALKPD010000004.1	7459	7764	+	CALKPD010000004.1_11	CALKPD010000004.1	7766	8134	+	CALKPD010000004.1_12	CALKPD010000004.1	8131	9843	+	CALKPD010000004.1_13
GCA_938049625	Thaumarchaeota archaeon	PRJEB35770	AOA	NA	NA	NA	NA	NA	NA	NA	NA	NA	NA	NA	NA	NA	NA	NA	NA	NA	NA	NA	NA	NA	NA	NA	NA	NA	NA	NA	NA	NA	NA	NA	NA	NA	NA	NA	NA	NA	NA	NA	NA	NA	NA	NA	NA	NA	NA
GCA_938049635	Thaumarchaeota archaeon	PRJNA428721	AOA	NA	NA	NA	NA	NA	NA	NA	NA	NA	NA	NA	NA	NA	NA	NA	NA	NA	NA	NA	NA	NA	NA	NA	NA	NA	NA	NA	NA	NA	NA	NA	CALKPF010000001.1	81529	81834	-	CALKPF010000001.1_98	CALKPF010000001.1	81159	81527	-	CALKPF010000001.1_97	CALKPF010000001.1	79450	81162	-	CALKPF010000001.1_96
GCA_938049645	Thaumarchaeota archaeon	PRJEB35640	AOA	NA	NA	NA	NA	NA	NA	NA	NA	NA	NA	NA	NA	NA	NA	NA	NA	NA	NA	NA	NA	NA	NA	NA	NA	NA	NA	NA	NA	NA	NA	NA	NA	NA	NA	NA	NA	NA	NA	NA	NA	NA	NA	NA	NA	NA	NA
GCA_938049655	uncultured Candidatus Nitrosoarchaeum sp.	PRJEB35640	AOA	NA	NA	NA	NA	NA	NA	NA	NA	NA	NA	NA	NA	NA	NA	NA	NA	NA	NA	NA	NA	NA	NA	NA	NA	NA	NA	NA	NA	NA	NA	NA	CALKPC010000004.1	28980	29282	+	CALKPC010000004.1_34	CALKPC010000004.1	29286	29645	+	CALKPC010000004.1_35	CALKPC010000004.1	29642	31354	+	CALKPC010000004.1_36
GCA_938049665	Thaumarchaeota archaeon	PRJEB35640	AOA	NA	NA	NA	NA	NA	NA	NA	NA	NA	NA	NA	NA	NA	NA	NA	NA	NA	NA	NA	NA	NA	NA	NA	NA	NA	NA	NA	NA	NA	NA	NA	CALKPB010000023.1	8194	8499	+	CALKPB010000023.1_11	CALKPB010000023.1	8501	8869	+	CALKPB010000023.1_12	CALKPB010000023.1	8866	10578	+	CALKPB010000023.1_13
GCA_938049695	uncultured Candidatus Nitrosoarchaeum sp.	PRJEB35640	AOA	NA	NA	NA	NA	NA	NA	NA	NA	NA	NA	NA	NA	NA	NA	NA	NA	NA	NA	NA	NA	NA	NA	NA	NA	NA	NA	NA	NA	NA	NA	NA	NA	NA	NA	NA	NA	NA	NA	NA	NA	NA	NA	NA	NA	NA	NA
GCA_938049715	Thaumarchaeota archaeon	PRJEB35770	AOA	NA	NA	NA	NA	NA	NA	NA	NA	NA	NA	NA	NA	NA	NA	NA	NA	NA	NA	NA	NA	NA	NA	NA	NA	NA	NA	NA	NA	NA	NA	NA	NA	NA	NA	NA	NA	NA	NA	NA	NA	NA	NA	NA	NA	NA	NA
GCA_938049725	Thaumarchaeota archaeon	PRJEB35640	AOA	NA	NA	NA	NA	NA	NA	NA	NA	NA	NA	NA	NA	NA	NA	NA	NA	NA	NA	NA	NA	NA	NA	NA	NA	NA	NA	NA	NA	NA	NA	NA	NA	NA	NA	NA	NA	NA	NA	NA	NA	NA	NA	NA	NA	NA	NA
GCA_938049735	Thaumarchaeota archaeon	PRJEB35640	AOA	NA	NA	NA	NA	NA	NA	NA	NA	NA	NA	NA	NA	NA	NA	NA	NA	NA	NA	NA	NA	NA	NA	NA	NA	NA	NA	NA	NA	NA	NA	NA	CALLUB010000002.1	64335	64640	-	CALLUB010000002.1_79	CALLUB010000002.1	63965	64333	-	CALLUB010000002.1_78	CALLUB010000002.1	62256	63968	-	CALLUB010000002.1_77
GCA_938049745	Thaumarchaeota archaeon	PRJEB35640	AOA	NA	NA	NA	NA	NA	NA	NA	NA	NA	NA	NA	NA	NA	NA	NA	NA	NA	NA	NA	NA	NA	NA	NA	NA	NA	NA	NA	NA	NA	NA	NA	CALKVO010000014.1	18973	19278	-	CALKVO010000014.1_29	CALKVO010000014.1	18603	18971	-	CALKVO010000014.1_28	CALKVO010000014.1	16894	18606	-	CALKVO010000014.1_27
GCA_938050245	Thaumarchaeota archaeon	PRJEB35640	AOA	NA	NA	NA	NA	NA	NA	NA	NA	NA	NA	NA	NA	NA	NA	NA	NA	NA	NA	NA	NA	NA	NA	NA	NA	NA	NA	NA	NA	NA	NA	NA	CALJOF010000001.1	34759	35064	+	CALJOF010000001.1_43	CALJOF010000001.1	35066	35434	+	CALJOF010000001.1_44	CALJOF010000001.1	35431	37143	+	CALJOF010000001.1_45
GCA_938050275	Thaumarchaeota archaeon	PRJEB35770	AOA	NA	NA	NA	NA	NA	NA	NA	NA	NA	NA	NA	NA	NA	NA	NA	NA	NA	NA	NA	NA	NA	NA	NA	NA	NA	NA	NA	NA	NA	NA	NA	CALJVU010000052.1	2903	3208	+	CALJVU010000052.1_5	CALJVU010000052.1	3210	3578	+	CALJVU010000052.1_6	NA	NA	NA	NA	NA
GCA_938050285	Thaumarchaeota archaeon	PRJNA428721	AOA	NA	NA	NA	NA	NA	NA	NA	NA	NA	NA	NA	NA	NA	NA	NA	NA	NA	NA	NA	NA	NA	NA	NA	NA	NA	NA	NA	NA	NA	NA	NA	CALJOH010000016.1	5961	6266	-	CALJOH010000016.1_10	CALJOH010000016.1	5591	5959	-	CALJOH010000016.1_9	CALJOH010000016.1	3882	5594	-	CALJOH010000016.1_8
GCA_938050295	Thaumarchaeota archaeon	PRJEB35640	AOA	NA	NA	NA	NA	NA	NA	NA	NA	NA	NA	NA	NA	NA	NA	NA	NA	NA	NA	NA	NA	NA	NA	NA	NA	NA	NA	NA	NA	NA	NA	NA	NA	NA	NA	NA	NA	NA	NA	NA	NA	NA	NA	NA	NA	NA	NA
GCA_938050315	Thaumarchaeota archaeon	PRJEB35640	AOA	NA	NA	NA	NA	NA	NA	NA	NA	NA	NA	NA	NA	NA	NA	NA	NA	NA	NA	NA	NA	NA	NA	NA	NA	NA	NA	NA	NA	NA	NA	NA	CALJVZ010000005.1	34759	35064	+	CALJVZ010000005.1_43	CALJVZ010000005.1	35066	35434	+	CALJVZ010000005.1_44	CALJVZ010000005.1	35431	37143	+	CALJVZ010000005.1_45
GCA_938050325	Thaumarchaeota archaeon	PRJEB35640	AOA	NA	NA	NA	NA	NA	NA	NA	NA	NA	NA	NA	NA	NA	NA	NA	NA	NA	NA	NA	NA	NA	NA	NA	NA	NA	NA	NA	NA	NA	NA	NA	CALJWG010000045.1	1801	2106	-	CALJWG010000045.1_3	CALJWG010000045.1	1431	1799	-	CALJWG010000045.1_2	CALJWG010000045.1	1	1434	-	CALJWG010000045.1_1
