# Supplementary material for: Growth of complete ammonia oxidizers on guanidine
Source: Nature. 2024 Aug 14;633(8030):646–53. doi: 10.1038/s41586-024-07832-z (PMC11410670; doi:10.1038/s41586-024-07832-z)
Supplement: Supplementary file 5 — Supplementary Table 6 [file 41586_2024_7832_MOESM5_ESM.xlsx]

## Sheet: growth_experiment_full
Treatment_ID	Treatment	Guanidine 15N/13C labeling	Replicate	Notes	Days	NO3_uM	NO2_uM	NOx_uM	NH4_uM_LOD_5uM	Urea_uM_N	Guanidine_uM	Guanidine_uM_N	qPCR_copies_per_ul	cell_nr_increase_per_mol_NOx_T0_Tend	Tend_percent_NO2_of_Nox	Average_Guanidine_uM-N_of_TP_intervals_for_rates	Rate_Gua_umol-N_per_cell_per_day	Rate_NOx_umol_per_cell_per_day
A	Guanidine	yes	1		0	0.681785	-0.163036	0.518749	0	0.651758	53.4052	160.216	130.172
A	Guanidine	yes	1		2.02083	4.96181	1.15633	6.11815	0		51.9932	155.98
A	Guanidine	yes	1		4.02083	3.09911	2.16385	5.26296	0		50.2432	150.73
A	Guanidine	yes	1		6	5.07646	3.03344	8.1099	0		50.0897	150.269
A	Guanidine	yes	1		8	7.46858	3.99298	11.4616	0	0.396628	47.0252	141.076	221.717			150.646	1.3598e-08	7.77433e-09
A	Guanidine	yes	1		12.0208	14.2482	5.85209	20.1002	0		45.5161	136.548
A	Guanidine	yes	1		15.9792	22.2801	6.63772	28.9178	0	0.629246	43.5667	130.7	257.066			135.888	5.43187e-09	9.13872e-09
A	Guanidine	yes	1		20.1146	32.0982	7.45932	39.5575	0
A	Guanidine	yes	1		24.375	41.1649	7.9391	49.104	0	0	36.0368	108.11	246.191			119.405	1.06927e-08	9.55497e-09
A	Guanidine	yes	1		28.3125	53.5442	8.17898	61.7232	0
A	Guanidine	yes	1		31.8472	59.5725	7.78917	67.3616	0	0.479169	28.8342	86.5027	527.732			97.3065	7.47292e-09	6.31434e-09
A	Guanidine	yes	1		35.8958	67.6904	7.44733	75.1378	0
A	Guanidine	yes	1		40.8611	76.0997	6.83562	82.9353	0	0.554208	22.4747	67.424	500.234			76.9633	4.11801e-09	3.36148e-09
A	Guanidine	yes	1		44.2292	81.169	6.44581	87.6148	0
A	Guanidine	yes	1		48.0833	86.6598	5.87608	92.5359	0		16.0387	48.116
A	Guanidine	yes	1		51.8958	95.502	5.33634	100.838	0
A	Guanidine	yes	1		56.0208	104.687	4.91654	109.604	0	0.464162	12.9241	38.7723	475.914			53.0982	3.87233e-09	3.60432e-09
A	Guanidine	yes	1		62.8958	110.177	4.23286	114.41	0		11.8333	35.5
A	Guanidine	yes	1		69.9792	114.455	3.35129	117.806	0	0	11.4857	34.457	373.945			36.6147	7.27551e-10	1.38283e-09
A	Guanidine	yes	1		77	116.252	2.75157	119.003	0		10.3912	31.1737
A	Guanidine	yes	1		84.0417	120.052	2.40974	122.462	0	0.404131	9.22889	27.6867	513.755			31.0718	1.0847e-09	7.45918e-10
A	Guanidine	yes	1	refeeding	84.0417						69.8834	209.65
A	Guanidine	yes	1		91.0417	146.044	6.37384	152.418	0		48.743	146.229
A	Guanidine	yes	1		98.0417	184.125	7.70521	191.831	0	0.546704			691.561
A	Guanidine	yes	1		106.833	216.436	7.31539	223.752	0		31.3867	94.16
A	Guanidine	yes	1		112	238.543	6.92558	245.468	0	0.486673	26.496	79.488	847.642			144.569	6.83942e-09	6.46342e-09
A	Guanidine	yes	1	refeeding	112						75.9777	227.933
A	Guanidine	yes	1		120.021	311.593	9.22848	320.821	0		51.4357	154.307
A	Guanidine	yes	1		126	350.646	8.47884	359.125	0	0	35.7184	107.155	973.981	2.35302e+12	2.36097	167.544	9.47175e-09	8.91328e-09
A	Guanidine	yes	2		0	0.1164	-0.0857366	0.0306636	0	0	54.2114	162.634	126.678
A	Guanidine	yes	2		2.02083	2.08962	1.26927	3.35889	0		51.6026	154.808
A	Guanidine	yes	2		4.02083	2.90329	2.33931	5.2426	0
A	Guanidine	yes	2		6	4.62217	3.43843	8.0606	0		50.7984	152.395
A	Guanidine	yes	2		8	6.70768	4.32239	11.0301	0	0.494177	49.9071	149.721	171.742			156.178	1.08178e-08	9.21471e-09
A	Guanidine	yes	2		12.0208	12.5512	6.26475	18.816	0		46.0483	138.145
A	Guanidine	yes	2		15.9792	19.6664	7.29409	26.9604	0	0.479169	44.0047	132.014	239.519			140.868	1.07922e-08	9.70916e-09
A	Guanidine	yes	2		20.1146	29.2853	8.17222	37.4575	0
A	Guanidine	yes	2		24.375	38.081	8.95149	47.0325	0	0	35.7377	107.213	229.795			119.614	1.25884e-08	1.01881e-08
A	Guanidine	yes	2		28.3125	48.7268	8.74795	57.4748	0
A	Guanidine	yes	2		31.8472	56.7641	8.55604	65.3201	0	0.569215	29.5353	88.606	362.483			97.9095	8.40873e-09	8.2644e-09
A	Guanidine	yes	2		35.8958	65.418	8.30598	73.724	0
A	Guanidine	yes	2		40.8611	75.1625	7.7128	82.8754	0	0.756811	23.5502	70.6507	505.786			79.6283	4.58836e-09	4.48611e-09
A	Guanidine	yes	2		44.2292	79.9492	6.99168	86.9409	0
A	Guanidine	yes	2		48.0833	86.0203	6.54389	92.5642	0		16.3796	49.1387
A	Guanidine	yes	2		51.8958	93.5592	5.89838	99.4575	0
A	Guanidine	yes	2		56.0208	102.437	5.52619	107.963	0	0.666765	13.4327	40.298	411.465			55.4743	4.36564e-09	3.6084e-09
A	Guanidine	yes	2		62.8958	106.522	4.70621	111.228	0		13.7608	41.2823
A	Guanidine	yes	2		69.9792	113.043	3.90367	116.947	0	0.486673	11.8778	35.6333	433.64			37.9657	7.90872e-10	1.52313e-09
A	Guanidine	yes	2		77	117.715	3.2756	120.991	0		10.0192	30.0577
A	Guanidine	yes	2		84.0417	120.647	2.88597	123.533	0	0	8.88967	26.669	466.129			31.1512	1.41695e-09	1.04098e-09
A	Guanidine	yes	2	refeeding	84.0417						68.6446	205.934
A	Guanidine	yes	2		91.0417	149.91	6.36361	156.273	0		44.9664	134.899
A	Guanidine	yes	2		98.0417	186.459	7.59068	194.05	0	0	41.7896	125.369	609.954
A	Guanidine	yes	2		106.833	218.384	7.26501	225.649	0		33.0756	99.2267
A	Guanidine	yes	2		112	238.245	6.7707	245.016	0	0	26.6147	79.844	706.425			142.889	7.69246e-09	7.41143e-09
A	Guanidine	yes	2	refeeding	112						72.1572	216.472
A	Guanidine	yes	2		120.021	306.321	8.81192	315.133	0		47.7026	143.108
A	Guanidine	yes	2		126	347.046	7.91634	354.962	0	0	34.3627	103.088	1370.53	3.50449e+12	2.23019	159.78	7.79874e-09	7.56234e-09
A	Guanidine	yes	3		0	0.193111	-0.022039	0.171072	0	0.479169	54.5262	163.579	187.099
A	Guanidine	yes	3		2.02083	2.29906	1.33815	3.63722	0		51.7637	155.291
A	Guanidine	yes	3		4.02083	2.97407	2.2685	5.24257	0		55.2166	165.65
A	Guanidine	yes	3		6	4.78756	3.23418	8.02174	0		50.8271	152.481
A	Guanidine	yes	3		8	7.19339	4.13509	11.3285	0	0	48.7729	146.319	190.196			154.949	1.14367e-08	7.39302e-09
A	Guanidine	yes	3		12.0208	13.6457	5.97812	19.6238	0		46.3592	139.078
A	Guanidine	yes	3		15.9792	21.0338	7.05567	28.0894	0	0	43.8457	131.537	278.526			138.928	7.90461e-09	8.96305e-09
A	Guanidine	yes	3		20.1146	31.0869	7.70927	38.7962	0
A	Guanidine	yes	3		24.375	39.7638	8.31577	48.0795	0	0.434146	35.6196	106.859	338.917			119.198	9.52106e-09	7.7123e-09
A	Guanidine	yes	3		28.3125	50.7369	8.46886	59.2058	0
A	Guanidine	yes	3		31.8472	59.4351	8.22744	67.6626	0	0.5392	27.7601	83.2803	487.045			95.0695	7.6407e-09	6.34601e-09
A	Guanidine	yes	3		35.8958	69.893	8.06257	77.9555	0
A	Guanidine	yes	3		40.8611	76.9594	7.16166	84.1211	0	0.546704	23.0347	69.104	730.62			76.1922	2.58317e-09	2.99902e-09
A	Guanidine	yes	3		44.2292	86.6274	6.76715	93.3946	0
A	Guanidine	yes	3		48.0833	89.1062	6.37263	95.4789	0		15.8568	47.5703
A	Guanidine	yes	3		51.8958	95.8968	5.82502	101.722	0
A	Guanidine	yes	3		56.0208	102.061	5.04188	107.103	0	0.651758	13.2653	39.796	532.663			54.45	3.06072e-09	2.40007e-09
A	Guanidine	yes	3		62.8958	107.17	4.39417	111.564	0		14.0304	42.0913
A	Guanidine	yes	3		69.9792	116.784	3.64047	120.425	0	0.629246	11.4704	34.4113	663.554			37.1037	6.44978e-10	1.59566e-09
A	Guanidine	yes	3		77	132.925	3.03398	135.959	0		10.1587	30.476
A	Guanidine	yes	3		84.0417	122.821	2.55703	125.378	0	0	8.65444	25.9633	737.435			30.1873	8.57603e-10	5.02843e-10
A	Guanidine	yes	3	refeeding	84.0417						69.2274	207.682
A	Guanidine	yes	3		91.0417	151.251	6.58461	157.835	0		43.4987	130.496
A	Guanidine	yes	3		98.0417	193.573	7.58562	201.159	0	0			997.502
A	Guanidine	yes	3		106.833	224.737	6.97913	231.716	0		35.0613	105.184
A	Guanidine	yes	3		112	240.797	6.53751	247.335	0	0	27.3348	82.0043	1149.56			144.843	4.7644e-09	4.62333e-09
A	Guanidine	yes	3	refeeding	112						72.9612	218.884
A	Guanidine	yes	3		120.021	311.897	8.48064	320.378	0		48.3576	145.073
A	Guanidine	yes	3		126	353.515	7.62684	361.142	0	0	32.8299	98.4897	1710.58	4.22051e+12	2.11187	158.687	6.0134e-09	5.68441e-09
A	Guanidine	yes	4		0	0.328833	0.00840105	0.337235	0	0.449154	52.7673	158.302	117.507
A	Guanidine	yes	4		2.02083	2.11902	1.26858	3.3876	0		50.7193	152.158
A	Guanidine	yes	4		4.02083	3.06978	2.40273	5.47251	0		47.081	141.243
A	Guanidine	yes	4		6	4.97617	3.42287	8.39904	0		49.8549	149.565
A	Guanidine	yes	4		8	6.87873	4.19698	11.0757	0	0.561712	49.5246	148.574	145.218			153.438	9.25716e-09	1.02184e-08
A	Guanidine	yes	4		12.0208	13.4368	5.90722	19.344	0		45.7633	137.29
A	Guanidine	yes	4		15.9792	20.722	7.2094	27.9314	0	0	42.7479	128.244	223.561			138.409	1.38179e-08	1.14565e-08
A	Guanidine	yes	4		20.1146	30.2636	7.9475	38.2111	0
A	Guanidine	yes	4		24.375	39.7644	8.28955	48.054	0	0.494177	35.3112	105.934	236.262			117.089	1.15578e-08	1.04246e-08
A	Guanidine	yes	4		28.3125	50.4413	8.56558	59.0069	0
A	Guanidine	yes	4		31.8472	58.1973	8.33755	66.5349	0	0.546704	28.2601	84.7803	276.472			95.357	1.10425e-08	9.6474e-09
A	Guanidine	yes	4		35.8958	67.1054	7.88749	74.9928	0
A	Guanidine	yes	4		40.8611	76.7723	7.2214	83.9937	0	0.63675	22.1437	66.431	353.247			75.6057	6.46534e-09	6.15156e-09
A	Guanidine	yes	4		44.2292	81.5678	6.86135	88.4291	0
A	Guanidine	yes	4		48.0833	86.6992	6.33328	93.0325	0		15.8071	47.4213
A	Guanidine	yes	4		51.8958	94.0007	5.67318	99.6739	0
A	Guanidine	yes	4		56.0208	104.635	5.19312	109.828	0	0	13.1368	39.4103	325.216			52.9207	5.25422e-09	5.02352e-09
A	Guanidine	yes	4		62.8958	108.023	4.46102	112.484	0		12.9114	38.7343
A	Guanidine	yes	4		69.9792	114.435	3.67491	118.109	0	0.464162	11.4529	34.3587	421.563			36.8845	9.69257e-10	1.58896e-09
A	Guanidine	yes	4		77	118.426	3.05682	121.483	0		9.82178	29.4653
A	Guanidine	yes	4		84.0417	120.815	2.49274	123.308	0	4.80888	8.52467	25.574	382.849			29.9663	1.55315e-09	9.19157e-10
A	Guanidine	yes	4	refeeding	84.0417						66.2932	198.88
A	Guanidine	yes	4		91.0417	148.579	6.4833	155.063	0		52.6786	158.036
A	Guanidine	yes	4		98.0417	184.157	7.83348	191.991	0	0	42.215	126.645	565.311
A	Guanidine	yes	4		106.833	215.721	7.33541	223.057	0		33.3528	100.058
A	Guanidine	yes	4		112	237.044	6.80734	243.851	0	0	27.0782	81.2347	627.122			140.057	8.33266e-09	8.53793e-09
A	Guanidine	yes	4	refeeding	112						72.6579	217.974
A	Guanidine	yes	4		120.021	301.281	8.85363	310.135	0		52.7731	158.319
A	Guanidine	yes	4		126	341.823	8.00751	349.83	0	0.959415	32.9861	98.9583	1226.12	3.17205e+12	2.28897	158.466	9.17431e-09	8.16941e-09
A	Guanidine	yes	5		0	0.116518	0.00899728	0.125516	0	0	53.672	161.016	120.793
A	Guanidine	yes	5		2.02083	1.75673	1.27457	3.0313	0		53.4143	160.243
A	Guanidine	yes	5		4.02083	3.49254	2.42726	5.91979	0		49.101	147.303
A	Guanidine	yes	5		6	5.01312	3.30068	8.3138	0		49.9848	149.954
A	Guanidine	yes	5		8	7.29	4.287	11.577	0	0	48.4627	145.388	152.486			153.202	1.42967e-08	1.0476e-08
A	Guanidine	yes	5		12.0208	14.3871	5.92096	20.3081	0		46.6848	140.054
A	Guanidine	yes	5		15.9792	22.9877	7.18059	30.1683	0	0.411635	43.5203	130.561	215.756			137.974	1.00924e-08	1.26546e-08
A	Guanidine	yes	5		20.1146	32.3055	7.89359	40.1991	0
A	Guanidine	yes	5		24.375	41.3401	8.52341	49.8635	0	0.396628	36.641	109.923	283.796			120.242	9.84132e-09	9.39178e-09
A	Guanidine	yes	5		28.3125	51.7973	8.41646	60.2138	0
A	Guanidine	yes	5		31.8472	59.9623	8.2798	68.2421	0	0.576719	27.9068	83.7203	326.543			96.8217	1.14909e-08	8.05974e-09
A	Guanidine	yes	5		35.8958	68.2302	7.82229	76.0525	0
A	Guanidine	yes	5		40.8611	77.7895	7.22218	85.0116	0	0.471665	22.1899	66.5697	401.66			75.145	5.22572e-09	5.10959e-09
A	Guanidine	yes	5		44.2292	82.8319	6.80032	89.6322	0
A	Guanidine	yes	5		48.0833	88.7777	6.17051	94.9482	0		15.5069	46.5207
A	Guanidine	yes	5		51.8958	98.1448	5.48722	103.632	0
A	Guanidine	yes	5		56.0208	103.948	5.18419	109.132	0	0	12.5958	37.7873	415.274			52.1785	4.64812e-09	3.89527e-09
A	Guanidine	yes	5		62.8958	110.41	4.23947	114.65	0		12.6406	37.9217
A	Guanidine	yes	5		69.9792	116.423	3.574	119.997	0	0	11.433	34.299	517.951			36.0432	5.35584e-10	1.66811e-09
A	Guanidine	yes	5		77	121.09	2.89665	123.987	0		9.67933	29.038
A	Guanidine	yes	5		84.0417	125.019	2.45102	127.47	0	0	8.27844	24.8353	398.478			29.5672	1.46868e-09	1.15985e-09
A	Guanidine	yes	5	refeeding	84.0417						67.0253	201.076
A	Guanidine	yes	5		91.0417	152.034	6.41412	158.448	0		48.1804	144.541
A	Guanidine	yes	5		98.0417	213.008	7.37667	220.385	0	0	40.6727	122.018	551.137
A	Guanidine	yes	5		106.833	223.091	6.81221	229.904	0		30.4924	91.4773
A	Guanidine	yes	5		112	246.239	6.41412	252.653	0	0	24.7354	74.2063	731.537			137.641	8.03142e-09	7.92464e-09
A	Guanidine	yes	5	refeeding	112						82.8106	248.432
A	Guanidine	yes	5		120.021	326.959	9.7058	336.664	0		54.3	162.9
A	Guanidine	yes	5		126	382.377	8.6363	391.014	0	0	35.6733	107.02	1563.05	3.68969e+12	2.20869	177.726	8.80405e-09	8.61409e-09
B	Guanidine	no	1		0	0.272975	-0.013346	0.259629	0	0	53.7744	161.323
B	Guanidine	no	1		2.02083	1.47952	1.0687	2.54822	0		51.0973	153.292
B	Guanidine	no	1		4.02083	2.88976	2.07389	4.96365	0		49.883	149.649
B	Guanidine	no	1		6	4.65565	3.13229	7.78794	0		49.6182	148.855
B	Guanidine	no	1		8	6.91662	4.09017	11.0068	0	0.842464	46.8875	140.663
B	Guanidine	no	1		12.0208	13.726	5.66298	19.389	0		47.0658	141.197
B	Guanidine	no	1		15.9792	22.2187	6.79825	29.017	0	0	43.1975	129.593
B	Guanidine	no	1		20.1146	30.6149	7.47823	38.0931	0
B	Guanidine	no	1		24.375	38.9327	7.96899	46.9017	0	0	36.3492	109.048
B	Guanidine	no	1		28.3125	48.4812	7.88621	56.3674	0
B	Guanidine	no	1		31.8472	56.3378	7.69109	64.0289	0	0	30.6135	91.8405
B	Guanidine	no	1		35.8958	64.3267	7.54327	71.87	0
B	Guanidine	no	1		40.8611	76.9993	6.99929	83.9986	0	0	23.7896	71.3688
B	Guanidine	no	1		44.2292	77.5406	6.46122	84.0018	0
B	Guanidine	no	1		48.0833	83.7869	6.01775	89.8046	0		18.4528	55.3584
B	Guanidine	no	1		51.8958	86.0462	5.72802	91.7742	0
B	Guanidine	no	1		56.0208	99.1906	5.14857	104.339	0	0	16.0735	48.2205
B	Guanidine	no	1		62.8958	105.179	4.42129	109.6	0		15.4273	46.2819
B	Guanidine	no	1		69.9792	110.91	3.72948	114.639	0	0	13.9116	41.7348
B	Guanidine	no	1		77	116.024	3.43384	119.458	0		12.2778	36.8334
B	Guanidine	no	1		84.0417	119.292	2.67108	121.963	0	0	10.8355	32.5065
B	Guanidine	no	1	refeeding	84.0417						60.7125	182.138
B	Guanidine	no	1		91.0417	150.975	5.8995	156.874	0		55.5428	166.628
B	Guanidine	no	1		98.0417	200.789	7.11754	207.907	0	0	44.3641	133.092
B	Guanidine	no	1		106.833	219.614	6.73321	226.347	0		34.1966	102.59
B	Guanidine	no	1		112	237.873	6.3134	244.187	0	0.787618	26.9751	80.9253
B	Guanidine	no	1	refeeding	112						82.5528	247.658
B	Guanidine	no	1		120.021	310.916	8.31194	319.228	0		52.4055	157.216
B	Guanidine	no	1		126	357.566	7.44866	365.015	0	0	38.7511	116.253
B	Guanidine	no	2		0	0.0739442	0.0996171	0.173561	0	0	51.8718	155.615
B	Guanidine	no	2		2.02083	1.53444	1.29691	2.83136	0		51.9439	155.832
B	Guanidine	no	2		4.02083	2.85174	2.13923	4.99097	0		50.2827	150.848
B	Guanidine	no	2		6	4.57152	3.3245	7.89602	0		48.0504	144.151
B	Guanidine	no	2		8	7.04984	4.17885	11.2287	0	0	47.0317	141.095
B	Guanidine	no	2		12.0208	13.8507	5.77926	19.63	0		46.237	138.711
B	Guanidine	no	2		15.9792	20.6349	6.79606	27.4309	0	0	43.1634	129.49
B	Guanidine	no	2		20.1146	29.62	7.60228	37.2223	0
B	Guanidine	no	2		24.375	38.4936	7.96327	46.4569	0	0	37.7095	113.129
B	Guanidine	no	2		28.3125	48.4286	8.0836	56.5122	0
B	Guanidine	no	2		31.8472	56.1408	7.92717	64.068	0	0	29.1851	87.5553
B	Guanidine	no	2		35.8958	64.342	7.72863	72.0706	0
B	Guanidine	no	2		40.8611	72.7299	7.15104	79.881	0	0	23.6377	70.9131
B	Guanidine	no	2		44.2292	77.9469	6.69979	84.6467	0
B	Guanidine	no	2		48.0833	85.0209	6.22448	91.2454	0		17.1784	51.5352
B	Guanidine	no	2		51.8958	86.5635	5.75519	92.3187	0
B	Guanidine	no	2		56.0208	96.1039	5.38216	101.486	0	0	17.9288	53.7864
B	Guanidine	no	2		62.8958	102.521	4.68424	107.205	0		15.1415	45.4245
B	Guanidine	no	2		69.9792	108.35	3.72159	112.071	0	0	13.9343	41.8029
B	Guanidine	no	2		77	114.057	3.22823	117.285	0		11.3456	34.0368
B	Guanidine	no	2		84.0417	118.473	2.71682	121.19	0	0	10.8445	32.5335
B	Guanidine	no	2	refeeding	84.0417						64.2744	192.823
B	Guanidine	no	2		91.0417	141.905	6.4832	148.388	0		59.7297	179.189
B	Guanidine	no	2		98.0417	182.238	7.94522	190.184	0	0	46.1154	138.346
B	Guanidine	no	2		106.833	215.079	7.5	222.579	0		34.4107	103.232
B	Guanidine	no	2		112	234.697	7.07884	241.775	0	0	27.1086	81.3258
B	Guanidine	no	2	refeeding	112						75.6571	226.971
B	Guanidine	no	2		120.021	303.459	8.85372	312.312	0		50.072	150.216
B	Guanidine	no	2		126	347.397	8.14377	355.54	0	0	35.9767	107.93
B	Guanidine	no	3		0	0.0054838	-0.0688429	-0.0633591	0	0	52.7019	158.106
B	Guanidine	no	3		2.02083	1.42033	1.17169	2.59202	0		50.4651	151.395
B	Guanidine	no	3		4.02083	2.51017	2.22138	4.73155	0		51.6627	154.988
B	Guanidine	no	3		6	7.52031	3.23528	10.7556	0		47.6211	142.863
B	Guanidine	no	3		8	6.21243	4.44599	10.6584	0	0	46.0969	138.291
B	Guanidine	no	3		12.0208	12.5582	6.20541	18.7636	0		46.7814	140.344
B	Guanidine	no	3		15.9792	19.1426	7.27299	26.4156	0	0	42.9411	128.823
B	Guanidine	no	3		20.1146	27.0872	7.88729	34.9745	0
B	Guanidine	no	3		24.375	35.5593	8.32864	43.8879	0	0	38.4802	115.441
B	Guanidine	no	3		28.3125	45.2392	8.64473	53.884	0
B	Guanidine	no	3		31.8472	52.744	8.4837	61.2277	0	0	30.8319	92.4957
B	Guanidine	no	3		35.8958	61.0532	8.38231	69.4355	0
B	Guanidine	no	3		40.8611	70.9177	7.76204	78.6798	0	0	25.2543	75.7629
B	Guanidine	no	3		44.2292	76.9242	7.49366	84.4179	0
B	Guanidine	no	3		48.0833	80.9831	6.96882	87.952	0		19.2211	57.6633
B	Guanidine	no	3		51.8958	85.7852	6.20541	91.9906	0
B	Guanidine	no	3		56.0208	92.4935	5.91317	98.4067	0	0.795453	17.7832	53.3496
B	Guanidine	no	3		62.8958	97.9147	5.04837	102.963	0		17.1692	51.5076
B	Guanidine	no	3		69.9792	105.449	4.28496	109.734	0	0	14.8339	44.5017
B	Guanidine	no	3		77	111.84	3.70644	115.546	0		12.9671	38.9013
B	Guanidine	no	3		84.0417	116.149	3.15178	119.301	0	0	11.7663	35.2989
B	Guanidine	no	3	refeeding	84.0417						61.8805	185.641
B	Guanidine	no	3		91.0417	142.123	6.44397	148.567	0		62.3491	187.047
B	Guanidine	no	3		98.0417	180.641	7.48769	188.129	0	0	47.4294	142.288
B	Guanidine	no	3		106.833	216.686	7.10003	223.786	0		37.5611	112.683
B	Guanidine	no	3		112	231.975	6.86146	238.836	0	0	31.1719	93.5157
B	Guanidine	no	3	24B	112						78.9421	236.826
B	Guanidine	no	3		120.021	297.187	8.31671	305.504	0		50.9138	152.741
B	Guanidine	no	3		126	341.33	7.84554	349.175	0	0	38.6595	115.978
B	Guanidine	no	4		0	1.18323	-0.106582	1.07664	0	0	52.843	158.529
B	Guanidine	no	4		2.02083	1.41655	1.23792	2.65447	0		51.57	154.71
B	Guanidine	no	4		4.02083	2.77776	2.12025	4.898	0		51.9272	155.782
B	Guanidine	no	4		6	4.01266	3.27868	7.29134	0		49.603	148.809
B	Guanidine	no	4		8	5.74717	4.31106	10.0582	0	0	48.515	145.545
B	Guanidine	no	4		12.0208	11.5588	6.15975	17.7185	0		46.0682	138.205
B	Guanidine	no	4		15.9792	17.4798	7.49825	24.978	0	0	44.1462	132.439
B	Guanidine	no	4		20.1146	25.9954	8.53063	34.526	0
B	Guanidine	no	4		24.375	34.8258	8.90877	43.7346	0	0	37.6422	112.927
B	Guanidine	no	4		28.3125	43.4493	9.7911	53.2404	0
B	Guanidine	no	4		31.8472	51.6235	8.96879	60.5923	0	0	33.5923	100.777
B	Guanidine	no	4		35.8958	59.4458	8.84275	68.2885	0
B	Guanidine	no	4		40.8611	68.3328	8.38658	76.7194	0	0.858134	25.1115	75.3345
B	Guanidine	no	4		44.2292	73.4279	7.87038	81.2983	0
B	Guanidine	no	4		48.0833	77.9431	7.49224	85.4353	0		18.0347	54.1041
B	Guanidine	no	4		51.8958	83.5753	6.89202	90.4673	0
B	Guanidine	no	4		56.0208	102.908	6.62792	109.536	0	1.1402	18.382	55.146
B	Guanidine	no	4		62.8958	107.47	5.4935	112.964	0		16.3291	48.9873
B	Guanidine	no	4		69.9792	114.613	4.63518	119.248	0	0	15.0705	45.2115
B	Guanidine	no	4		77	127.846	4.01695	131.863	0		12.6238	37.8714
B	Guanidine	no	4		84.0417	121.64	3.30869	124.949	0	0	10.8247	32.4741
B	Guanidine	no	4	refeeding	84.0417						70.5877	211.763
B	Guanidine	no	4		91.0417	147.363	6.75997	154.123	0		61.1061	183.318
B	Guanidine	no	4		98.0417	186.298	7.93041	194.228	0	0	45.636	136.908
B	Guanidine	no	4		106.833	222.565	7.57027	230.136	0		34.9146	104.744
B	Guanidine	no	4		112	258.675	7.3662	266.041	0	0	27.8088	83.4264
B	Guanidine	no	4	refeeding	112						79.6784	239.035
B	Guanidine	no	4		120.021	327.191	8.9988	336.189	0		46.7861	140.358
B	Guanidine	no	4		126	373.875	8.25453	382.129	0	0	37.2985	111.895
B	Guanidine	no	5		0	0.318473	-0.0364149	0.282058	0	0	53.6782	161.035
B	Guanidine	no	5		2.02083	2.4163	1.1555	3.57181	0		51.1993	153.598
B	Guanidine	no	5		4.02083	2.81876	2.01699	4.83575	0		49.5011	148.503
B	Guanidine	no	5		6	4.53922	3.1499	7.68911	0		48.4465	145.339
B	Guanidine	no	5		8	6.66574	4.00548	10.6712	0	0	49.0178	147.053
B	Guanidine	no	5		12.0208	12.8682	5.99398	18.8621	0		45.255	135.765
B	Guanidine	no	5		15.9792	20.2778	7.2449	27.5227	0	0	43.624	130.872
B	Guanidine	no	5		20.1146	30.5242	7.88216	38.4064	0
B	Guanidine	no	5		24.375	39.9093	8.2716	48.1809	0	0	37.0846	111.254
B	Guanidine	no	5		28.3125	51.2685	8.46632	59.7348	0
B	Guanidine	no	5		31.8472	59.1021	8.3247	67.4268	0	0	29.8607	89.5821
B	Guanidine	no	5		35.8958	68.2499	7.99427	76.2442	0
B	Guanidine	no	5		40.8611	77.1034	7.32751	84.4309	0	0	21.8135	65.4405
B	Guanidine	no	5		44.2292	83.6094	6.81416	90.4236	0
B	Guanidine	no	5		48.0833	88.7605	6.34801	95.1085	0		15.0929	45.2787
B	Guanidine	no	5		51.8958	96.2746	5.81106	102.086	0
B	Guanidine	no	5		56.0208	107.28	5.95857	113.239	0	0	15.095	45.285
B	Guanidine	no	5		62.8958	108.003	4.38312	112.386	0		13.3035	39.9105
B	Guanidine	no	5		69.9792	118.828	3.60424	122.432	0	0	11.3979	34.1937
B	Guanidine	no	5		77	118.225	3.06139	121.286	0		10.1116	30.3348
B	Guanidine	no	5		84.0417	121.493	2.49493	123.988	0	0	8.883	26.649
B	Guanidine	no	5	refeeding	84.0417						64.485	193.455
B	Guanidine	no	5		91.0417	147.762	6.90266	154.665	0		54.9118	164.735
B	Guanidine	no	5		98.0417	187.335	8.59613	195.931	0	0	45.2526	135.758
B	Guanidine	no	5		106.833	225.186	8.02967	233.216	0		31.1544	93.4632
B	Guanidine	no	5		112	247.013	7.45142	254.465	0	0	24.8067	74.4201
B	Guanidine	no	5	refeeding	112						86.3547	259.064
B	Guanidine	no	5		120.021	334.527	10.325	344.852	0		52.8214	158.464
B	Guanidine	no	5		126	389.798	8.96197	398.76	0	0	34.2967	102.89
C	Guanidine + ammonium	yes	1		0	0.0262468	0.0459893	0.0722361	138.297	0	55.5946	166.784	148.088
C	Guanidine + ammonium	yes	1		2.02083	10.8613	11.2382	22.0995	124.829	0	54.1901	162.57	167.792			164.677	1.32009e-08	6.90141e-08
C	Guanidine + ammonium	yes	1		4.02083	48.9384	34.4365	83.3749	75.9147	0	49.4658	148.397	306.521			155.484	2.98811e-08	1.29188e-07
C	Guanidine + ammonium	yes	1		6	121.436	52.5854	174.021	0	0	42.916	128.748	754.259			138.573	1.87185e-08
C	Guanidine + ammonium	yes	1	refeeding	6				147.292
C	Guanidine + ammonium	yes	1		8	273.361	83.5245	356.885	0	0.849234	35.0484	105.145	1297.34			116.947	1.15045e-08
C	Guanidine + ammonium	yes	1	refeeding	8				150.599
C	Guanidine + ammonium	yes	1		10.2812	485.351	57.2709	542.622	0				2622.06
C	Guanidine + ammonium	yes	1	refeeding	10.2812				153.224
C	Guanidine + ammonium	yes	1		12.0208	656.355	50.9725	707.327	0	0	15.9232	47.7697	2967.06	3.9858e+12	7.20635	76.4575	6.69242e-09
C	Guanidine + ammonium	yes	2		0	1.83823	-0.0202009	1.81803	123.224	0	53.4831	160.449	90.1509
C	Guanidine + ammonium	yes	2		2.02083	10.0103	11.3284	21.3387	126.871	0	54.1146	162.344	236.989			161.397	-5.7309e-09	5.90556e-08
C	Guanidine + ammonium	yes	2		4.02083	46.8903	34.7764	81.6667	72.0249	0	49.2867	147.86	392.345			155.102	2.30143e-08	9.58602e-08
C	Guanidine + ammonium	yes	2		6	132.916	54.325	187.241	0	0	44.7593	134.278	807.751			141.069	1.14366e-08
C	Guanidine + ammonium	yes	2	refeeding	6				148.556
C	Guanidine + ammonium	yes	2		8	261.183	84.5243	345.708	0	0	34.9658	104.897	1250.65			119.588	1.42735e-08
C	Guanidine + ammonium	yes	2	refeeding	8				149.043
C	Guanidine + ammonium	yes	2		10.2812	484.606	67.4684	552.074	0				2681.28
C	Guanidine + ammonium	yes	2	refeeding	10.2812				152.932
C	Guanidine + ammonium	yes	2		12.0208	668.183	52.2188	720.402	0	0.70377	16.9232	50.7697	4887.19	6.67568e+12	7.24857	77.8335	4.3865e-09
C	Guanidine + ammonium	yes	3		0	0.100538	0.0700584	0.170596	144.861	0	53.2239	159.672	142.713
C	Guanidine + ammonium	yes	3		2.02083	10.0978	11.184	21.2818	125.218	0	52.4564	157.369	230.032			158.52	6.11302e-09	5.60534e-08
C	Guanidine + ammonium	yes	3		4.02083	43.3166	36.1227	79.4393	77.2275	0	48.9656	146.897	587.094			152.133	1.28165e-08	7.11733e-08
C	Guanidine + ammonium	yes	3		6	123.196	58.5039	181.7	0	0	42.2808	126.842	1221.67			136.869	1.1204e-08
C	Guanidine + ammonium	yes	3	refeeding	6				144.278
C	Guanidine + ammonium	yes	3		8	244.878	94.8617	339.739	0	0.74205	34.7881	104.364	2145.71			115.603	6.67522e-09
C	Guanidine + ammonium	yes	3	refeeding	8				156.774
C	Guanidine + ammonium	yes	3		10.2812	455.605	83.5512	539.156	0				1679.18
C	Guanidine + ammonium	yes	3	refeeding	10.2812				154.586
C	Guanidine + ammonium	yes	3		12.0208	629.982	78.2325	708.214	0	0.611899	16.3498	49.0493	3237.58	4.37102e+12	11.0464	76.7068	5.11103e-09
C	Guanidine + ammonium	yes	4		0	0.342777	0.24456	0.587337	140.534	0	54.1539	162.462	168.594
C	Guanidine + ammonium	yes	4		2.02083	9.83854	11.3344	21.173	117.633	0	53.8538	161.561	330.24			162.012	1.78627e-09	4.08421e-08
C	Guanidine + ammonium	yes	4		4.02083	42.5571	36.6293	79.1864	72.7056	0	50.9452	152.836	489.518			157.198	1.06442e-08	7.0769e-08
C	Guanidine + ammonium	yes	4		6	129.547	57.5442	187.092	0	0	44.3691	133.107	1112.51			142.971	1.24442e-08
C	Guanidine + ammonium	yes	4	refeeding	6				149.772
C	Guanidine + ammonium	yes	4		8	257.22	91.5092	348.729	0	0.787986	34.931	104.793	1471.96			118.95	1.09556e-08
C	Guanidine + ammonium	yes	4	refeeding	8				170.047
C	Guanidine + ammonium	yes	4		10.2812	456.987	101.955	558.942	0				1693.36
C	Guanidine + ammonium	yes	4	refeeding	10.2812				150.89
C	Guanidine + ammonium	yes	4		12.0208	638.676	91.3093	729.985	0	0.910482	16.5987	49.796	2956.97	3.82284e+12	12.5084	77.2945	6.17667e-09
C	Guanidine + ammonium	yes	5		0	0.270137	0.0279376	0.298075	141.652	0	55.7903	167.371	282.779
C	Guanidine + ammonium	yes	5		2.02083	9.54465	11.2682	20.8129	122.252	0	53.0221	159.066	426.396			163.219	1.15896e-08	2.86295e-08
C	Guanidine + ammonium	yes	5		4.02083	41.2583	34.1166	75.3749	76.1578	0	50.4808	151.442	494.453			155.254	8.27932e-09	5.92519e-08
C	Guanidine + ammonium	yes	5		6	126.425	56.4644	182.889	0	0	44.3317	132.995	1265.91			142.219	1.05896e-08
C	Guanidine + ammonium	yes	5	refeeding	6				145.007
C	Guanidine + ammonium	yes	5		8	264.514	93.6087	358.122	0	0.925794	35.2567	105.77	1844.68			119.383	8.75235e-09
C	Guanidine + ammonium	yes	5	refeeding	8				172.527
C	Guanidine + ammonium	yes	5		10.2812	449.897	109.918	559.815	0				2772.74
C	Guanidine + ammonium	yes	5	refeeding	10.2812				139.804
C	Guanidine + ammonium	yes	5		12.0208	632.494	90.2895	722.783	0	0.749707	16.78	50.34	3931.86	5.05074e+12	12.4919	78.055	4.77299e-09
D	Ammonium		1		0	2.41802	-2.1214	0.296623	136.35				108.208
D	Ammonium		1		2.02083	13.9163	14.5926	28.5089	107.512				171.409					9.98563e-08
D	Ammonium		1		4.02083	69.8262	61.9377	131.764	10.9126				424.605					1.73243e-07
D	Ammonium		1		6	89.6826	60.8313	150.514	0				940.944
D	Ammonium		1	refeeding	6				138.591
D	Ammonium		1		8	191.166	108.217	299.384	0				644.314
D	Ammonium		1	refeeding	8				141.451
D	Ammonium		1		10.2812	332.48	104.829	437.309	0				1745.58
D	Ammonium		1	refeeding	10.2812				149.983
D	Ammonium		1		12.0208	519.128	96.9466	616.074	0				2259.45	3.49354e+12	15.7362
D	Ammonium		2		0	0.907538	0.610093	1.51763	133.252				174.124
D	Ammonium		2		2.02083	10.9751	15.6989	26.674	117.903				188.752					6.86102e-08
D	Ammonium		2		4.02083	63.5285	53.9135	117.442	35.0117				312.017					1.81257e-07
D	Ammonium		2		6	95.0342	57.9056	152.94	0				871.749
D	Ammonium		2	refeeding	6				146.36
D	Ammonium		2		8	197.517	107.12	304.638	0				1177.84
D	Ammonium		2	refeeding	8				147.123
D	Ammonium		2		10.2812	345.417	122.029	467.446	0				2154.21
D	Ammonium		2	refeeding	10.2812				147.171
D	Ammonium		2		12.0208	539.415	111.38	650.794	0				2906.87	4.20891e+12	17.1144
D	Ammonium		3		0	0	0.216715	0.216715	140.354				156.012
D	Ammonium		3		2.02083	11.0863	14.9725	26.0588	116.998				214.632					6.90031e-08
D	Ammonium		3		4.02083	65.7059	54.1868	119.893	30.1974				403.835					1.5172e-07
D	Ammonium		3		6	91.9787	57.0192	148.998	0				923.835
D	Ammonium		3	refeeding	6				158.611
D	Ammonium		3		8	183.072	111.638	294.71	0				946.902
D	Ammonium		3	refeeding	8				128.628
D	Ammonium		3		10.2812	321.71	109.992	431.702	0				2604.9
D	Ammonium		3	refeeding	10.2812				146.456
D	Ammonium		3		12.0208	510.382	97.3598	607.742	0				2873.96	4.47381e+12	16.0199
D	Ammonium		4		0	2.11735	-2.06045	0.0569013	131.298				139.358
D	Ammonium		4		2.02083	11.1519	15.2857	26.4377	107.989				232.323					7.02451e-08
D	Ammonium		4		4.02083	66.2355	62.6974	128.933	21.6175				397.968					1.62616e-07
D	Ammonium		4		6	91.4076	60.6181	152.026	0				1132.6
D	Ammonium		4	refeeding	6				145.836
D	Ammonium		4		8	185.869	110.799	296.668	0				977.078
D	Ammonium		4	refeeding	8				153.129
D	Ammonium		4		10.2812	346.08	115.736	461.816	0				2028.19
D	Ammonium		4	refeeding	10.2812				141.594
D	Ammonium		4		12.0208	553.003	95.4271	648.43	0				1756.04	2.49345e+12	14.7166
D	Ammonium		5		0	0	0.488201	0.488201	132.394				214.108
D	Ammonium		5		2.02083	10.6353	16.532	27.1673	112.994				343.333					4.73665e-08
D	Ammonium		5		4.02083	66.9402	59.0252	125.965	25.3831				601.375					1.04581e-07
D	Ammonium		5		6	95.8742	59.2052	155.079	0				1222.9
D	Ammonium		5	refeeding	6				142.547
D	Ammonium		5		8	186.741	112.219	298.96	0				1387.39
D	Ammonium		5	refeeding	8				178.249
D	Ammonium		5		10.2812	342.345	124.772	467.117	0				3219.28
D	Ammonium		5	refeeding	10.2812				152.605
D	Ammonium		5		12.0208	558.88	102.086	660.966	0				3953.57	5.66175e+12	15.445
E	No Nitrogen		1	0	0	0.290957	0.0267631	0.31772					156.469
E	No Nitrogen		1	1	2.02083	1.01592	0.20806	1.22398
E	No Nitrogen		1	2	4.02083	0.34635	0.099282	0.445632
E	No Nitrogen		1	3	6	0.605467	0.171801	0.777268
E	No Nitrogen		1	4	8	0.164482	0.214104	0.378585					163.313
E	No Nitrogen		1	5	12.0208	0.136117	0.24432	0.380437
E	No Nitrogen		1	6	15.9792	3.7903	0.238277	4.02857					176.416
E	No Nitrogen		1	7	20.1146	0.403577	0.268493	0.67207
E	No Nitrogen		1	8	24.375	0.298296	0.189931	0.488226
E	No Nitrogen		1	9	28.3125	0.547068	0.286623	0.83369
E	No Nitrogen		1	10	31.8472	0.283947	0.165758	0.449705
E	No Nitrogen		1	11	35.8958	0.735274	0.322882	1.05816
E	No Nitrogen		1	12	40.8611	0.199521	0.189931	0.389451					69.0452
E	No Nitrogen		1	13	44.2292	0.184171	0.153671	0.337842
E	No Nitrogen		1	14	48.0833	0.215371	0.232233	0.447604
E	No Nitrogen		1	15	51.8958	0.259586	0.24432	0.503906
E	No Nitrogen		1	16	56.0208	0.419763	0.165758	0.585521
E	No Nitrogen		1	17	62.8958	0.575601	0.183888	0.759488
E	No Nitrogen		1	18	69.9792	0.265927	0.171801	0.437728
E	No Nitrogen		1	19	77	0.505523	0.232233	0.737756
E	No Nitrogen		1	20	84.0417	0.407917	0.171801	0.579718					46.1322
E	No Nitrogen		1	21	91.0417	0.300297	0.214104	0.514401
E	No Nitrogen		1	22	98.0417	0.270932	0.232233	0.503165
E	No Nitrogen		1	23	106.833	0.278106	0.24432	0.522426
E	No Nitrogen		1	24	112	0.416925	0.28058	0.697504
E	No Nitrogen		1	25	120.021	0.481497	0.165758	0.647255
E	No Nitrogen		1	26	126	0.301299	0.22619	0.527489					31.4215
E	No Nitrogen		2	0	0	0.593957	0.0328062	0.626763					104.253
E	No Nitrogen		2	1	2.02083	0.37805	0.183888	0.561938
E	No Nitrogen		2	2	4.02083	0.299965	0.135541	0.435507
E	No Nitrogen		2	3	6	0.148128	0.389358	0.537485
E	No Nitrogen		2	4	8	0.440117	0.26245	0.702567					133.513
E	No Nitrogen		2	5	12.0208	0.384388	0.334969	0.719357
E	No Nitrogen		2	6	15.9792	0.212368	0.195974	0.408342					151.012
E	No Nitrogen		2	7	20.1146	0.340509	0.177844	0.518353
E	No Nitrogen		2	8	24.375	0.483499	0.189931	0.67343
E	No Nitrogen		2	9	28.3125	0.137118	0.256406	0.393524
E	No Nitrogen		2	10	31.8472	0.414422	0.250363	0.664786
E	No Nitrogen		2	11	35.8958	0.170155	0.20806	0.378215
E	No Nitrogen		2	12	40.8611	1.1192	0.26245	1.38165					75.127
E	No Nitrogen		2	13	44.2292	0.20953	0.310796	0.520325
E	No Nitrogen		2	14	48.0833	0.161311	0.250363	0.411674
E	No Nitrogen		2	15	51.8958	0.247907	0.177844	0.425751
E	No Nitrogen		2	16	56.0208	0.565588	0.286623	0.852211
E	No Nitrogen		2	17	62.8958	0.275604	0.214104	0.489707
E	No Nitrogen		2	18	69.9792	0.984049	0.195974	1.18002
E	No Nitrogen		2	19	77	0.292455	0.268493	0.560948
E	No Nitrogen		2	20	84.0417	0.345514	0.238277	0.58379					42.7408
E	No Nitrogen		2	21	91.0417	0.527046	0.268493	0.795539
E	No Nitrogen		2	22	98.0417	5.43194	0.232233	5.66417
E	No Nitrogen		2	23	106.833	0.356359	0.220147	0.576506
E	No Nitrogen		2	24	112	0.491674	0.214104	0.705778
E	No Nitrogen		2	25	120.021	0.457805	0.177844	0.635649
E	No Nitrogen		2	26	126	0.914304	0.322882	1.23719					38.773
E	No Nitrogen		3	0	0	0.0806802	0.147524	0.228204					184.343
E	No Nitrogen		3	1	2.02083	0.364849	0.183949	0.548799
E	No Nitrogen		3	2	4.02083	0.391551	0.347864	0.739415
E	No Nitrogen		3	3	6	0.649545	0.226446	0.875991
E	No Nitrogen		3	4	8	0.222274	0.196091	0.418365					132.282
E	No Nitrogen		3	5	12.0208	0.489361	0.323581	0.812941
E	No Nitrogen		3	6	15.9792	0.256129	0.226446	0.482575					162.123
E	No Nitrogen		3	7	20.1146	0.247325	0.268942	0.516267
E	No Nitrogen		3	8	24.375	0.614709	0.2568	0.871509
E	No Nitrogen		3	9	28.3125	0.271251	0.2568	0.528051
E	No Nitrogen		3	10	31.8472	0.176672	0.390361	0.567033
E	No Nitrogen		3	11	35.8958	1.18757	0.165736	1.35331
E	No Nitrogen		3	12	40.8611	1.58678	0.232516	1.81929					55.5065
E	No Nitrogen		3	13	44.2292	0.255005	0.141453	0.396457
E	No Nitrogen		3	14	48.0833	0.4534	0.268942	0.722342
E	No Nitrogen		3	15	51.8958	0.231749	0.305368	0.537117
E	No Nitrogen		3	16	56.0208	0.379062	0.347864	0.726926
E	No Nitrogen		3	17	62.8958	0.369587	0.238587	0.608174
E	No Nitrogen		3	18	69.9792	0.277568	0.329651	0.607219
E	No Nitrogen		3	19	77	4.72477	0.268942	4.99371
E	No Nitrogen		3	20	84.0417	3.04751	0.226446	3.27395					48.0855
E	No Nitrogen		3	21	91.0417	0.332645	0.244658	0.577304
E	No Nitrogen		3	22	98.0417	0.762476	0.232516	0.994993
E	No Nitrogen		3	23	106.833	0.4133	0.238587	0.651887
E	No Nitrogen		3	24	112	0.694981	0.390361	1.08534
E	No Nitrogen		3	25	120.021	0.360184	0.202162	0.562346
E	No Nitrogen		3	26	126	0.220839	0.323581	0.544419					45.1174
E	No Nitrogen		4	0	0	0.128532	0.12324	0.251772					144.558
E	No Nitrogen		4	1	2.02083	0.250339	0.159665	0.410005
E	No Nitrogen		4	2	4.02083	0.186385	0.214304	0.400689
E	No Nitrogen		4	3	6	0.185787	0.135382	0.321169
E	No Nitrogen		4	4	8	0.018377	0.293226	0.311603					117.348
E	No Nitrogen		4	5	12.0208	0.225887	0.165736	0.391624
E	No Nitrogen		4	6	15.9792	1.14333	0.159665	1.303					137.23
E	No Nitrogen		4	7	20.1146	0.238376	0.165736	0.404113
E	No Nitrogen		4	8	24.375	0.352886	0.19002	0.542906
E	No Nitrogen		4	9	28.3125	0.180595	0.147524	0.328119
E	No Nitrogen		4	10	31.8472	0.23017	0.287155	0.517325
E	No Nitrogen		4	11	35.8958	0.223327	0.208233	0.43156
E	No Nitrogen		4	12	40.8611	0.168704	0.226446	0.39515					56.1143
E	No Nitrogen		4	13	44.2292	0.255149	0.287155	0.542304
E	No Nitrogen		4	14	48.0833	0.294124	0.232516	0.526641
E	No Nitrogen		4	15	51.8958	0.25869	0.183949	0.442639
E	No Nitrogen		4	16	56.0208	0.514196	0.177878	0.692074
E	No Nitrogen		4	17	62.8958	0.250339	0.159665	0.410005
E	No Nitrogen		4	18	69.9792	0.295775	0.323581	0.619356
E	No Nitrogen		4	19	77	0.245148	0.171807	0.416955
E	No Nitrogen		4	20	84.0417	0.200071	0.372148	0.572219					26.6378
E	No Nitrogen		4	21	91.0417	0.251464	0.244658	0.496123
E	No Nitrogen		4	22	98.0417	0.48771	0.232516	0.720226
E	No Nitrogen		4	23	106.833	0.366428	0.202162	0.56859
E	No Nitrogen		4	24	112	0.977284	0.117169	1.09445
E	No Nitrogen		4	25	120.021	0.322644	0.129311	0.451954
E	No Nitrogen		4	26	126	0.372147	0.196091	0.568238					36.0571
E	No Nitrogen		5	0	0	3.10279	0.362296	3.46509					118.445
E	No Nitrogen		5	1	2.02083	0	0.320476	0.320476
E	No Nitrogen		5	2	4.02083	0	0.439961	0.439961
E	No Nitrogen		5	3	6	0.583615	0.159171	0.742786
E	No Nitrogen		5	4	8	0.633384	0.117351	0.750736					126.562
E	No Nitrogen		5	5	12.0208	1.22068	0.206965	1.42765
E	No Nitrogen		5	6	15.9792	0	0.141248	0.141248					150.908
E	No Nitrogen		5	7	20.1146	0.173196	0.159171	0.332367
E	No Nitrogen		5	8	24.375	0	0.56542	0.56542
E	No Nitrogen		5	9	28.3125	0.612718	0.386192	0.99891
E	No Nitrogen		5	10	31.8472	0	0.410089	0.410089
E	No Nitrogen		5	11	35.8958	0	0.111377	0.111377
E	No Nitrogen		5	12	40.8611	0.0836104	0.224888	0.308498					59.9335
E	No Nitrogen		5	13	44.2292	0	0.105403	0.105403
E	No Nitrogen		5	14	48.0833	0	0.123326	0.123326
E	No Nitrogen		5	15	51.8958	0.134913	0.242811	0.377724
E	No Nitrogen		5	16	56.0208	1.41289	0.559446	1.97233
E	No Nitrogen		5	17	62.8958	0	0.404115	0.404115
E	No Nitrogen		5	18	69.9792	0.251307	0.481781	0.733088
E	No Nitrogen		5	19	77	0	0.236836	0.236836
E	No Nitrogen		5	20	84.0417	0.0736529	0.0994286	0.173081					33.5732
E	No Nitrogen		5	21	91.0417	0	0.200991	0.200991
E	No Nitrogen		5	22	98.0417	0.152521	0.141248	0.29377
E	No Nitrogen		5	23	106.833	0.347776	0.135274	0.48305
E	No Nitrogen		5	24	112	0.658666	0.601265	1.25993
E	No Nitrogen		5	25	120.021	0	0.422038	0.422038
E	No Nitrogen		5	26	126	0	0.487755	0.487755					35.9131
F	Guanidine dead control	yes	1	0	0	0	0.350347	0.350347	0	0	51.4329	154.299
F	Guanidine dead control	yes	1	1	2.02083	0	0.314501	0.314501
F	Guanidine dead control	yes	1	2	4.02083	0.436604	0.350347	0.786952
F	Guanidine dead control	yes	1	3	6	0	0.248785	0.248785
F	Guanidine dead control	yes	1	4	8	0.0391925	-0.0260308	0.0131617	0	0
F	Guanidine dead control	yes	1	5	12.0208	0	0.00981489	0.00981489
F	Guanidine dead control	yes	1	6	15.9792	0.320973	-0.0260308	0.294942	0	0	54.1448	162.434
F	Guanidine dead control	yes	1	7	20.1146	0.548388	0.0277375	0.576126
F	Guanidine dead control	yes	1	8	24.375	0	0.451909	0.451909			49.568	148.704
F	Guanidine dead control	yes	1	9	28.3125	0	0.350347	0.350347
F	Guanidine dead control	yes	1	10	31.8472	1.22299	0.463858	1.68685
F	Guanidine dead control	yes	1	11	35.8958	0	0.32645	0.32645
F	Guanidine dead control	yes	1	12	40.8611	0.333225	0.0217634	0.354988	0	0	51.616	154.848
F	Guanidine dead control	yes	1	13	44.2292	1.34243	0.0576088	1.40004
F	Guanidine dead control	yes	1	14	48.0833	0	0.1293	0.1293
F	Guanidine dead control	yes	1	15	51.8958	0.0820733	0.0217634	0.103837
F	Guanidine dead control	yes	1	16	56.0208	0	0.422038	0.422038			53.2029	159.609
F	Guanidine dead control	yes	1	17	62.8958	0	0.380218	0.380218
F	Guanidine dead control	yes	1	18	69.9792	0.0499226	0.344373	0.394295			50.2713	150.814
F	Guanidine dead control	yes	1	19	77	0	0.248785	0.248785
F	Guanidine dead control	yes	1	20	84.0417	0.0958553	-0.0140823	0.081773	0	0	50.8448	152.534
F	Guanidine dead control	yes	1	21	91.0417	0.2199	-0.00213359	0.217766
F	Guanidine dead control	yes	1	22	98.0417	0.382997	0.0755316	0.458529			54.2597	162.779
F	Guanidine dead control	yes	1	23	106.833	0.330929	0.0516344	0.382563
F	Guanidine dead control	yes	1	24	112	0.105055	0.392167	0.497222	0		54.021	162.063
F	Guanidine dead control	yes	1	25	120.021	0	0.350347	0.350347
F	Guanidine dead control	yes	1	26	126	0	0.28463	0.28463	0	0	50.893	152.679
F	Guanidine dead control	yes	2	0	0	0.835454	-0.214907	0.620547	0	0	52.9327	158.798
F	Guanidine dead control	yes	2	1	2.02083	0	1.16846	1.16846
F	Guanidine dead control	yes	2	2	4.02083	0	2.47819	2.47819
F	Guanidine dead control	yes	2	3	6	0	1.81018	1.81018
F	Guanidine dead control	yes	2	4	8	0	1.16846	1.16846	0	0
F	Guanidine dead control	yes	2	5	12.0208	0	0.26901	0.26901
F	Guanidine dead control	yes	2	6	15.9792	0.0897312	0.22167	0.311401	0	0	52.7884	158.365
F	Guanidine dead control	yes	2	7	20.1146	0.298397	0.111211	0.409608
F	Guanidine dead control	yes	2	8	24.375	0.487556	-0.235947	0.251609			52.4246	157.274
F	Guanidine dead control	yes	2	9	28.3125	0	1.07904	1.07904
F	Guanidine dead control	yes	2	10	31.8472	0	2.43611	2.43611
F	Guanidine dead control	yes	2	11	35.8958	0	1.91012	1.91012
F	Guanidine dead control	yes	2	12	40.8611	0	1.1632	1.1632	0	0	51.1064	153.319
F	Guanidine dead control	yes	2	13	44.2292	0	0.26375	0.26375
F	Guanidine dead control	yes	2	14	48.0833	0	0.24797	0.24797
F	Guanidine dead control	yes	2	15	51.8958	0.18868	0.15855	0.34723
F	Guanidine dead control	yes	2	16	56.0208	0.537087	-0.172827	0.364259			51.0124	153.037
F	Guanidine dead control	yes	2	17	62.8958	0	0.779226	0.779226
F	Guanidine dead control	yes	2	18	69.9792	0	2.58865	2.58865			51.5389	154.617
F	Guanidine dead control	yes	2	19	77	0	2.06266	2.06266
F	Guanidine dead control	yes	2	20	84.0417	0	1.1632	1.1632	0	0	51.3061	153.918
F	Guanidine dead control	yes	2	21	91.0417	0	0.358429	0.358429
F	Guanidine dead control	yes	2	22	98.0417	0.140671	0.24271	0.383381			51.6888	155.066
F	Guanidine dead control	yes	2	23	106.833	0.252475	0.0849109	0.337386
F	Guanidine dead control	yes	2	24	112	0.720775	-0.0676281	0.653147	0		52.9679	158.904
F	Guanidine dead control	yes	2	25	120.021	0	0.537268	0.537268
F	Guanidine dead control	yes	2	26	126	0	2.55709	2.55709	0	0	52.0987	156.296
F	Guanidine dead control	yes	3	0	0	0.892173	-0.125488	0.766685	0	0	51.6558	154.967
F	Guanidine dead control	yes	3	1	2.02083	0	0.479408	0.479408
F	Guanidine dead control	yes	3	2	4.02083	0	2.52553	2.52553
F	Guanidine dead control	yes	3	3	6	0	2.20468	2.20468
F	Guanidine dead control	yes	3	4	8	0	0.826566	0.826566	0	0
F	Guanidine dead control	yes	3	5	12.0208	0	0.689807	0.689807
F	Guanidine dead control	yes	3	6	15.9792	0.0875605	0.19011	0.277671	0	0	53.2311	159.693
F	Guanidine dead control	yes	3	7	20.1146	0.362925	0.0638711	0.426796
F	Guanidine dead control	yes	3	8	24.375	1.03637	-0.0939277	0.942439			52.8464	158.539
F	Guanidine dead control	yes	3	9	28.3125	0.0187198	0.22167	0.24039
F	Guanidine dead control	yes	3	10	31.8472	0	2.52027	2.52027
F	Guanidine dead control	yes	3	11	35.8958	0	2.31514	2.31514
F	Guanidine dead control	yes	3	12	40.8611	0	0.679287	0.679287	0	0	50.0379	150.114
F	Guanidine dead control	yes	3	13	44.2292	0	0.495188	0.495188
F	Guanidine dead control	yes	3	14	48.0833	0	0.342649	0.342649
F	Guanidine dead control	yes	3	15	51.8958	0.301273	0.121731	0.423003
F	Guanidine dead control	yes	3	16	56.0208	0.98974	-0.0991878	0.890552			51.4891	154.467
F	Guanidine dead control	yes	3	17	62.8958	0.448314	0.116471	0.564785
F	Guanidine dead control	yes	3	18	69.9792	0	2.50975	2.50975			53.3483	160.045
F	Guanidine dead control	yes	3	19	77	0	2.38351	2.38351
F	Guanidine dead control	yes	3	20	84.0417	0	0.705587	0.705587	0	0	50.1574	150.472
F	Guanidine dead control	yes	3	21	91.0417	0	0.532008	0.532008
F	Guanidine dead control	yes	3	22	98.0417	0.389508	0.137511	0.527019			50.7973	152.392
F	Guanidine dead control	yes	3	23	106.833	1.29544	0.121731	1.41717
F	Guanidine dead control	yes	3	24	112	0.681336	-0.0465881	0.634748	0		51.5333	154.6
F	Guanidine dead control	yes	3	25	120.021	0.420265	-0.00976848	0.410496
F	Guanidine dead control	yes	3	26	126	0	2.49397	2.49397	0	0	50.2824	150.847
F	Guanidine dead control	yes	4	0	0	0.490725	0.0152659	0.505991	0	0	52.7587	158.276
F	Guanidine dead control	yes	4	1	2.02083	0.452509	0.00929615	0.461805
F	Guanidine dead control	yes	4	2	4.02083	0.138295	-0.128011	0.0102842
F	Guanidine dead control	yes	4	3	6	0.211899	-0.14592	0.065979
F	Guanidine dead control	yes	4	4	8	0.290594	-0.110101	0.180493	0	0
F	Guanidine dead control	yes	4	5	12.0208	0.0549681	-0.0802518	-0.0252837
F	Guanidine dead control	yes	4	6	15.9792	0.424068	-0.0921915	0.331876	0	0	51.8183	155.455
F	Guanidine dead control	yes	4	7	20.1146	0.0726623	-0.0921915	-0.0195292
F	Guanidine dead control	yes	4	8	24.375	0.23288	0.00929615	0.242176			52.5406	157.622
F	Guanidine dead control	yes	4	9	28.3125	0.406939	-0.0742818	0.332657
F	Guanidine dead control	yes	4	10	31.8472	0.360186	-0.104131	0.256054
F	Guanidine dead control	yes	4	11	35.8958	0.340795	-0.110101	0.230694
F	Guanidine dead control	yes	4	12	40.8611	0.541086	-0.181739	0.359346	0	0	50.057	150.171
F	Guanidine dead control	yes	4	13	44.2292	0.0841344	-0.1698	-0.0856651
F	Guanidine dead control	yes	4	14	48.0833	0.0760555	-0.0563722	0.0196833
F	Guanidine dead control	yes	4	15	51.8958	0.0178298	-0.00861348	0.00921634
F	Guanidine dead control	yes	4	16	56.0208	0.324797	-0.0802518	0.244546			52.4018	157.205
F	Guanidine dead control	yes	4	17	62.8958	0.278609	-0.104131	0.174478
F	Guanidine dead control	yes	4	18	69.9792	0.13886	-0.122041	0.0168193			52.15	156.45
F	Guanidine dead control	yes	4	19	77	0.391561	-0.104131	0.28743
F	Guanidine dead control	yes	4	20	84.0417	0.306025	-0.14592	0.160105	0	0	49.3922	148.177
F	Guanidine dead control	yes	4	21	91.0417	0.369342	-0.13995	0.229392
F	Guanidine dead control	yes	4	22	98.0417	0.368723	-0.0802518	0.288472			51.4902	154.471
F	Guanidine dead control	yes	4	23	106.833	0.526785	-0.13398	0.392805
F	Guanidine dead control	yes	4	24	112	0.426277	-0.00264375	0.423633	0		49.7666	149.3
F	Guanidine dead control	yes	4	25	120.021	0.260915	-0.0921915	0.168724
F	Guanidine dead control	yes	4	26	126	0.247746	-0.0324928	0.215253	0	0	50.7269	152.181
F	Guanidine dead control	yes	5	0	0	0.4862	-0.0324928	0.453707	0	0	50.8647	152.594
F	Guanidine dead control	yes	5	1	2.02083	0.192455	-0.0862215	0.106233
F	Guanidine dead control	yes	5	2	4.02083	0.16967	-0.128011	0.0416597
F	Guanidine dead control	yes	5	3	6	2.29749	-0.122041	2.17545
F	Guanidine dead control	yes	5	4	8	0.0988936	-0.0802518	0.0186418	0	0
F	Guanidine dead control	yes	5	5	12.0208	0.13886	-0.122041	0.0168193
F	Guanidine dead control	yes	5	6	15.9792	0.158816	-0.110101	0.0487156	0	0.726739	52.5877	157.763
F	Guanidine dead control	yes	5	7	20.1146	0.159948	-0.0981612	0.0617867
F	Guanidine dead control	yes	5	8	24.375	0.460587	-0.104131	0.356456			51.0687	153.206
F	Guanidine dead control	yes	5	9	28.3125	0.129191	-0.15786	-0.0286685
F	Guanidine dead control	yes	5	10	31.8472	0.186799	-0.14592	0.0408786
F	Guanidine dead control	yes	5	11	35.8958	0.0510088	-0.122041	-0.0710318
F	Guanidine dead control	yes	5	12	40.8611	0.127441	-0.110101	0.01734	0	0	49.9554	149.866
F	Guanidine dead control	yes	5	13	44.2292	0.129704	-0.0862215	0.0434823
F	Guanidine dead control	yes	5	14	48.0833	0	0.170482	0.170482
F	Guanidine dead control	yes	5	15	51.8958	0.0343925	-0.0324928	0.00189966
F	Guanidine dead control	yes	5	16	56.0208	0.543914	-0.15189	0.392024			51.1953	153.586
F	Guanidine dead control	yes	5	17	62.8958	0.251247	-0.128011	0.123236
F	Guanidine dead control	yes	5	18	69.9792	0.256849	-0.00264375	0.254206			51.3771	154.131
F	Guanidine dead control	yes	5	19	77	0.25464	-0.0921915	0.162449
F	Guanidine dead control	yes	5	20	84.0417	0.235196	-0.0324928	0.202703	0	0	51.6374	154.912
F	Guanidine dead control	yes	5	21	91.0417	0.528429	-0.0504025	0.478026
F	Guanidine dead control	yes	5	22	98.0417	0.0925653	-0.0145834	0.0779818			51.384	154.152
F	Guanidine dead control	yes	5	23	106.833	1.50384	0.0451152	1.54896
F	Guanidine dead control	yes	5	24	112	0.64884	-0.104131	0.544709	0		50.2864	150.859
F	Guanidine dead control	yes	5	25	120.021	0.293475	-0.14592	0.147555
F	Guanidine dead control	yes	5	26	126	0.381786	-0.00861348	0.373172	0	0	51.0197	153.059

## Sheet: growth_experiment_averages_std
Treatment	Treatment	Guanidine 15N/13C labeling	Replicate	Notes	Days	NO3_uM	NO2_uM	NOx_uM	NH4_uM_LOD_5uM	Urea_uM_N	Guanidine_uM_N	N_balance_uM_N	qPCR_copies_per_ul	NO3_Average_uM	NO2_Average_uM	NOx_Average_uM	NH4_Average_uM	Urea_N_Average_uM	Gua_N_Average_uM	N_balance_average_uM_N	qPCR_Average_copies_per_ul	NO3_Stdev_uM	NO2_Stdev_uM	NOx_Stdev_uM	NH4_Stdev_uM	Urea_N_Stdev_uM	Gua_N_Stdev_uM	N_balance_Stdev_uM_N	qPCR_Stdev_copies_per_ul	division_rate_per_day
A	Guanidine	yes	1		0	0.681785	-0.163036	0.518749	0	0.651758	160.216	160.734	130.172	0.28733	-0.0506827	0.236647	0	0.316016	161.149	161.386	136.45	0.236954	0.0736973	0.192859	0	0.298664	2.06783	1.9527	28.741
A	Guanidine	yes	2		0	0.1164	-0.0857366	0.0306636	0	0	162.634	162.665	126.678
A	Guanidine	yes	3		0	0.193111	-0.022039	0.171072	0	0.479169	163.579	163.75	187.099
A	Guanidine	yes	4		0	0.328833	0.00840105	0.337235	0	0.449154	158.302	158.639	117.507
A	Guanidine	yes	5		0	0.116518	0.00899728	0.125516	0	0	161.016	161.142	120.793
A	Guanidine	yes	1		2.02083	4.96181	1.15633	6.11815	0		155.98	162.098		2.64525	1.26138	3.90663	0	#DIV/0!	155.696	159.602	#DIV/0!	1.30972	0.0656067	1.25489	0	#DIV/0!	2.92516	3.10981	#DIV/0!
A	Guanidine	yes	2		2.02083	2.08962	1.26927	3.35889	0		154.808	158.167
A	Guanidine	yes	3		2.02083	2.29906	1.33815	3.63722	0		155.291	158.928
A	Guanidine	yes	4		2.02083	2.11902	1.26858	3.3876	0		152.158	155.546
A	Guanidine	yes	5		2.02083	1.75673	1.27457	3.0313	0		160.243	163.274
A	Guanidine	yes	1		4.02083	3.09911	2.16385	5.26296	0		150.73	155.993		3.10776	2.32033	5.42809	0	#DIV/0!	151.231	156.706	#DIV/0!	0.228721	0.106952	0.291478	0	#DIV/0!	10.3817	10.2258	#DIV/0!
A	Guanidine	yes	2		4.02083	2.90329	2.33931	5.2426	0
A	Guanidine	yes	3		4.02083	2.97407	2.2685	5.24257	0		165.65	170.892
A	Guanidine	yes	4		4.02083	3.06978	2.40273	5.47251	0		141.243	146.716
A	Guanidine	yes	5		4.02083	3.49254	2.42726	5.91979	0		147.303	153.223
A	Guanidine	yes	1		6	5.07646	3.03344	8.1099	0		150.269	158.379		4.8951	3.28592	8.18102	0	#DIV/0!	150.933	159.114	#DIV/0!	0.186715	0.164818	0.165902	0	#DIV/0!	1.39703	1.25592	#DIV/0!
A	Guanidine	yes	2		6	4.62217	3.43843	8.0606	0		152.395	160.456
A	Guanidine	yes	3		6	4.78756	3.23418	8.02174	0		152.481	160.503
A	Guanidine	yes	4		6	4.97617	3.42287	8.39904	0		149.565	157.964
A	Guanidine	yes	5		6	5.01312	3.30068	8.3138	0		149.954	158.268
A	Guanidine	yes	1		8	7.46858	3.99298	11.4616	0	0.396628	141.076	152.537	221.717	7.10768	4.18689	11.2946	0	0.290503	146.215	157.51	176.272	0.309538	0.131118	0.238046	0	0.271608	3.3528	3.16733	30.8619	0.046179
A	Guanidine	yes	2		8	6.70768	4.32239	11.0301	0	0.494177	149.721	160.751	171.742
A	Guanidine	yes	3		8	7.19339	4.13509	11.3285	0	0	146.319	157.647	190.196
A	Guanidine	yes	4		8	6.87873	4.19698	11.0757	0	0.561712	148.574	159.649	145.218
A	Guanidine	yes	5		8	7.29	4.287	11.577	0	0	145.388	156.965	152.486
A	Guanidine	yes	1		12.0208	14.2482	5.85209	20.1002	0		136.548	156.649		13.6538	5.98463	19.6384	0	#DIV/0!	138.223	157.861	#DIV/0!	0.7338	0.162883	0.596876	0	#DIV/0!	1.39332	1.63929	#DIV/0!
A	Guanidine	yes	2		12.0208	12.5512	6.26475	18.816	0		138.145	156.961
A	Guanidine	yes	3		12.0208	13.6457	5.97812	19.6238	0		139.078	158.701
A	Guanidine	yes	4		12.0208	13.4368	5.90722	19.344	0		137.29	156.634
A	Guanidine	yes	5		12.0208	14.3871	5.92096	20.3081	0		140.054	160.362
A	Guanidine	yes	1		15.9792	22.2801	6.63772	28.9178	0	0.629246	130.7	159.618	257.066	21.338	7.07549	28.4135	0	0.30401	130.611	159.025	242.885	1.31105	0.25923	1.20232	0	0.288482	1.45263	1.71335	25.4564	0.0579602
A	Guanidine	yes	2		15.9792	19.6664	7.29409	26.9604	0	0.479169	132.014	158.974	239.519
A	Guanidine	yes	3		15.9792	21.0338	7.05567	28.0894	0	0	131.537	159.626	278.526
A	Guanidine	yes	4		15.9792	20.722	7.2094	27.9314	0	0	128.244	156.175	223.561
A	Guanidine	yes	5		15.9792	22.9877	7.18059	30.1683	0	0.411635	130.561	160.729	215.756
A	Guanidine	yes	1		20.1146	32.0982	7.45932	39.5575	0					31.0079	7.83638	38.8443	0	#DIV/0!	#DIV/0!	#DIV/0!	#DIV/0!	1.26493	0.26774	1.08058	0	#DIV/0!	#DIV/0!	#DIV/0!	#DIV/0!
A	Guanidine	yes	2		20.1146	29.2853	8.17222	37.4575	0
A	Guanidine	yes	3		20.1146	31.0869	7.70927	38.7962	0
A	Guanidine	yes	4		20.1146	30.2636	7.9475	38.2111	0
A	Guanidine	yes	5		20.1146	32.3055	7.89359	40.1991	0
A	Guanidine	yes	1		24.375	41.1649	7.9391	49.104	0	0	108.11	157.214	246.191	40.0228	8.40386	48.4267	0	0.26499	107.608	156.034	266.992	1.31757	0.371157	1.08701	0	0.244391	1.511	2.45263	45.3215	0.0162607
A	Guanidine	yes	2		24.375	38.081	8.95149	47.0325	0	0	107.213	154.246	229.795
A	Guanidine	yes	3		24.375	39.7638	8.31577	48.0795	0	0.434146	106.859	154.938	338.917
A	Guanidine	yes	4		24.375	39.7644	8.28955	48.054	0	0.494177	105.934	153.988	236.262
A	Guanidine	yes	5		24.375	41.3401	8.52341	49.8635	0	0.396628	109.923	159.787	283.796
A	Guanidine	yes	1		28.3125	53.5442	8.17898	61.7232	0					51.0493	8.47557	59.5249	0	#DIV/0!	#DIV/0!	#DIV/0!	#DIV/0!	1.77801	0.208447	1.57164	0	#DIV/0!	#DIV/0!	#DIV/0!	#DIV/0!
A	Guanidine	yes	2		28.3125	48.7268	8.74795	57.4748	0
A	Guanidine	yes	3		28.3125	50.7369	8.46886	59.2058	0
A	Guanidine	yes	4		28.3125	50.4413	8.56558	59.0069	0
A	Guanidine	yes	5		28.3125	51.7973	8.41646	60.2138	0
A	Guanidine	yes	1		31.8472	59.5725	7.78917	67.3616	0	0.479169	86.5027	153.864	527.732	58.7863	8.238	67.0243	0	0.542202	85.3779	152.402	396.055	1.30942	0.280345	1.13446	0	0.0384823	2.19033	1.41108	107.095	0.0761357
A	Guanidine	yes	2		31.8472	56.7641	8.55604	65.3201	0	0.569215	88.606	153.926	362.483
A	Guanidine	yes	3		31.8472	59.4351	8.22744	67.6626	0	0.5392	83.2803	150.943	487.045
A	Guanidine	yes	4		31.8472	58.1973	8.33755	66.5349	0	0.546704	84.7803	151.315	276.472
A	Guanidine	yes	5		31.8472	59.9623	8.2798	68.2421	0	0.576719	83.7203	151.962	326.543
A	Guanidine	yes	1		35.8958	67.6904	7.44733	75.1378	0					67.6674	7.90513	75.5725	0	#DIV/0!	#DIV/0!	#DIV/0!	#DIV/0!	1.63142	0.317105	1.56933	0	#DIV/0!	#DIV/0!	#DIV/0!	#DIV/0!
A	Guanidine	yes	2		35.8958	65.418	8.30598	73.724	0
A	Guanidine	yes	3		35.8958	69.893	8.06257	77.9555	0
A	Guanidine	yes	4		35.8958	67.1054	7.88749	74.9928	0
A	Guanidine	yes	5		35.8958	68.2302	7.82229	76.0525	0
A	Guanidine	yes	1		40.8611	76.0997	6.83562	82.9353	0	0.554208	67.424	150.359	500.234	76.5567	7.23073	83.7874	0	0.593228	68.0359	151.823	498.309	0.98499	0.313621	0.895895	0	0.108534	1.80816	1.50184	145.269	0.0367588
A	Guanidine	yes	2		40.8611	75.1625	7.7128	82.8754	0	0.756811	70.6507	153.526	505.786
A	Guanidine	yes	3		40.8611	76.9594	7.16166	84.1211	0	0.546704	69.104	153.225	730.62
A	Guanidine	yes	4		40.8611	76.7723	7.2214	83.9937	0	0.63675	66.431	150.425	353.247
A	Guanidine	yes	5		40.8611	77.7895	7.22218	85.0116	0	0.471665	66.5697	151.581	401.66
A	Guanidine	yes	1		44.2292	81.169	6.44581	87.6148	0					82.4291	6.77326	89.2023	0	#DIV/0!	#DIV/0!	#DIV/0!	#DIV/0!	2.56262	0.202153	2.54913	0	#DIV/0!	#DIV/0!	#DIV/0!	#DIV/0!
A	Guanidine	yes	2		44.2292	79.9492	6.99168	86.9409	0
A	Guanidine	yes	3		44.2292	86.6274	6.76715	93.3946	0
A	Guanidine	yes	4		44.2292	81.5678	6.86135	88.4291	0
A	Guanidine	yes	5		44.2292	82.8319	6.80032	89.6322	0
A	Guanidine	yes	1		48.0833	86.6598	5.87608	92.5359	0		48.116	140.652		87.4527	6.25928	93.7119	0	#DIV/0!	47.7534	141.465	#DIV/0!	1.39085	0.252018	1.39753	0	#DIV/0!	0.963568	1.03075	#DIV/0!
A	Guanidine	yes	2		48.0833	86.0203	6.54389	92.5642	0		49.1387	141.703
A	Guanidine	yes	3		48.0833	89.1062	6.37263	95.4789	0		47.5703	143.049
A	Guanidine	yes	4		48.0833	86.6992	6.33328	93.0325	0		47.4213	140.454
A	Guanidine	yes	5		48.0833	88.7777	6.17051	94.9482	0		46.5207	141.469
A	Guanidine	yes	1		51.8958	95.502	5.33634	100.838	0					95.4207	5.64403	101.065	0	#DIV/0!	#DIV/0!	#DIV/0!	#DIV/0!	1.81216	0.23322	1.70231	0	#DIV/0!	#DIV/0!	#DIV/0!	#DIV/0!
A	Guanidine	yes	2		51.8958	93.5592	5.89838	99.4575	0
A	Guanidine	yes	3		51.8958	95.8968	5.82502	101.722	0
A	Guanidine	yes	4		51.8958	94.0007	5.67318	99.6739	0
A	Guanidine	yes	5		51.8958	98.1448	5.48722	103.632	0
A	Guanidine	yes	1		56.0208	104.687	4.91654	109.604	0	0.464162	38.7723	148.376	475.914	103.554	5.17238	108.726	0	0.356537	39.2128	147.939	432.107	1.23331	0.228163	1.15822	0	0.335118	0.972467	1.01294	77.7266	-0.0135658
A	Guanidine	yes	2		56.0208	102.437	5.52619	107.963	0	0.666765	40.298	148.261	411.465
A	Guanidine	yes	3		56.0208	102.061	5.04188	107.103	0	0.651758	39.796	146.899	532.663
A	Guanidine	yes	4		56.0208	104.635	5.19312	109.828	0	0	39.4103	149.238	325.216
A	Guanidine	yes	5		56.0208	103.948	5.18419	109.132	0	0	37.7873	146.919	415.274
A	Guanidine	yes	1		62.8958	110.177	4.23286	114.41	0		35.5	149.91		108.46	4.40674	112.867	0	#DIV/0!	39.1059	151.973	#DIV/0!	1.7582	0.194292	1.58828	0	#DIV/0!	2.65484	1.4407	#DIV/0!
A	Guanidine	yes	2		62.8958	106.522	4.70621	111.228	0		41.2823	152.51
A	Guanidine	yes	3		62.8958	107.17	4.39417	111.564	0		42.0913	153.655
A	Guanidine	yes	4		62.8958	108.023	4.46102	112.484	0		38.7343	151.218
A	Guanidine	yes	5		62.8958	110.41	4.23947	114.65	0		37.9217	152.571
A	Guanidine	yes	1		69.9792	114.455	3.35129	117.806	0	0	34.457	152.263	373.945	115.028	3.62887	118.657	0	0.316016	34.6319	153.289	482.131	1.5532	0.198642	1.48896	0	0.295346	0.562936	1.18696	113.932	0.011322
A	Guanidine	yes	2		69.9792	113.043	3.90367	116.947	0	0.486673	35.6333	152.58	433.64
A	Guanidine	yes	3		69.9792	116.784	3.64047	120.425	0	0.629246	34.4113	154.836	663.554
A	Guanidine	yes	4		69.9792	114.435	3.67491	118.109	0	0.464162	34.3587	152.468	421.563
A	Guanidine	yes	5		69.9792	116.423	3.574	119.997	0	0	34.299	154.296	517.951
A	Guanidine	yes	1		77	116.252	2.75157	119.003	0		31.1737	150.177		121.282	3.00292	124.285	0	#DIV/0!	30.0421	154.327	#DIV/0!	6.74122	0.195381	6.76329	0	#DIV/0!	0.838128	6.84988	#DIV/0!
A	Guanidine	yes	2		77	117.715	3.2756	120.991	0		30.0577	151.049
A	Guanidine	yes	3		77	132.925	3.03398	135.959	0		30.476	166.435
A	Guanidine	yes	4		77	118.426	3.05682	121.483	0		29.4653	150.949
A	Guanidine	yes	5		77	121.09	2.89665	123.987	0		29.038	153.025
A	Guanidine	yes	1		84.0417	120.052	2.40974	122.462	0	0.404131	27.6867	150.148	513.755	121.871	2.5593	124.43	0	1.0426	26.1457	150.576	499.729	2.04554	0.190551	2.00504	0	2.11267	1.08692	1.30093	142.953	0.00367798
A	Guanidine	yes	2		84.0417	120.647	2.88597	123.533	0	0	26.669	150.202	466.129
A	Guanidine	yes	3		84.0417	122.821	2.55703	125.378	0	0	25.9633	151.341	737.435
A	Guanidine	yes	4		84.0417	120.815	2.49274	123.308	0	4.80888	25.574	148.882	382.849
A	Guanidine	yes	5		84.0417	125.019	2.45102	127.47	0	0	24.8353	152.306	398.478
A	Guanidine	yes	1	refeeding	84.0417	120.052	2.40974	122.462	0		209.65	332.112		121.871	2.5593	124.43	0	#DIV/0!	204.644	329.075	#DIV/0!	2.04554	0.190551	2.00504	0	#DIV/0!	4.52538	4.27115	#DIV/0!
A	Guanidine	yes	2	refeeding	84.0417	120.647	2.88597	123.533	0		205.934	329.466
A	Guanidine	yes	3	refeeding	84.0417	122.821	2.55703	125.378	0		207.682	333.06
A	Guanidine	yes	4	refeeding	84.0417	120.815	2.49274	123.308	0		198.88	322.188
A	Guanidine	yes	5	refeeding	84.0417	125.019	2.45102	127.47	0		201.076	328.546
A	Guanidine	yes	1		91.0417	146.044	6.37384	152.418	0		146.229	298.647		149.564	6.4439	156.007	0	#DIV/0!	142.84	298.848	#DIV/0!	2.36796	0.0916419	2.40573	0	#DIV/0!	10.7322	9.8714	#DIV/0!
A	Guanidine	yes	2		91.0417	149.91	6.36361	156.273	0		134.899	291.173
A	Guanidine	yes	3		91.0417	151.251	6.58461	157.835	0		130.496	288.331
A	Guanidine	yes	4		91.0417	148.579	6.4833	155.063	0		158.036	313.098
A	Guanidine	yes	5		91.0417	152.034	6.41412	158.448	0		144.541	302.99
A	Guanidine	yes	1		98.0417	184.125	7.70521	191.831	0	0.546704			691.561	192.265	7.61833	199.883	0	0.109341	124.677	326.819	683.093	12.2239	0.168875	12.0739	0	0.244493	2.38974	13.5018	184.092	0.0322097
A	Guanidine	yes	2		98.0417	186.459	7.59068	194.05	0	0	125.369	319.419	609.954
A	Guanidine	yes	3		98.0417	193.573	7.58562	201.159	0	0			997.502
A	Guanidine	yes	4		98.0417	184.157	7.83348	191.991	0	0	126.645	318.636	565.311
A	Guanidine	yes	5		98.0417	213.008	7.37667	220.385	0	0	122.018	342.403	551.137
A	Guanidine	yes	1		106.833	216.436	7.31539	223.752	0		94.16	317.912		219.674	7.14143	226.815	0	#DIV/0!	98.0213	324.837	#DIV/0!	4.03371	0.233396	3.82193	0	#DIV/0!	5.3535	7.21785	#DIV/0!
A	Guanidine	yes	2		106.833	218.384	7.26501	225.649	0		99.2267	324.875
A	Guanidine	yes	3		106.833	224.737	6.97913	231.716	0		105.184	336.9
A	Guanidine	yes	4		106.833	215.721	7.33541	223.057	0		100.058	323.115
A	Guanidine	yes	5		106.833	223.091	6.81221	229.904	0		91.4773	321.381
A	Guanidine	yes	1		112	238.543	6.92558	245.468	0	0.486673	79.488	324.956	847.642	240.174	6.69105	246.865	0	0.0973347	79.3555	326.22	812.456	3.65221	0.209248	3.47054	0	0.217647	3.05441	1.92809	204.336	0.0179254
A	Guanidine	yes	2		112	238.245	6.7707	245.016	0	0	79.844	324.86	706.425
A	Guanidine	yes	3		112	240.797	6.53751	247.335	0	0	82.0043	329.339	1149.56
A	Guanidine	yes	4		112	237.044	6.80734	243.851	0	0	81.2347	325.086	627.122
A	Guanidine	yes	5		112	246.239	6.41412	252.653	0	0	74.2063	326.86	731.537
A	Guanidine	yes	1	refeeding	112	238.543	6.92558	245.468	0		227.933	473.401		240.174	6.69105	246.865	0	#DIV/0!	225.939	472.803	#DIV/0!	3.65221	0.209248	3.47054	0	#DIV/0!	13.3487	16.5238	#DIV/0!
A	Guanidine	yes	2	refeeding	112	238.245	6.7707	245.016	0		216.472	461.487
A	Guanidine	yes	3	refeeding	112	240.797	6.53751	247.335	0		218.884	466.218
A	Guanidine	yes	4	refeeding	112	237.044	6.80734	243.851	0		217.974	461.825
A	Guanidine	yes	5	refeeding	112	246.239	6.41412	252.653	0		248.432	501.085
A	Guanidine	yes	1		120.021	311.593	9.22848	320.821	0		154.307	475.128		311.61	9.01609	320.626	0	#DIV/0!	152.741	473.368	#DIV/0!	9.62197	0.467867	9.96968	0	#DIV/0!	8.49088	15.8512	#DIV/0!
A	Guanidine	yes	2		120.021	306.321	8.81192	315.133	0		143.108	458.24
A	Guanidine	yes	3		120.021	311.897	8.48064	320.378	0		145.073	465.45
A	Guanidine	yes	4		120.021	301.281	8.85363	310.135	0		158.319	468.454
A	Guanidine	yes	5		120.021	326.959	9.7058	336.664	0		162.9	499.564
A	Guanidine	yes	1		126	350.646	8.47884	359.125	0	0	107.155	466.28	973.981	355.081	8.13317	363.215	0	0.191883	102.942	466.157	1368.85	15.871	0.415874	16.1327	0	0.429063	4.18618	18.8819	287.571	0.0537574
A	Guanidine	yes	2		126	347.046	7.91634	354.962	0	0	103.088	458.05	1370.53
A	Guanidine	yes	3		126	353.515	7.62684	361.142	0	0	98.4897	459.631	1710.58
A	Guanidine	yes	4		126	341.823	8.00751	349.83	0	0.959415	98.9583	448.789	1226.12
A	Guanidine	yes	5		126	382.377	8.6363	391.014	0	0	107.02	498.034	1563.05
B	Guanidine	no	1		0	0.272975	-0.013346	0.259629	0	0	161.323	161.583		0.37082	-0.0251138	0.345707	0	0	158.922	159.267	#DIV/0!	0.472737	0.0780599	0.4309	0	0	2.34431	2.41223	#DIV/0!
B	Guanidine	no	2		0	0.0739442	0.0996171	0.173561	0	0	155.615	155.789
B	Guanidine	no	3		0	0.0054838	-0.0688429	-0.0633591	0	0	158.106	158.042
B	Guanidine	no	4		0	1.18323	-0.106582	1.07664	0	0	158.529	159.606
B	Guanidine	no	5		0	0.318473	-0.0364149	0.282058	0	0	161.035	161.317
B	Guanidine	no	1		2.02083	1.47952	1.0687	2.54822	0		153.292	155.84		1.65343	1.18615	2.83957	0	#DIV/0!	153.765	156.605	#DIV/0!	0.429193	0.0864442	0.423279	0	#DIV/0!	1.66068	1.77261	#DIV/0!
B	Guanidine	no	2		2.02083	1.53444	1.29691	2.83136	0		155.832	158.663
B	Guanidine	no	3		2.02083	1.42033	1.17169	2.59202	0		151.395	153.987
B	Guanidine	no	4		2.02083	1.41655	1.23792	2.65447	0		154.71	157.364
B	Guanidine	no	5		2.02083	2.4163	1.1555	3.57181	0		153.598	157.17
B	Guanidine	no	1		4.02083	2.88976	2.07389	4.96365	0		149.649	154.613		2.76964	2.11435	4.88398	0	#DIV/0!	151.954	156.838	#DIV/0!	0.150807	0.0762005	0.104345	0	#DIV/0!	3.25191	3.21148	#DIV/0!
B	Guanidine	no	2		4.02083	2.85174	2.13923	4.99097	0		150.848	155.839
B	Guanidine	no	3		4.02083	2.51017	2.22138	4.73155	0		154.988	159.72
B	Guanidine	no	4		4.02083	2.77776	2.12025	4.898	0		155.782	160.68
B	Guanidine	no	5		4.02083	2.81876	2.01699	4.83575	0		148.503	153.339
B	Guanidine	no	1		6	4.65565	3.13229	7.78794	0		148.855	156.643		5.05987	3.22413	8.284	0	#DIV/0!	146.004	154.288	#DIV/0!	1.39852	0.0823395	1.40041	0	#DIV/0!	2.72637	1.99269	#DIV/0!
B	Guanidine	no	2		6	4.57152	3.3245	7.89602	0		144.151	152.047
B	Guanidine	no	3		6	7.52031	3.23528	10.7556	0		142.863	153.619
B	Guanidine	no	4		6	4.01266	3.27868	7.29134	0		148.809	156.1
B	Guanidine	no	5		6	4.53922	3.1499	7.68911	0		145.339	153.029
B	Guanidine	no	1		8	6.91662	4.09017	11.0068	0	0.842464	140.663	151.669		6.51836	4.20631	10.7247	0	0.168493	142.529	153.254	#DIV/0!	0.536451	0.175355	0.443002	0	0.376761	3.64244	3.44289	#DIV/0!
B	Guanidine	no	2		8	7.04984	4.17885	11.2287	0	0	141.095	152.324
B	Guanidine	no	3		8	6.21243	4.44599	10.6584	0	0	138.291	148.949
B	Guanidine	no	4		8	5.74717	4.31106	10.0582	0	0	145.545	155.603
B	Guanidine	no	5		8	6.66574	4.00548	10.6712	0	0	147.053	157.725
B	Guanidine	no	1		12.0208	13.726	5.66298	19.389	0		141.197	160.586		12.9124	5.96027	18.8726	0	#DIV/0!	138.844	157.717	#DIV/0!	0.935714	0.235672	0.738958	0	#DIV/0!	2.10332	2.41467	#DIV/0!
B	Guanidine	no	2		12.0208	13.8507	5.77926	19.63	0		138.711	158.341
B	Guanidine	no	3		12.0208	12.5582	6.20541	18.7636	0		140.344	159.108
B	Guanidine	no	4		12.0208	11.5588	6.15975	17.7185	0		138.205	155.923
B	Guanidine	no	5		12.0208	12.8682	5.99398	18.8621	0		135.765	154.627
B	Guanidine	no	1		15.9792	22.2187	6.79825	29.017	0	0	129.593	158.609		19.9507	7.12209	27.0728	0	0	130.243	157.316	#DIV/0!	1.76619	0.312456	1.49421	0	0	1.43368	1.35252	#DIV/0!
B	Guanidine	no	2		15.9792	20.6349	6.79606	27.4309	0	0	129.49	156.921
B	Guanidine	no	3		15.9792	19.1426	7.27299	26.4156	0	0	128.823	155.239
B	Guanidine	no	4		15.9792	17.4798	7.49825	24.978	0	0	132.439	157.417
B	Guanidine	no	5		15.9792	20.2778	7.2449	27.5227	0	0	130.872	158.395
B	Guanidine	no	1		20.1146	30.6149	7.47823	38.0931	0					28.7683	7.87612	36.6444	0	#DIV/0!	#DIV/0!	#DIV/0!	#DIV/0!	2.10558	0.406772	1.78981	0	#DIV/0!	#DIV/0!	#DIV/0!	#DIV/0!
B	Guanidine	no	2		20.1146	29.62	7.60228	37.2223	0
B	Guanidine	no	3		20.1146	27.0872	7.88729	34.9745	0
B	Guanidine	no	4		20.1146	25.9954	8.53063	34.526	0
B	Guanidine	no	5		20.1146	30.5242	7.88216	38.4064	0
B	Guanidine	no	1		24.375	38.9327	7.96899	46.9017	0	0	109.048	155.949		37.5442	8.28825	45.8324	0	0	112.359	158.574	#DIV/0!	2.2222	0.385516	1.95133	0	0	2.37684	1.75329	#DIV/0!
B	Guanidine	no	2		24.375	38.4936	7.96327	46.4569	0	0	113.129	159.585
B	Guanidine	no	3		24.375	35.5593	8.32864	43.8879	0	0	115.441	159.329
B	Guanidine	no	4		24.375	34.8258	8.90877	43.7346	0	0	112.927
B	Guanidine	no	5		24.375	39.9093	8.2716	48.1809	0	0	111.254	159.435
B	Guanidine	no	1		28.3125	48.4812	7.88621	56.3674	0					47.3734	8.57439	55.9477	0	#DIV/0!	#DIV/0!	#DIV/0!	#DIV/0!	3.06048	0.74355	2.57031	0	#DIV/0!	#DIV/0!	#DIV/0!	#DIV/0!
B	Guanidine	no	2		28.3125	48.4286	8.0836	56.5122	0
B	Guanidine	no	3		28.3125	45.2392	8.64473	53.884	0
B	Guanidine	no	4		28.3125	43.4493	9.7911	53.2404	0
B	Guanidine	no	5		28.3125	51.2685	8.46632	59.7348	0
B	Guanidine	no	1		31.8472	56.3378	7.69109	64.0289	0	0	91.8405	155.869		55.1897	8.27909	63.4688	0	0	92.4501	154.556	#DIV/0!	3.00952	0.4973	2.72191	0	0	5.04712	2.38297	#DIV/0!
B	Guanidine	no	2		31.8472	56.1408	7.92717	64.068	0	0	87.5553	151.623
B	Guanidine	no	3		31.8472	52.744	8.4837	61.2277	0	0	92.4957	153.723
B	Guanidine	no	4		31.8472	51.6235	8.96879	60.5923	0	0	100.777
B	Guanidine	no	5		31.8472	59.1021	8.3247	67.4268	0	0	89.5821	157.009
B	Guanidine	no	1		35.8958	64.3267	7.54327	71.87	0					63.4835	8.09824	71.5818	0	#DIV/0!	#DIV/0!	#DIV/0!	#DIV/0!	3.40499	0.522112	3.06234	0	#DIV/0!	#DIV/0!	#DIV/0!	#DIV/0!
B	Guanidine	no	2		35.8958	64.342	7.72863	72.0706	0
B	Guanidine	no	3		35.8958	61.0532	8.38231	69.4355	0
B	Guanidine	no	4		35.8958	59.4458	8.84275	68.2885	0
B	Guanidine	no	5		35.8958	68.2499	7.99427	76.2442	0
B	Guanidine	no	1		40.8611	76.9993	6.99929	83.9986	0	0	71.3688	155.367		73.2167	7.52529	80.7419	0	0.171627	71.764	152.619	#DIV/0!	3.8337	0.559851	3.36857	0	0.383769	4.17153	2.69316	#DIV/0!
B	Guanidine	no	2		40.8611	72.7299	7.15104	79.881	0	0	70.9131	150.794
B	Guanidine	no	3		40.8611	70.9177	7.76204	78.6798	0	0	75.7629	154.443
B	Guanidine	no	4		40.8611	68.3328	8.38658	76.7194	0	0.858134	75.3345
B	Guanidine	no	5		40.8611	77.1034	7.32751	84.4309	0	0	65.4405	149.871
B	Guanidine	no	1		44.2292	77.5406	6.46122	84.0018	0					77.8898	7.06784	84.9576	0	#DIV/0!	#DIV/0!	#DIV/0!	#DIV/0!	3.66334	0.590171	3.338	0	#DIV/0!	#DIV/0!	#DIV/0!	#DIV/0!
B	Guanidine	no	2		44.2292	77.9469	6.69979	84.6467	0
B	Guanidine	no	3		44.2292	76.9242	7.49366	84.4179	0
B	Guanidine	no	4		44.2292	73.4279	7.87038	81.2983	0
B	Guanidine	no	5		44.2292	83.6094	6.81416	90.4236	0
B	Guanidine	no	1		48.0833	83.7869	6.01775	89.8046	0		55.3584	145.163		83.2989	6.61026	89.9092	0	#DIV/0!	52.7879	143.487	#DIV/0!	4.09511	0.607273	3.62889	0	#DIV/0!	4.74517	2.41153	#DIV/0!
B	Guanidine	no	2		48.0833	85.0209	6.22448	91.2454	0		51.5352	142.781
B	Guanidine	no	3		48.0833	80.9831	6.96882	87.952	0		57.6633	145.615
B	Guanidine	no	4		48.0833	77.9431	7.49224	85.4353	0		54.1041
B	Guanidine	no	5		48.0833	88.7605	6.34801	95.1085	0		45.2787	140.387
B	Guanidine	no	1		51.8958	86.0462	5.72802	91.7742	0					87.649	6.07834	93.7273	0	#DIV/0!	#DIV/0!	#DIV/0!	#DIV/0!	4.95523	0.494168	4.72505	0	#DIV/0!	#DIV/0!	#DIV/0!	#DIV/0!
B	Guanidine	no	2		51.8958	86.5635	5.75519	92.3187	0
B	Guanidine	no	3		51.8958	85.7852	6.20541	91.9906	0
B	Guanidine	no	4		51.8958	83.5753	6.89202	90.4673	0
B	Guanidine	no	5		51.8958	96.2746	5.81106	102.086	0
B	Guanidine	no	1		56.0208	99.1906	5.14857	104.339	0	0	48.2205	152.56		99.5952	5.80608	105.401	0	0.387131	51.1575	154.528	#DIV/0!	5.76236	0.574929	5.99795	0	0.543933	4.20526	3.05918	#DIV/0!
B	Guanidine	no	2		56.0208	96.1039	5.38216	101.486	0	0	53.7864	155.272
B	Guanidine	no	3		56.0208	92.4935	5.91317	98.4067	0	0.795453	53.3496	151.756
B	Guanidine	no	4		56.0208	102.908	6.62792	109.536	0	1.1402	55.146
B	Guanidine	no	5		56.0208	107.28	5.95857	113.239	0	0	45.285	158.524
B	Guanidine	no	1		62.8958	105.179	4.42129	109.6	0		46.2819	155.882		104.218	4.8061	109.024	0	#DIV/0!	46.4224	153.82	#DIV/0!	4.13638	0.467188	4.09881	0	#DIV/0!	4.35484	1.67472	#DIV/0!
B	Guanidine	no	2		62.8958	102.521	4.68424	107.205	0		45.4245	152.63
B	Guanidine	no	3		62.8958	97.9147	5.04837	102.963	0		51.5076	154.471
B	Guanidine	no	4		62.8958	107.47	5.4935	112.964	0		48.9873
B	Guanidine	no	5		62.8958	108.003	4.38312	112.386	0		39.9105	152.296
B	Guanidine	no	1		69.9792	110.91	3.72948	114.639	0	0	41.7348	156.374		111.63	3.99509	115.625	0	0	41.4889	155.278	#DIV/0!	5.24829	0.444931	5.19027	0	0	4.36789	1.42277	#DIV/0!
B	Guanidine	no	2		69.9792	108.35	3.72159	112.071	0	0	41.8029	153.874
B	Guanidine	no	3		69.9792	105.449	4.28496	109.734	0	0	44.5017	154.236
B	Guanidine	no	4		69.9792	114.613	4.63518	119.248	0	0	45.2115
B	Guanidine	no	5		69.9792	118.828	3.60424	122.432	0	0	34.1937	156.626
B	Guanidine	no	1		77	116.024	3.43384	119.458	0		36.8334	156.291		117.598	3.48937	121.088	0	#DIV/0!	35.5955	153.42	#DIV/0!	6.19658	0.380758	6.40257	0	#DIV/0!	3.45489	2.37613	#DIV/0!
B	Guanidine	no	2		77	114.057	3.22823	117.285	0		34.0368	151.322
B	Guanidine	no	3		77	111.84	3.70644	115.546	0		38.9013	154.447
B	Guanidine	no	4		77	127.846	4.01695	131.863	0		37.8714
B	Guanidine	no	5		77	118.225	3.06139	121.286	0		30.3348	151.621
B	Guanidine	no	1		84.0417	119.292	2.67108	121.963	0	0	32.5065	154.469		119.409	2.86866	122.278	0	0	31.8924	153.357	#DIV/0!	2.28265	0.344798	2.24766	0	0	3.17112	1.85405	#DIV/0!
B	Guanidine	no	2		84.0417	118.473	2.71682	121.19	0	0	32.5335	153.723
B	Guanidine	no	3		84.0417	116.149	3.15178	119.301	0	0	35.2989	154.599
B	Guanidine	no	4		84.0417	121.64	3.30869	124.949	0	0	32.4741
B	Guanidine	no	5		84.0417	121.493	2.49493	123.988	0	0	26.649	150.637
B	Guanidine	no	1	refeeding	84.0417	119.292	2.67108	121.963	0		182.138	304.1		119.409	2.86866	122.278	0	#DIV/0!	193.164	310.125	#DIV/0!	2.28265	0.344798	2.24766	0	#DIV/0!	11.4488	6.62901	#DIV/0!
B	Guanidine	no	2	refeeding	84.0417	118.473	2.71682	121.19	0		192.823	314.013
B	Guanidine	no	3	refeeding	84.0417	116.149	3.15178	119.301	0		185.641	304.942
B	Guanidine	no	4	refeeding	84.0417	121.64	3.30869	124.949	0		211.763
B	Guanidine	no	5	refeeding	84.0417	121.493	2.49493	123.988	0		193.455	317.443
B	Guanidine	no	1		91.0417	150.975	5.8995	156.874	0		166.628	323.503		146.026	6.49786	152.523	0	#DIV/0!	176.184	326.524	#DIV/0!	3.9213	0.385268	3.8349	0	#DIV/0!	10.004	6.91919	#DIV/0!
B	Guanidine	no	2		91.0417	141.905	6.4832	148.388	0		179.189	327.577
B	Guanidine	no	3		91.0417	142.123	6.44397	148.567	0		187.047	335.615
B	Guanidine	no	4		91.0417	147.363	6.75997	154.123	0		183.318
B	Guanidine	no	5		91.0417	147.762	6.90266	154.665	0		164.735	319.4
B	Guanidine	no	1		98.0417	200.789	7.11754	207.907	0	0	133.092	340.999		187.46	7.8154	195.276	0	0	137.279	332.909	#DIV/0!	7.94985	0.555431	7.71494	0	0	3.39894	5.54761	#DIV/0!
B	Guanidine	no	2		98.0417	182.238	7.94522	190.184	0	0	138.346	328.53
B	Guanidine	no	3		98.0417	180.641	7.48769	188.129	0	0	142.288	330.417
B	Guanidine	no	4		98.0417	186.298	7.93041	194.228	0	0	136.908
B	Guanidine	no	5		98.0417	187.335	8.59613	195.931	0	0	135.758	331.689
B	Guanidine	no	1		106.833	219.614	6.73321	226.347	0		102.59	328.937		219.826	7.38664	227.213	0	#DIV/0!	103.342	329.474	#DIV/0!	4.14357	0.492236	4.4313	0	#DIV/0!	6.84459	4.84609	#DIV/0!
B	Guanidine	no	2		106.833	215.079	7.5	222.579	0		103.232	325.811
B	Guanidine	no	3		106.833	216.686	7.10003	223.786	0		112.683	336.469
B	Guanidine	no	4		106.833	222.565	7.57027	230.136	0		104.744
B	Guanidine	no	5		106.833	225.186	8.02967	233.216	0		93.4632	326.679
B	Guanidine	no	1		112	237.873	6.3134	244.187	0	0.787618	80.9253	325.112		242.047	7.01426	249.061	0	0.157524	82.7227	327.362	#DIV/0!	10.8864	0.456534	11.1681	0	0.352233	6.91193	4.10026	#DIV/0!
B	Guanidine	no	2		112	234.697	7.07884	241.775	0	0	81.3258	323.101
B	Guanidine	no	3		112	231.975	6.86146	238.836	0	0	93.5157	332.352
B	Guanidine	no	4		112	258.675	7.3662	266.041	0	0	83.4264
B	Guanidine	no	5		112	247.013	7.45142	254.465	0	0	74.4201	328.885
B	Guanidine	no	1	refeeding	112	237.873	6.3134	244.187	0		247.658	491.845		242.047	7.01426	249.061	0	#DIV/0!	241.911	487.446	#DIV/0!	10.8864	0.456534	11.1681	0	#DIV/0!	12.089	19.9011	#DIV/0!
B	Guanidine	no	2	refeeding	112	234.697	7.07884	241.775	0		226.971	468.747
B	Guanidine	no	3	refeeding	112	231.975	6.86146	238.836	0		236.826	475.663
B	Guanidine	no	4	refeeding	112	258.675	7.3662	266.041	0		239.035
B	Guanidine	no	5	refeeding	112	247.013	7.45142	254.465	0		259.064	513.529
B	Guanidine	no	1		120.021	310.916	8.31194	319.228	0		157.216	476.445		314.656	8.96123	323.617	0	#DIV/0!	151.799	475.134	#DIV/0!	15.7837	0.823077	16.4631	0	#DIV/0!	7.2121	20.3313	#DIV/0!
B	Guanidine	no	2		120.021	303.459	8.85372	312.312	0		150.216	462.528
B	Guanidine	no	3		120.021	297.187	8.31671	305.504	0		152.741	458.245
B	Guanidine	no	4		120.021	327.191	8.9988	336.189	0		140.358
B	Guanidine	no	5		120.021	334.527	10.325	344.852	0		158.464	503.316
B	Guanidine	no	1		126	357.566	7.44866	365.015	0	0	116.253	481.268		361.993	8.13089	370.124	0	0	110.989	477.885	#DIV/0!	19.8362	0.559687	20.2593	0	0	5.66522	17.7582	#DIV/0!
B	Guanidine	no	2		126	347.397	8.14377	355.54	0	0	107.93	463.47
B	Guanidine	no	3		126	341.33	7.84554	349.175	0	0	115.978	465.154
B	Guanidine	no	4		126	373.875	8.25453	382.129	0	0	111.895
B	Guanidine	no	5		126	389.798	8.96197	398.76	0	0	102.89	501.65
C	Guanidine + ammonium	yes	1		0	0.0262468	0.0459893	0.0722361	138.297	0	166.784	305.153	148.088	0.515586	0.0736689	0.589255	137.714	0	163.347	301.65	166.465	0.750203	0.101101	0.713664	8.43853	0	3.5599	9.29073	71.1674
C	Guanidine + ammonium	yes	2		0	1.83823	-0.0202009	1.81803	123.224	0	160.449	285.492	90.1509
C	Guanidine + ammonium	yes	3		0	0.100538	0.0700584	0.170596	144.861	0	159.672	304.703	142.713
C	Guanidine + ammonium	yes	4		0	0.342777	0.24456	0.587337	140.534	0	162.462	303.583	168.594
C	Guanidine + ammonium	yes	5		0	0.270137	0.0279376	0.298075	141.652	0	167.371	309.321	282.779
C	Guanidine + ammonium	yes	1		2.02083	10.8613	11.2382	22.0995	124.829	0	162.57	309.499	167.792	10.0705	11.2706	21.3412	123.36	0	160.582	305.284	278.29	0.489921	0.0631958	0.470617	3.60435	0	2.27126	4.51799	101.092	0.366864
C	Guanidine + ammonium	yes	2		2.02083	10.0103	11.3284	21.3387	126.871	0	162.344	310.553	236.989
C	Guanidine + ammonium	yes	3		2.02083	10.0978	11.184	21.2818	125.218	0	157.369	303.869	230.032
C	Guanidine + ammonium	yes	4		2.02083	9.83854	11.3344	21.173	117.633	0	161.561	300.367	330.24
C	Guanidine + ammonium	yes	5		2.02083	9.54465	11.2682	20.8129	122.252	0	159.066	302.131	426.396
C	Guanidine + ammonium	yes	1		4.02083	48.9384	34.4365	83.3749	75.9147	0	148.397	307.687	306.521	44.5922	35.2163	79.8084	74.8061	0	149.486	304.101	453.986	3.20369	1.09877	3.01465	2.2949	0	2.52889	2.308	107.428	0.35303
C	Guanidine + ammonium	yes	2		4.02083	46.8903	34.7764	81.6667	72.0249	0	147.86	301.552	392.345
C	Guanidine + ammonium	yes	3		4.02083	43.3166	36.1227	79.4393	77.2275	0	146.897	303.563	587.094
C	Guanidine + ammonium	yes	4		4.02083	42.5571	36.6293	79.1864	72.7056	0	152.836	304.728	489.518
C	Guanidine + ammonium	yes	5		4.02083	41.2583	34.1166	75.3749	76.1578	0	151.442	302.975	494.453
C	Guanidine + ammonium	yes	1		6	121.436	52.5854	174.021	0	0	128.748	302.769	754.259	126.704	55.8846	182.589	0	0	131.194	313.783	1032.42	4.65858	2.41188	5.3899	0	0	3.21463	7.97169	236.959	0.598894
C	Guanidine + ammonium	yes	2		6	132.916	54.325	187.241	0	0	134.278	321.519	807.751
C	Guanidine + ammonium	yes	3		6	123.196	58.5039	181.7	0	0	126.842	308.543	1221.67
C	Guanidine + ammonium	yes	4		6	129.547	57.5442	187.092	0	0	133.107	320.199	1112.51
C	Guanidine + ammonium	yes	5		6	126.425	56.4644	182.889	0	0	132.995	315.884	1265.91
C	Guanidine + ammonium	yes	1	refeeding	6	121.436	52.5854	174.021	147.292		128.748	450.061		126.704	55.8846	182.589	146.981	#DIV/0!	131.194	460.764	#DIV/0!	4.65858	2.41188	5.3899	2.32235	#DIV/0!	3.21463	9.34255	#DIV/0!
C	Guanidine + ammonium	yes	2	refeeding	6	132.916	54.325	187.241	148.556		134.278	470.075
C	Guanidine + ammonium	yes	3	refeeding	6	123.196	58.5039	181.7	144.278		126.842	452.82
C	Guanidine + ammonium	yes	4	refeeding	6	129.547	57.5442	187.092	149.772		133.107	469.971
C	Guanidine + ammonium	yes	5	refeeding	6	126.425	56.4644	182.889	145.007		132.995	460.891
C	Guanidine + ammonium	yes	1		8	273.361	83.5245	356.885	0	0.849234	105.145	462.031	1297.34	260.231	89.6057	349.837	0	0.661013	104.994	454.831	1602.07	10.4455	5.24584	7.72285	0	0.375887	0.517519	8.19441	383.304	0.316952
C	Guanidine + ammonium	yes	2		8	261.183	84.5243	345.708	0	0	104.897	450.605	1250.65
C	Guanidine + ammonium	yes	3		8	244.878	94.8617	339.739	0	0.74205	104.364	444.104	2145.71
C	Guanidine + ammonium	yes	4		8	257.22	91.5092	348.729	0	0.787986	104.793	453.522	1471.96
C	Guanidine + ammonium	yes	5		8	264.514	93.6087	358.122	0	0.925794	105.77	463.892	1844.68
C	Guanidine + ammonium	yes	1	refeeding	8	273.361	83.5245	356.885	150.599		105.145	612.629		260.231	89.6057	349.837	159.798	#DIV/0!	104.994	614.629	#DIV/0!	10.4455	5.24584	7.72285	10.9149	#DIV/0!	0.517519	15.5909	#DIV/0!
C	Guanidine + ammonium	yes	2	refeeding	8	261.183	84.5243	345.708	149.043		104.897	599.648
C	Guanidine + ammonium	yes	3	refeeding	8	244.878	94.8617	339.739	156.774		104.364	600.877
C	Guanidine + ammonium	yes	4	refeeding	8	257.22	91.5092	348.729	170.047		104.793	623.569
C	Guanidine + ammonium	yes	5	refeeding	8	264.514	93.6087	358.122	172.527		105.77	636.42
C	Guanidine + ammonium	yes	1		10.2812	485.351	57.2709	542.622	0				2622.06	466.489	84.0326	550.522	0	#DIV/0!	#DIV/0!	#DIV/0!	2289.72	17.0881	22.26	9.37117	0	#DIV/0!	#DIV/0!	#DIV/0!	553.506	0.225857
C	Guanidine + ammonium	yes	2		10.2812	484.606	67.4684	552.074	0				2681.28
C	Guanidine + ammonium	yes	3		10.2812	455.605	83.5512	539.156	0				1679.18
C	Guanidine + ammonium	yes	4		10.2812	456.987	101.955	558.942	0				1693.36
C	Guanidine + ammonium	yes	5		10.2812	449.897	109.918	559.815	0				2772.74
C	Guanidine + ammonium	yes	1	refeeding	10.2812				153.224					#DIV/0!	#DIV/0!	#DIV/0!	150.287	#DIV/0!	#DIV/0!	#DIV/0!	#DIV/0!	#DIV/0!	#DIV/0!	#DIV/0!	6.00732	#DIV/0!	#DIV/0!	#DIV/0!	#DIV/0!
C	Guanidine + ammonium	yes	2	refeeding	10.2812				152.932
C	Guanidine + ammonium	yes	3	refeeding	10.2812				154.586
C	Guanidine + ammonium	yes	4	refeeding	10.2812				150.89
C	Guanidine + ammonium	yes	5	refeeding	10.2812				139.804
C	Guanidine + ammonium	yes	1		12.0208	656.355	50.9725	707.327	0	0	47.7697	755.097	2967.06	645.138	72.6045	717.742	0	0.595172	49.5449	767.287	3596.13	16.4942	19.8609	9.76773	0	0.349859	1.18241	10.6575	823.461	0.374385
C	Guanidine + ammonium	yes	2		12.0208	668.183	52.2188	720.402	0	0.70377	50.7697	771.171	4887.19
C	Guanidine + ammonium	yes	3		12.0208	629.982	78.2325	708.214	0	0.611899	49.0493	757.263	3237.58
C	Guanidine + ammonium	yes	4		12.0208	638.676	91.3093	729.985	0	0.910482	49.796	779.781	2956.97
C	Guanidine + ammonium	yes	5		12.0208	632.494	90.2895	722.783	0	0.749707	50.34	773.123	3931.86
D	Ammonium		1		0	2.41802	-2.1214	0.296623	136.35			136.647	108.208	1.08858	-0.573367	0.515214	134.73	#DIV/0!	#DIV/0!	135.245	158.362	1.1433	1.3928	0.581486	3.66334	#DIV/0!	#DIV/0!	3.58036	39.4911
D	Ammonium		2		0	0.907538	0.610093	1.51763	133.252			134.77	174.124
D	Ammonium		3		0	0	0.216715	0.216715	140.354			140.571	156.012
D	Ammonium		4		0	2.11735	-2.06045	0.0569013	131.298			131.355	139.358
D	Ammonium		5		0	0	0.488201	0.488201	132.394			132.882	214.108
D	Ammonium		1		2.02083	13.9163	14.5926	28.5089	107.512			136.021	171.409	11.553	15.4164	26.9693	112.679	#DIV/0!	#DIV/0!	139.649	230.09	1.33606	0.744504	0.94981	4.86671	#DIV/0!	#DIV/0!	4.37605	67.491	0.266707
D	Ammonium		2		2.02083	10.9751	15.6989	26.674	117.903			144.578	188.752
D	Ammonium		3		2.02083	11.0863	14.9725	26.0588	116.998			143.057	214.632
D	Ammonium		4		2.02083	11.1519	15.2857	26.4377	107.989			134.427	232.323
D	Ammonium		5		2.02083	10.6353	16.532	27.1673	112.994			140.161	343.333
D	Ammonium		1		4.02083	69.8262	61.9377	131.764	10.9126			142.676	424.605	66.4473	58.3521	124.799	24.6245	#DIV/0!	#DIV/0!	149.424	427.96	2.27892	4.16059	6.02404	9.17311	#DIV/0!	#DIV/0!	3.877	106.076	0.447639
D	Ammonium		2		4.02083	63.5285	53.9135	117.442	35.0117			152.454	312.017
D	Ammonium		3		4.02083	65.7059	54.1868	119.893	30.1974			150.09	403.835
D	Ammonium		4		4.02083	66.2355	62.6974	128.933	21.6175			150.55	397.968
D	Ammonium		5		4.02083	66.9402	59.0252	125.965	25.3831			151.349	601.375
D	Ammonium		1		6	89.6826	60.8313	150.514	0			150.514	940.944	92.7955	59.1159	151.911	0	#DIV/0!	#DIV/0!	151.911	1018.41	2.58718	1.66344	2.32102	0	#DIV/0!	#DIV/0!	2.32102	151.087	0.631965
D	Ammonium		2		6	95.0342	57.9056	152.94	0			152.94	871.749
D	Ammonium		3		6	91.9787	57.0192	148.998	0			148.998	923.835
D	Ammonium		4		6	91.4076	60.6181	152.026	0			152.026	1132.6
D	Ammonium		5		6	95.8742	59.2052	155.079	0			155.079	1222.9
D	Ammonium		1	refeeding	6	89.6826	60.8313	150.514	138.591			289.105		92.7955	59.1159	151.911	146.389	#DIV/0!	#DIV/0!	298.3	#DIV/0!	2.58718	1.66344	2.32102	7.50413	#DIV/0!	#DIV/0!	6.57357	#DIV/0!
D	Ammonium		2	refeeding	6	95.0342	57.9056	152.94	146.36			299.3
D	Ammonium		3	refeeding	6	91.9787	57.0192	148.998	158.611			307.608
D	Ammonium		4	refeeding	6	91.4076	60.6181	152.026	145.836			297.862
D	Ammonium		5	refeeding	6	95.8742	59.2052	155.079	142.547			297.626
D	Ammonium		1		8	191.166	108.217	299.384	0			299.384	644.314	188.873	109.999	298.872	0	#DIV/0!	#DIV/0!	298.872	1026.71	5.63927	2.2201	3.73135	0	#DIV/0!	#DIV/0!	3.73135	277.486	0.00585571
D	Ammonium		2		8	197.517	107.12	304.638	0			304.638	1177.84
D	Ammonium		3		8	183.072	111.638	294.71	0			294.71	946.902
D	Ammonium		4		8	185.869	110.799	296.668	0			296.668	977.078
D	Ammonium		5		8	186.741	112.219	298.96	0			298.96	1387.39
D	Ammonium		1	refeeding	8	191.166	108.217	299.384	141.451			440.834		188.873	109.999	298.872	149.716	#DIV/0!	#DIV/0!	448.588	#DIV/0!	5.63927	2.2201	3.73135	18.3406	#DIV/0!	#DIV/0!	19.5471	#DIV/0!
D	Ammonium		2	refeeding	8	197.517	107.12	304.638	147.123			451.761
D	Ammonium		3	refeeding	8	183.072	111.638	294.71	128.628			423.338
D	Ammonium		4	refeeding	8	185.869	110.799	296.668	153.129			449.797
D	Ammonium		5	refeeding	8	186.741	112.219	298.96	178.249			477.209
D	Ammonium		1		10.2812	332.48	104.829	437.309	0			437.309	1745.58	337.606	115.472	453.078	0	#DIV/0!	#DIV/0!	453.078	2350.43	10.419	8.25905	17.2151	0	#DIV/0!	#DIV/0!	17.2151	576.159	0.523793
D	Ammonium		2		10.2812	345.417	122.029	467.446	0			467.446	2154.21
D	Ammonium		3		10.2812	321.71	109.992	431.702	0			431.702	2604.9
D	Ammonium		4		10.2812	346.08	115.736	461.816	0			461.816	2028.19
D	Ammonium		5		10.2812	342.345	124.772	467.117	0			467.117	3219.28
D	Ammonium		1	refeeding	10.2812	332.48	104.829	437.309	149.983			587.292		337.606	115.472	453.078	147.562	#DIV/0!	#DIV/0!	600.64	#DIV/0!	10.419	8.25905	17.2151	4.13179	#DIV/0!	#DIV/0!	17.6827	#DIV/0!
D	Ammonium		2	refeeding	10.2812	345.417	122.029	467.446	147.171			614.616
D	Ammonium		3	refeeding	10.2812	321.71	109.992	431.702	146.456			578.158
D	Ammonium		4	refeeding	10.2812	346.08	115.736	461.816	141.594			603.41
D	Ammonium		5	refeeding	10.2812	342.345	124.772	467.117	152.605			619.721
D	Ammonium		1		12.0208	519.128	96.9466	616.074	0			616.074	2259.45	536.161	100.64	636.801	0	#DIV/0!	#DIV/0!	636.801	2749.98	21.0064	6.50021	23.3935	0	#DIV/0!	#DIV/0!	23.3935	824.188	0.130201
D	Ammonium		2		12.0208	539.415	111.38	650.794	0			650.794	2906.87
D	Ammonium		3		12.0208	510.382	97.3598	607.742	0			607.742	2873.96
D	Ammonium		4		12.0208	553.003	95.4271	648.43	0			648.43	1756.04
D	Ammonium		5		12.0208	558.88	102.086	660.966	0			660.966	3953.57
E	No Nitrogen		1		0	0.290957	0.0267631	0.31772				0.31772	156.469	0.839384	0.138526	0.97791	#DIV/0!	#DIV/0!	#DIV/0!	0.97791	141.613	1.28111	0.136065	1.39951	#DIV/0!	#DIV/0!	#DIV/0!	1.39951	31.5743
E	No Nitrogen		2		0	0.593957	0.0328062	0.626763				0.626763	104.253
E	No Nitrogen		3		0	0.0806802	0.147524	0.228204				0.228204	184.343
E	No Nitrogen		4		0	0.128532	0.12324	0.251772				0.251772	144.558
E	No Nitrogen		5		0	3.10279	0.362296	3.46509				3.46509	118.445
E	No Nitrogen		1		2.02083	1.01592	0.20806	1.22398				1.22398		0.401831	0.211208	0.613039	#DIV/0!	#DIV/0!	#DIV/0!	0.613039	#DIV/0!	0.375318	0.0634339	0.35595	#DIV/0!	#DIV/0!	#DIV/0!	0.35595	#DIV/0!
E	No Nitrogen		2		2.02083	0.37805	0.183888	0.561938				0.561938
E	No Nitrogen		3		2.02083	0.364849	0.183949	0.548799				0.548799
E	No Nitrogen		4		2.02083	0.250339	0.159665	0.410005				0.410005
E	No Nitrogen		5		2.02083	0	0.320476	0.320476				0.320476
E	No Nitrogen		1		4.02083	0.34635	0.099282	0.445632				0.445632		0.24485	0.24739	0.492241	#DIV/0!	#DIV/0!	#DIV/0!	0.492241	#DIV/0!	0.156709	0.143805	0.139285	#DIV/0!	#DIV/0!	#DIV/0!	0.139285	#DIV/0!
E	No Nitrogen		2		4.02083	0.299965	0.135541	0.435507				0.435507
E	No Nitrogen		3		4.02083	0.391551	0.347864	0.739415				0.739415
E	No Nitrogen		4		4.02083	0.186385	0.214304	0.400689				0.400689
E	No Nitrogen		5		4.02083	0	0.439961	0.439961				0.439961
E	No Nitrogen		1		6	0.605467	0.171801	0.777268				0.777268		0.434508	0.216431	0.65094	#DIV/0!	#DIV/0!	#DIV/0!	0.65094	#DIV/0!	0.245752	0.102278	0.221734	#DIV/0!	#DIV/0!	#DIV/0!	0.221734	#DIV/0!
E	No Nitrogen		2		6	0.148128	0.389358	0.537485				0.537485
E	No Nitrogen		3		6	0.649545	0.226446	0.875991				0.875991
E	No Nitrogen		4		6	0.185787	0.135382	0.321169				0.321169
E	No Nitrogen		5		6	0.583615	0.159171	0.742786				0.742786
E	No Nitrogen		1		8	0.164482	0.214104	0.378585				0.378585	163.313	0.295727	0.216644	0.512371	#DIV/0!	#DIV/0!	#DIV/0!	0.512371	134.604	0.242077	0.0675479	0.200022	#DIV/0!	#DIV/0!	#DIV/0!	0.200022	17.2716
E	No Nitrogen		2		8	0.440117	0.26245	0.702567				0.702567	133.513
E	No Nitrogen		3		8	0.222274	0.196091	0.418365				0.418365	132.282
E	No Nitrogen		4		8	0.018377	0.293226	0.311603				0.311603	117.348
E	No Nitrogen		5		8	0.633384	0.117351	0.750736				0.750736	126.562
E	No Nitrogen		1		12.0208	0.136117	0.24432	0.380437				0.380437		0.491287	0.255114	0.746401	#DIV/0!	#DIV/0!	#DIV/0!	0.746401	#DIV/0!	0.430126	0.0732933	0.426923	#DIV/0!	#DIV/0!	#DIV/0!	0.426923	#DIV/0!
E	No Nitrogen		2		12.0208	0.384388	0.334969	0.719357				0.719357
E	No Nitrogen		3		12.0208	0.489361	0.323581	0.812941				0.812941
E	No Nitrogen		4		12.0208	0.225887	0.165736	0.391624				0.391624
E	No Nitrogen		5		12.0208	1.22068	0.206965	1.42765				1.42765
E	No Nitrogen		1		15.9792	3.7903	0.238277	4.02857				4.02857	176.416	1.08043	0.192322	1.27275	#DIV/0!	#DIV/0!	#DIV/0!	1.27275	155.538	1.577	0.041727	1.60057	#DIV/0!	#DIV/0!	#DIV/0!	1.60057	14.6315
E	No Nitrogen		2		15.9792	0.212368	0.195974	0.408342				0.408342	151.012
E	No Nitrogen		3		15.9792	0.256129	0.226446	0.482575				0.482575	162.123
E	No Nitrogen		4		15.9792	1.14333	0.159665	1.303				1.303	137.23
E	No Nitrogen		5		15.9792	0	0.141248	0.141248				0.141248	150.908
E	No Nitrogen		1		20.1146	0.403577	0.268493	0.67207				0.67207		0.280597	0.208037	0.488634	#DIV/0!	#DIV/0!	#DIV/0!	0.488634	#DIV/0!	0.0910194	0.055797	0.129285	#DIV/0!	#DIV/0!	#DIV/0!	0.129285	#DIV/0!
E	No Nitrogen		2		20.1146	0.340509	0.177844	0.518353				0.518353
E	No Nitrogen		3		20.1146	0.247325	0.268942	0.516267				0.516267
E	No Nitrogen		4		20.1146	0.238376	0.165736	0.404113				0.404113
E	No Nitrogen		5		20.1146	0.173196	0.159171	0.332367				0.332367
E	No Nitrogen		1		24.375	0.298296	0.189931	0.488226				0.488226		0.349878	0.27842	0.628298	#DIV/0!	#DIV/0!	#DIV/0!	0.628298	#DIV/0!	0.2308	0.163027	0.151702	#DIV/0!	#DIV/0!	#DIV/0!	0.151702	#DIV/0!
E	No Nitrogen		2		24.375	0.483499	0.189931	0.67343				0.67343
E	No Nitrogen		3		24.375	0.614709	0.2568	0.871509				0.871509
E	No Nitrogen		4		24.375	0.352886	0.19002	0.542906				0.542906
E	No Nitrogen		5		24.375	0	0.56542	0.56542				0.56542
E	No Nitrogen		1		28.3125	0.547068	0.286623	0.83369				0.83369		0.34975	0.266709	0.616459	#DIV/0!	#DIV/0!	#DIV/0!	0.616459	#DIV/0!	0.216838	0.0852677	0.289013	#DIV/0!	#DIV/0!	#DIV/0!	0.289013	#DIV/0!
E	No Nitrogen		2		28.3125	0.137118	0.256406	0.393524				0.393524
E	No Nitrogen		3		28.3125	0.271251	0.2568	0.528051				0.528051
E	No Nitrogen		4		28.3125	0.180595	0.147524	0.328119				0.328119
E	No Nitrogen		5		28.3125	0.612718	0.386192	0.99891				0.99891
E	No Nitrogen		1		31.8472	0.283947	0.165758	0.449705				0.449705		0.221042	0.300745	0.521787	#DIV/0!	#DIV/0!	#DIV/0!	0.521787	#DIV/0!	0.151875	0.101158	0.100235	#DIV/0!	#DIV/0!	#DIV/0!	0.100235	#DIV/0!
E	No Nitrogen		2		31.8472	0.414422	0.250363	0.664786				0.664786
E	No Nitrogen		3		31.8472	0.176672	0.390361	0.567033				0.567033
E	No Nitrogen		4		31.8472	0.23017	0.287155	0.517325				0.517325
E	No Nitrogen		5		31.8472	0	0.410089	0.410089				0.410089
E	No Nitrogen		1		35.8958	0.735274	0.322882	1.05816				1.05816		0.463265	0.203258	0.666523	#DIV/0!	#DIV/0!	#DIV/0!	0.666523	#DIV/0!	0.489056	0.0777942	0.517582	#DIV/0!	#DIV/0!	#DIV/0!	0.517582	#DIV/0!
E	No Nitrogen		2		35.8958	0.170155	0.20806	0.378215				0.378215
E	No Nitrogen		3		35.8958	1.18757	0.165736	1.35331				1.35331
E	No Nitrogen		4		35.8958	0.223327	0.208233	0.43156				0.43156
E	No Nitrogen		5		35.8958	0	0.111377	0.111377				0.111377
E	No Nitrogen		1		40.8611	0.199521	0.189931	0.389451				0.389451	69.0452	0.631561	0.227246	0.858808	#DIV/0!	#DIV/0!	#DIV/0!	0.858808	63.1453	0.680325	0.0258153	0.695343	#DIV/0!	#DIV/0!	#DIV/0!	0.695343	8.60917
E	No Nitrogen		2		40.8611	1.1192	0.26245	1.38165				1.38165	75.127
E	No Nitrogen		3		40.8611	1.58678	0.232516	1.81929				1.81929	55.5065
E	No Nitrogen		4		40.8611	0.168704	0.226446	0.39515				0.39515	56.1143
E	No Nitrogen		5		40.8611	0.0836104	0.224888	0.308498				0.308498	59.9335
E	No Nitrogen		1		44.2292	0.184171	0.153671	0.337842				0.337842		0.180771	0.199695	0.380466	#DIV/0!	#DIV/0!	#DIV/0!	0.380466	#DIV/0!	0.105546	0.0927281	0.175702	#DIV/0!	#DIV/0!	#DIV/0!	0.175702	#DIV/0!
E	No Nitrogen		2		44.2292	0.20953	0.310796	0.520325				0.520325
E	No Nitrogen		3		44.2292	0.255005	0.141453	0.396457				0.396457
E	No Nitrogen		4		44.2292	0.255149	0.287155	0.542304				0.542304
E	No Nitrogen		5		44.2292	0	0.105403	0.105403				0.105403
E	No Nitrogen		1		48.0833	0.215371	0.232233	0.447604				0.447604		0.224841	0.221476	0.446317	#DIV/0!	#DIV/0!	#DIV/0!	0.446317	#DIV/0!	0.167122	0.056918	0.216891	#DIV/0!	#DIV/0!	#DIV/0!	0.216891	#DIV/0!
E	No Nitrogen		2		48.0833	0.161311	0.250363	0.411674				0.411674
E	No Nitrogen		3		48.0833	0.4534	0.268942	0.722342				0.722342
E	No Nitrogen		4		48.0833	0.294124	0.232516	0.526641				0.526641
E	No Nitrogen		5		48.0833	0	0.123326	0.123326				0.123326
E	No Nitrogen		1		51.8958	0.259586	0.24432	0.503906				0.503906		0.226569	0.230858	0.457427	#DIV/0!	#DIV/0!	#DIV/0!	0.457427	#DIV/0!	0.0524518	0.0521696	0.0634141	#DIV/0!	#DIV/0!	#DIV/0!	0.0634141	#DIV/0!
E	No Nitrogen		2		51.8958	0.247907	0.177844	0.425751				0.425751
E	No Nitrogen		3		51.8958	0.231749	0.305368	0.537117				0.537117
E	No Nitrogen		4		51.8958	0.25869	0.183949	0.442639				0.442639
E	No Nitrogen		5		51.8958	0.134913	0.242811	0.377724				0.377724
E	No Nitrogen		1		56.0208	0.419763	0.165758	0.585521				0.585521		0.658299	0.307514	0.965813	#DIV/0!	#DIV/0!	#DIV/0!	0.965813	#DIV/0!	0.428263	0.160027	0.570659	#DIV/0!	#DIV/0!	#DIV/0!	0.570659	#DIV/0!
E	No Nitrogen		2		56.0208	0.565588	0.286623	0.852211				0.852211
E	No Nitrogen		3		56.0208	0.379062	0.347864	0.726926				0.726926
E	No Nitrogen		4		56.0208	0.514196	0.177878	0.692074				0.692074
E	No Nitrogen		5		56.0208	1.41289	0.559446	1.97233				1.97233
E	No Nitrogen		1		62.8958	0.575601	0.183888	0.759488				0.759488		0.294226	0.240072	0.534298	#DIV/0!	#DIV/0!	#DIV/0!	0.534298	#DIV/0!	0.208382	0.0964477	0.15046	#DIV/0!	#DIV/0!	#DIV/0!	0.15046	#DIV/0!
E	No Nitrogen		2		62.8958	0.275604	0.214104	0.489707				0.489707
E	No Nitrogen		3		62.8958	0.369587	0.238587	0.608174				0.608174
E	No Nitrogen		4		62.8958	0.250339	0.159665	0.410005				0.410005
E	No Nitrogen		5		62.8958	0	0.404115	0.404115				0.404115
E	No Nitrogen		1		69.9792	0.265927	0.171801	0.437728				0.437728		0.414925	0.300557	0.715483	#DIV/0!	#DIV/0!	#DIV/0!	0.715483	#DIV/0!	0.318566	0.124232	0.280275	#DIV/0!	#DIV/0!	#DIV/0!	0.280275	#DIV/0!
E	No Nitrogen		2		69.9792	0.984049	0.195974	1.18002				1.18002
E	No Nitrogen		3		69.9792	0.277568	0.329651	0.607219				0.607219
E	No Nitrogen		4		69.9792	0.295775	0.323581	0.619356				0.619356
E	No Nitrogen		5		69.9792	0.251307	0.481781	0.733088				0.733088
E	No Nitrogen		1		77	0.505523	0.232233	0.737756				0.737756		1.15358	0.235662	1.38924	#DIV/0!	#DIV/0!	#DIV/0!	1.38924	#DIV/0!	2.00443	0.0396106	2.02337	#DIV/0!	#DIV/0!	#DIV/0!	2.02337	#DIV/0!
E	No Nitrogen		2		77	0.292455	0.268493	0.560948				0.560948
E	No Nitrogen		3		77	4.72477	0.268942	4.99371				4.99371
E	No Nitrogen		4		77	0.245148	0.171807	0.416955				0.416955
E	No Nitrogen		5		77	0	0.236836	0.236836				0.236836
E	No Nitrogen		1		84.0417	0.407917	0.171801	0.579718				0.579718	46.1322	0.814932	0.22162	1.03655	#DIV/0!	#DIV/0!	#DIV/0!	1.03655	39.4339	1.25479	0.100464	1.26302	#DIV/0!	#DIV/0!	#DIV/0!	1.26302	9.0656
E	No Nitrogen		2		84.0417	0.345514	0.238277	0.58379				0.58379	42.7408
E	No Nitrogen		3		84.0417	3.04751	0.226446	3.27395				3.27395	48.0855
E	No Nitrogen		4		84.0417	0.200071	0.372148	0.572219				0.572219	26.6378
E	No Nitrogen		5		84.0417	0.0736529	0.0994286	0.173081				0.173081	33.5732
E	No Nitrogen		1		91.0417	0.300297	0.214104	0.514401				0.514401		0.28229	0.234581	0.516871	#DIV/0!	#DIV/0!	#DIV/0!	0.516871	#DIV/0!	0.189343	0.0269293	0.213029	#DIV/0!	#DIV/0!	#DIV/0!	0.213029	#DIV/0!
E	No Nitrogen		2		91.0417	0.527046	0.268493	0.795539				0.795539
E	No Nitrogen		3		91.0417	0.332645	0.244658	0.577304				0.577304
E	No Nitrogen		4		91.0417	0.251464	0.244658	0.496123				0.496123
E	No Nitrogen		5		91.0417	0	0.200991	0.200991				0.200991
E	No Nitrogen		1		98.0417	0.270932	0.232233	0.503165				0.503165		1.42111	0.21415	1.63526	#DIV/0!	#DIV/0!	#DIV/0!	1.63526	#DIV/0!	2.25411	0.0407533	2.26719	#DIV/0!	#DIV/0!	#DIV/0!	2.26719	#DIV/0!
E	No Nitrogen		2		98.0417	5.43194	0.232233	5.66417				5.66417
E	No Nitrogen		3		98.0417	0.762476	0.232516	0.994993				0.994993
E	No Nitrogen		4		98.0417	0.48771	0.232516	0.720226				0.720226
E	No Nitrogen		5		98.0417	0.152521	0.141248	0.29377				0.29377
E	No Nitrogen		1		106.833	0.278106	0.24432	0.522426				0.522426		0.352394	0.208098	0.560492	#DIV/0!	#DIV/0!	#DIV/0!	0.560492	#DIV/0!	0.0486369	0.0439471	0.0634849	#DIV/0!	#DIV/0!	#DIV/0!	0.0634849	#DIV/0!
E	No Nitrogen		2		106.833	0.356359	0.220147	0.576506				0.576506
E	No Nitrogen		3		106.833	0.4133	0.238587	0.651887				0.651887
E	No Nitrogen		4		106.833	0.366428	0.202162	0.56859				0.56859
E	No Nitrogen		5		106.833	0.347776	0.135274	0.48305				0.48305
E	No Nitrogen		1		112	0.416925	0.28058	0.697504				0.697504		0.647906	0.320696	0.968602	#DIV/0!	#DIV/0!	#DIV/0!	0.968602	#DIV/0!	0.21713	0.185719	0.253431	#DIV/0!	#DIV/0!	#DIV/0!	0.253431	#DIV/0!
E	No Nitrogen		2		112	0.491674	0.214104	0.705778				0.705778
E	No Nitrogen		3		112	0.694981	0.390361	1.08534				1.08534
E	No Nitrogen		4		112	0.977284	0.117169	1.09445				1.09445
E	No Nitrogen		5		112	0.658666	0.601265	1.25993				1.25993
E	No Nitrogen		1		120.021	0.481497	0.165758	0.647255				0.647255		0.324426	0.219422	0.543848	#DIV/0!	#DIV/0!	#DIV/0!	0.543848	#DIV/0!	0.193	0.116275	0.103374	#DIV/0!	#DIV/0!	#DIV/0!	0.103374	#DIV/0!
E	No Nitrogen		2		120.021	0.457805	0.177844	0.635649				0.635649
E	No Nitrogen		3		120.021	0.360184	0.202162	0.562346				0.562346
E	No Nitrogen		4		120.021	0.322644	0.129311	0.451954				0.451954
E	No Nitrogen		5		120.021	0	0.422038	0.422038				0.422038
E	No Nitrogen		1		126	0.301299	0.22619	0.527489				0.527489	31.4215	0.361718	0.3113	0.673017	#DIV/0!	#DIV/0!	#DIV/0!	0.673017	37.4564	0.339042	0.11395	0.316743	#DIV/0!	#DIV/0!	#DIV/0!	0.316743	5.0295
E	No Nitrogen		2		126	0.914304	0.322882	1.23719				1.23719	38.773
E	No Nitrogen		3		126	0.220839	0.323581	0.544419				0.544419	45.1174
E	No Nitrogen		4		126	0.372147	0.196091	0.568238				0.568238	36.0571
E	No Nitrogen		5		126	0	0.487755	0.487755				0.487755	35.9131
F	Guanidine dead control	yes	1		0	0	0.350347	0.350347	0	0	154.299	154.649		0.54091	-0.00145492	0.539455	0	0	155.787	156.326	#DIV/0!	0.356454	0.215612	0.160034	0	0	2.66193	2.71596	#DIV/0!
F	Guanidine dead control	yes	2		0	0.835454	-0.214907	0.620547	0	0	158.798	159.419
F	Guanidine dead control	yes	3		0	0.892173	-0.125488	0.766685	0	0	154.967	155.734
F	Guanidine dead control	yes	4		0	0.490725	0.0152659	0.505991	0	0	158.276	158.782
F	Guanidine dead control	yes	5		0	0.4862	-0.0324928	0.453707	0	0	152.594	153.048
F	Guanidine dead control	yes	1		2.02083	0	0.314501	0.314501						0.128993	0.377089	0.506082	#DIV/0!	#DIV/0!	#DIV/0!	#DIV/0!	#DIV/0!	0.199128	0.497641	0.399376	#DIV/0!	#DIV/0!	#DIV/0!	#DIV/0!	#DIV/0!
F	Guanidine dead control	yes	2		2.02083	0	1.16846	1.16846
F	Guanidine dead control	yes	3		2.02083	0	0.479408	0.479408
F	Guanidine dead control	yes	4		2.02083	0.452509	0.00929615	0.461805
F	Guanidine dead control	yes	5		2.02083	0.192455	-0.0862215	0.106233
F	Guanidine dead control	yes	1		4.02083	0.436604	0.350347	0.786952						0.148914	1.01961	1.16852	#DIV/0!	#DIV/0!	#DIV/0!	#DIV/0!	#DIV/0!	0.178648	1.36723	1.25635	#DIV/0!	#DIV/0!	#DIV/0!	#DIV/0!	#DIV/0!
F	Guanidine dead control	yes	2		4.02083	0	2.47819	2.47819
F	Guanidine dead control	yes	3		4.02083	0	2.52553	2.52553
F	Guanidine dead control	yes	4		4.02083	0.138295	-0.128011	0.0102842
F	Guanidine dead control	yes	5		4.02083	0.16967	-0.128011	0.0416597
F	Guanidine dead control	yes	1		6	0	0.248785	0.248785						0.501879	0.799136	1.30101	#DIV/0!	#DIV/0!	#DIV/0!	#DIV/0!	#DIV/0!	1.00796	1.12276	1.05747	#DIV/0!	#DIV/0!	#DIV/0!	#DIV/0!	#DIV/0!
F	Guanidine dead control	yes	2		6	0	1.81018	1.81018
F	Guanidine dead control	yes	3		6	0	2.20468	2.20468
F	Guanidine dead control	yes	4		6	0.211899	-0.14592	0.065979
F	Guanidine dead control	yes	5		6	2.29749	-0.122041	2.17545
F	Guanidine dead control	yes	1		8	0.0391925	-0.0260308	0.0131617	0	0				0.085736	0.355729	0.441465	0	0	#DIV/0!	#DIV/0!	#DIV/0!	0.121457	0.598966	0.526108	0	0	#DIV/0!	#DIV/0!	#DIV/0!
F	Guanidine dead control	yes	2		8	0	1.16846	1.16846	0	0
F	Guanidine dead control	yes	3		8	0	0.826566	0.826566	0	0
F	Guanidine dead control	yes	4		8	0.290594	-0.110101	0.180493	0	0
F	Guanidine dead control	yes	5		8	0.0988936	-0.0802518	0.0186418	0	0
F	Guanidine dead control	yes	1		12.0208	0	0.00981489	0.00981489						0.0387656	0.153268	0.192033	#DIV/0!	#DIV/0!	#DIV/0!	#DIV/0!	#DIV/0!	0.0608064	0.33622	0.302007	#DIV/0!	#DIV/0!	#DIV/0!	#DIV/0!	#DIV/0!
F	Guanidine dead control	yes	2		12.0208	0	0.26901	0.26901
F	Guanidine dead control	yes	3		12.0208	0	0.689807	0.689807
F	Guanidine dead control	yes	4		12.0208	0.0549681	-0.0802518	-0.0252837
F	Guanidine dead control	yes	5		12.0208	0.13886	-0.122041	0.0168193
F	Guanidine dead control	yes	1		15.9792	0.320973	-0.0260308	0.294942	0	0	162.434	162.729		0.21623	0.0366914	0.252921	0	0.145348	158.742	158.995	#DIV/0!	0.150018	0.157993	0.115901	0	0.325007	2.57114	2.58316	#DIV/0!
F	Guanidine dead control	yes	2		15.9792	0.0897312	0.22167	0.311401	0	0	158.365	158.677
F	Guanidine dead control	yes	3		15.9792	0.0875605	0.19011	0.277671	0	0	159.693	159.971
F	Guanidine dead control	yes	4		15.9792	0.424068	-0.0921915	0.331876	0	0	155.455	155.787
F	Guanidine dead control	yes	5		15.9792	0.158816	-0.110101	0.0487156	0	0.726739	157.763	157.812
F	Guanidine dead control	yes	1		20.1146	0.548388	0.0277375	0.576126						0.288464	0.00249333	0.290957	#DIV/0!	#DIV/0!	#DIV/0!	#DIV/0!	#DIV/0!	0.184588	0.0939688	0.256307	#DIV/0!	#DIV/0!	#DIV/0!	#DIV/0!	#DIV/0!
F	Guanidine dead control	yes	2		20.1146	0.298397	0.111211	0.409608
F	Guanidine dead control	yes	3		20.1146	0.362925	0.0638711	0.426796
F	Guanidine dead control	yes	4		20.1146	0.0726623	-0.0921915	-0.0195292
F	Guanidine dead control	yes	5		20.1146	0.159948	-0.0981612	0.0617867
F	Guanidine dead control	yes	1		24.375	0	0.451909	0.451909			148.704	149.156		0.443478	0.00543993	0.448918	#DIV/0!	#DIV/0!	155.069	155.518	#DIV/0!	0.385609	0.264337	0.288875	#DIV/0!	#DIV/0!	4.10499	4.16965	#DIV/0!
F	Guanidine dead control	yes	2		24.375	0.487556	-0.235947	0.251609			157.274	157.525
F	Guanidine dead control	yes	3		24.375	1.03637	-0.0939277	0.942439			158.539	159.482
F	Guanidine dead control	yes	4		24.375	0.23288	0.00929615	0.242176			157.622	157.864
F	Guanidine dead control	yes	5		24.375	0.460587	-0.104131	0.356456			153.206	153.562
F	Guanidine dead control	yes	1		28.3125	0	0.350347	0.350347						0.11097	0.283784	0.394754	#DIV/0!	#DIV/0!	#DIV/0!	#DIV/0!	#DIV/0!	0.173975	0.490914	0.411459	#DIV/0!	#DIV/0!	#DIV/0!	#DIV/0!	#DIV/0!
F	Guanidine dead control	yes	2		28.3125	0	1.07904	1.07904
F	Guanidine dead control	yes	3		28.3125	0.0187198	0.22167	0.24039
F	Guanidine dead control	yes	4		28.3125	0.406939	-0.0742818	0.332657
F	Guanidine dead control	yes	5		28.3125	0.129191	-0.15786	-0.0286685
F	Guanidine dead control	yes	1		31.8472	1.22299	0.463858	1.68685						0.353994	1.03404	1.38803	#DIV/0!	#DIV/0!	#DIV/0!	#DIV/0!	#DIV/0!	0.508372	1.34048	1.17961	#DIV/0!	#DIV/0!	#DIV/0!	#DIV/0!	#DIV/0!
F	Guanidine dead control	yes	2		31.8472	0	2.43611	2.43611
F	Guanidine dead control	yes	3		31.8472	0	2.52027	2.52027
F	Guanidine dead control	yes	4		31.8472	0.360186	-0.104131	0.256054
F	Guanidine dead control	yes	5		31.8472	0.186799	-0.14592	0.0408786
F	Guanidine dead control	yes	1		35.8958	0	0.32645	0.32645						0.0783607	0.863912	0.942273	#DIV/0!	#DIV/0!	#DIV/0!	#DIV/0!	#DIV/0!	0.148358	1.163	1.08787	#DIV/0!	#DIV/0!	#DIV/0!	#DIV/0!	#DIV/0!
F	Guanidine dead control	yes	2		35.8958	0	1.91012	1.91012
F	Guanidine dead control	yes	3		35.8958	0	2.31514	2.31514
F	Guanidine dead control	yes	4		35.8958	0.340795	-0.110101	0.230694
F	Guanidine dead control	yes	5		35.8958	0.0510088	-0.122041	-0.0710318
F	Guanidine dead control	yes	1		40.8611	0.333225	0.0217634	0.354988	0	0	154.848	155.203		0.20035	0.314483	0.514833	0	0	151.664	152.178	#DIV/0!	0.234175	0.584295	0.431467	0	0	2.27718	2.46772	#DIV/0!
F	Guanidine dead control	yes	2		40.8611	0	1.1632	1.1632	0	0	153.319	154.483
F	Guanidine dead control	yes	3		40.8611	0	0.679287	0.679287	0	0	150.114	150.793
F	Guanidine dead control	yes	4		40.8611	0.541086	-0.181739	0.359346	0	0	150.171	150.53
F	Guanidine dead control	yes	5		40.8611	0.127441	-0.110101	0.01734	0	0	149.866	149.884
F	Guanidine dead control	yes	1		44.2292	1.34243	0.0576088	1.40004						0.311253	0.112105	0.423358	#DIV/0!	#DIV/0!	#DIV/0!	#DIV/0!	#DIV/0!	0.579141	0.269964	0.589055	#DIV/0!	#DIV/0!	#DIV/0!	#DIV/0!	#DIV/0!
F	Guanidine dead control	yes	2		44.2292	0	0.26375	0.26375
F	Guanidine dead control	yes	3		44.2292	0	0.495188	0.495188
F	Guanidine dead control	yes	4		44.2292	0.0841344	-0.1698	-0.0856651
F	Guanidine dead control	yes	5		44.2292	0.129704	-0.0862215	0.0434823
F	Guanidine dead control	yes	1		48.0833	0	0.1293	0.1293						0.0152111	0.166806	0.182017	#DIV/0!	#DIV/0!	#DIV/0!	#DIV/0!	#DIV/0!	0.0340131	0.148944	0.121878	#DIV/0!	#DIV/0!	#DIV/0!	#DIV/0!	#DIV/0!
F	Guanidine dead control	yes	2		48.0833	0	0.24797	0.24797
F	Guanidine dead control	yes	3		48.0833	0	0.342649	0.342649
F	Guanidine dead control	yes	4		48.0833	0.0760555	-0.0563722	0.0196833
F	Guanidine dead control	yes	5		48.0833	0	0.170482	0.170482
F	Guanidine dead control	yes	1		51.8958	0.0820733	0.0217634	0.103837						0.12485	0.0521876	0.177037	#DIV/0!	#DIV/0!	#DIV/0!	#DIV/0!	#DIV/0!	0.119022	0.08358	0.195998	#DIV/0!	#DIV/0!	#DIV/0!	#DIV/0!	#DIV/0!
F	Guanidine dead control	yes	2		51.8958	0.18868	0.15855	0.34723
F	Guanidine dead control	yes	3		51.8958	0.301273	0.121731	0.423003
F	Guanidine dead control	yes	4		51.8958	0.0178298	-0.00861348	0.00921634
F	Guanidine dead control	yes	5		51.8958	0.0343925	-0.0324928	0.00189966
F	Guanidine dead control	yes	1		56.0208	0	0.422038	0.422038			159.609	160.031		0.479108	-0.0164238	0.462684	#DIV/0!	#DIV/0!	155.581	156.044	#DIV/0!	0.361131	0.247985	0.248489	#DIV/0!	#DIV/0!	2.76365	2.71991	#DIV/0!
F	Guanidine dead control	yes	2		56.0208	0.537087	-0.172827	0.364259			153.037	153.402
F	Guanidine dead control	yes	3		56.0208	0.98974	-0.0991878	0.890552			154.467	155.358
F	Guanidine dead control	yes	4		56.0208	0.324797	-0.0802518	0.244546			157.205	157.45
F	Guanidine dead control	yes	5		56.0208	0.543914	-0.15189	0.392024			153.586	153.978
F	Guanidine dead control	yes	1		62.8958	0	0.380218	0.380218						0.195634	0.208755	0.404389	#DIV/0!	#DIV/0!	#DIV/0!	#DIV/0!	#DIV/0!	0.193888	0.379032	0.273276	#DIV/0!	#DIV/0!	#DIV/0!	#DIV/0!	#DIV/0!
F	Guanidine dead control	yes	2		62.8958	0	0.779226	0.779226
F	Guanidine dead control	yes	3		62.8958	0.448314	0.116471	0.564785
F	Guanidine dead control	yes	4		62.8958	0.278609	-0.104131	0.174478
F	Guanidine dead control	yes	5		62.8958	0.251247	-0.128011	0.123236
F	Guanidine dead control	yes	1		69.9792	0.0499226	0.344373	0.394295			150.814	151.208		0.0891263	1.06362	1.15275	#DIV/0!	#DIV/0!	155.211	156.364	#DIV/0!	0.109577	1.36721	1.28221	#DIV/0!	#DIV/0!	3.38213	4.16952	#DIV/0!
F	Guanidine dead control	yes	2		69.9792	0	2.58865	2.58865			154.617	157.205
F	Guanidine dead control	yes	3		69.9792	0	2.50975	2.50975			160.045	162.555
F	Guanidine dead control	yes	4		69.9792	0.13886	-0.122041	0.0168193			156.45	156.467
F	Guanidine dead control	yes	5		69.9792	0.256849	-0.00264375	0.254206			154.131	154.386
F	Guanidine dead control	yes	1		77	0	0.248785	0.248785						0.12924	0.899727	1.02897	#DIV/0!	#DIV/0!	#DIV/0!	#DIV/0!	#DIV/0!	0.183471	1.22162	1.0969	#DIV/0!	#DIV/0!	#DIV/0!	#DIV/0!	#DIV/0!
F	Guanidine dead control	yes	2		77	0	2.06266	2.06266
F	Guanidine dead control	yes	3		77	0	2.38351	2.38351
F	Guanidine dead control	yes	4		77	0.391561	-0.104131	0.28743
F	Guanidine dead control	yes	5		77	0.25464	-0.0921915	0.162449
F	Guanidine dead control	yes	1		84.0417	0.0958553	-0.0140823	0.081773	0	0	152.534	152.616		0.127415	0.335259	0.462674	0	0	152.003	152.465	#DIV/0!	0.13873	0.572593	0.462052	0	0	2.71103	2.85441	#DIV/0!
F	Guanidine dead control	yes	2		84.0417	0	1.1632	1.1632	0	0	153.918	155.082
F	Guanidine dead control	yes	3		84.0417	0	0.705587	0.705587	0	0	150.472	151.178
F	Guanidine dead control	yes	4		84.0417	0.306025	-0.14592	0.160105	0	0	148.177	148.337
F	Guanidine dead control	yes	5		84.0417	0.235196	-0.0324928	0.202703	0	0	154.912	155.115
F	Guanidine dead control	yes	1		91.0417	0.2199	-0.00213359	0.217766						0.223534	0.13959	0.363124	#DIV/0!	#DIV/0!	#DIV/0!	#DIV/0!	#DIV/0!	0.231392	0.289917	0.142091	#DIV/0!	#DIV/0!	#DIV/0!	#DIV/0!	#DIV/0!
F	Guanidine dead control	yes	2		91.0417	0	0.358429	0.358429
F	Guanidine dead control	yes	3		91.0417	0	0.532008	0.532008
F	Guanidine dead control	yes	4		91.0417	0.369342	-0.13995	0.229392
F	Guanidine dead control	yes	5		91.0417	0.528429	-0.0504025	0.478026
F	Guanidine dead control	yes	1		98.0417	0.382997	0.0755316	0.458529			162.779	163.238		0.274893	0.0721834	0.347077	#DIV/0!	#DIV/0!	155.772	156.119	#DIV/0!	0.145676	0.126613	0.174618	#DIV/0!	#DIV/0!	4.0416	4.08592	#DIV/0!
F	Guanidine dead control	yes	2		98.0417	0.140671	0.24271	0.383381			155.066	155.45
F	Guanidine dead control	yes	3		98.0417	0.389508	0.137511	0.527019			152.392	152.919
F	Guanidine dead control	yes	4		98.0417	0.368723	-0.0802518	0.288472			154.471	154.759
F	Guanidine dead control	yes	5		98.0417	0.0925653	-0.0145834	0.0779818			154.152	154.23
F	Guanidine dead control	yes	1		106.833	0.330929	0.0516344	0.382563						0.781894	0.0338821	0.815776	#DIV/0!	#DIV/0!	#DIV/0!	#DIV/0!	#DIV/0!	0.577424	0.0986667	0.611282	#DIV/0!	#DIV/0!	#DIV/0!	#DIV/0!	#DIV/0!
F	Guanidine dead control	yes	2		106.833	0.252475	0.0849109	0.337386
F	Guanidine dead control	yes	3		106.833	1.29544	0.121731	1.41717
F	Guanidine dead control	yes	4		106.833	0.526785	-0.13398	0.392805
F	Guanidine dead control	yes	5		106.833	1.50384	0.0451152	1.54896
F	Guanidine dead control	yes	1		112	0.105055	0.392167	0.497222	0		162.063	162.56		0.516457	0.0342352	0.550692	0	#DIV/0!	155.145	155.696	#DIV/0!	0.256827	0.203426	0.0956573	0	#DIV/0!	5.35766	5.39282	#DIV/0!
F	Guanidine dead control	yes	2		112	0.720775	-0.0676281	0.653147	0		158.904	159.557
F	Guanidine dead control	yes	3		112	0.681336	-0.0465881	0.634748	0		154.6	155.235
F	Guanidine dead control	yes	4		112	0.426277	-0.00264375	0.423633	0		149.3	149.723
F	Guanidine dead control	yes	5		112	0.64884	-0.104131	0.544709	0		150.859	151.404
F	Guanidine dead control	yes	1		120.021	0	0.350347	0.350347						0.194931	0.127947	0.322878	#DIV/0!	#DIV/0!	#DIV/0!	#DIV/0!	#DIV/0!	0.187641	0.299764	0.164997	#DIV/0!	#DIV/0!	#DIV/0!	#DIV/0!	#DIV/0!
F	Guanidine dead control	yes	2		120.021	0	0.537268	0.537268
F	Guanidine dead control	yes	3		120.021	0.420265	-0.00976848	0.410496
F	Guanidine dead control	yes	4		120.021	0.260915	-0.0921915	0.168724
F	Guanidine dead control	yes	5		120.021	0.293475	-0.14592	0.147555
F	Guanidine dead control	yes	1		126	0	0.28463	0.28463	0	0	152.679	152.964		0.125906	1.05892	1.18482	0	0	153.012	154.197	#DIV/0!	0.178799	1.34483	1.22538	0	0	2.01709	2.63446	#DIV/0!
F	Guanidine dead control	yes	2		126	0	2.55709	2.55709	0	0	156.296	158.853
F	Guanidine dead control	yes	3		126	0	2.49397	2.49397	0	0	150.847	153.341
F	Guanidine dead control	yes	4		126	0.247746	-0.0324928	0.215253	0	0	152.181	152.396
F	Guanidine dead control	yes	5		126	0.381786	-0.00861348	0.373172	0	0	153.059	153.432
