# Supplementary material for: Growth of complete ammonia oxidizers on guanidine
Source: Nature. 2024 Aug 14;633(8030):646–53. doi: 10.1038/s41586-024-07832-z (PMC11410670; doi:10.1038/s41586-024-07832-z)
Supplement: Supplementary file 6 — Source Data Fig. 3 [file 41586_2024_7832_MOESM6_ESM.xlsx]

## Sheet: Figure3a
n = 5 for all experiments
Panel a
Incubation	Treatment	Days	Guanidine_Average_uM-N	Gua_Stdev_uM-N	notes
Guanidine	A	0	161.149	2.06783
Guanidine	A	2.02083	155.696	2.92516
Guanidine	A	4.02083	151.231	10.3817
Guanidine	A	6	150.933	1.39703
Guanidine	A	8	146.215	3.3528
Guanidine	A	12.0208	138.223	1.39332
Guanidine	A	15.9792	130.611	1.45263
Guanidine	A	24.375	107.608	1.511
Guanidine	A	31.8472	85.3779	2.19033
Guanidine	A	40.8611	68.0359	1.80816
Guanidine	A	48.0833	47.7534	0.963568
Guanidine	A	56.0208	39.2128	0.972467
Guanidine	A	62.8958	39.1059	2.65484
Guanidine	A	69.9792	34.6319	0.562936
Guanidine	A	77	30.0421	0.838128
Guanidine	A	84.0417	26.1457	1.08692
Guanidine	A	84.0417	204.644	4.52538	after refeeding guanidine
Guanidine	A	91.0417	142.84	10.7322
Guanidine	A	98.0417	124.677	2.38974
Guanidine	A	106.833	98.0213	5.3535
Guanidine	A	112	79.3555	3.05441
Guanidine	A	112	225.939	13.3487	after refeeding guanidine
Guanidine	A	120.021	152.741	8.49088
Guanidine	A	126	102.942	4.18618
Guandine dead control	F	0	155.787	2.66193
Guandine dead control	F	15.9792	158.742	2.57114
Guandine dead control	F	24.375	155.069	4.10499
Guandine dead control	F	40.8611	151.664	2.27718
Guandine dead control	F	56.0208	155.581	2.76365
Guandine dead control	F	69.9792	155.211	3.38213
Guandine dead control	F	84.0417	152.003	2.71103
Guandine dead control	F	98.0417	155.772	4.0416
Guandine dead control	F	112	155.145	5.35766
Guandine dead control	F	126	153.012	2.01709

## Sheet: Figure3b
n = 5 for all experiments
Panel b
Incubation	Treatment	Days	NOx_Average_uM	NOx_Stdev_uM
Guanidine	A	0	0.236647	0.192859
Guanidine	A	2.02083	3.90663	1.25489
Guanidine	A	4.02083	5.42809	0.291478
Guanidine	A	6	8.18102	0.165902
Guanidine	A	8	11.2946	0.238046
Guanidine	A	12.0208	19.6384	0.596876
Guanidine	A	15.9792	28.4135	1.20232
Guanidine	A	20.1146	38.8443	1.08058
Guanidine	A	24.375	48.4267	1.08701
Guanidine	A	28.3125	59.5249	1.57164
Guanidine	A	31.8472	67.0243	1.13446
Guanidine	A	35.8958	75.5725	1.56933
Guanidine	A	40.8611	83.7874	0.895895
Guanidine	A	44.2292	89.2023	2.54913
Guanidine	A	48.0833	93.7119	1.39753
Guanidine	A	51.8958	101.065	1.70231
Guanidine	A	56.0208	108.726	1.15822
Guanidine	A	62.8958	112.867	1.58828
Guanidine	A	69.9792	118.657	1.48896
Guanidine	A	77	124.285	6.76329
Guanidine	A	84.0417	124.43	2.00504
Guanidine	A	84.0417	124.43	2.00504
Guanidine	A	91.0417	156.007	2.40573
Guanidine	A	98.0417	199.883	12.0739
Guanidine	A	106.833	226.815	3.82193
Guanidine	A	112	246.865	3.47054
Guanidine	A	112	246.865	3.47054
Guanidine	A	120.021	320.626	9.96968
Guanidine	A	126	363.215	16.1327
No guanidine (no nitrogen)	E	0	0.97791	1.39951
No guanidine (no nitrogen)	E	2.02083	0.613039	0.35595
No guanidine (no nitrogen)	E	4.02083	0.492241	0.139285
No guanidine (no nitrogen)	E	6	0.65094	0.221734
No guanidine (no nitrogen)	E	8	0.512371	0.200022
No guanidine (no nitrogen)	E	12.0208	0.746401	0.426923
No guanidine (no nitrogen)	E	15.9792	1.27275	1.60057
No guanidine (no nitrogen)	E	20.1146	0.488634	0.129285
No guanidine (no nitrogen)	E	24.375	0.628298	0.151702
No guanidine (no nitrogen)	E	28.3125	0.616459	0.289013
No guanidine (no nitrogen)	E	31.8472	0.521787	0.100235
No guanidine (no nitrogen)	E	35.8958	0.666523	0.517582
No guanidine (no nitrogen)	E	40.8611	0.858808	0.695343
No guanidine (no nitrogen)	E	44.2292	0.380466	0.175702
No guanidine (no nitrogen)	E	48.0833	0.446317	0.216891
No guanidine (no nitrogen)	E	51.8958	0.457427	0.0634141
No guanidine (no nitrogen)	E	56.0208	0.965813	0.570659
No guanidine (no nitrogen)	E	62.8958	0.534298	0.15046
No guanidine (no nitrogen)	E	69.9792	0.715483	0.280275
No guanidine (no nitrogen)	E	77	1.38924	2.02337
No guanidine (no nitrogen)	E	84.0417	1.03655	1.26302
No guanidine (no nitrogen)	E	91.0417	0.516871	0.213029
No guanidine (no nitrogen)	E	98.0417	1.63526	2.26719
No guanidine (no nitrogen)	E	106.833	0.560492	0.0634849
No guanidine (no nitrogen)	E	112	0.968602	0.253431
No guanidine (no nitrogen)	E	120.021	0.543848	0.103374
No guanidine (no nitrogen)	E	126	0.673017	0.316743
Guandine dead control	F	0	0.539455	0.160034
Guandine dead control	F	2.02083	0.506082	0.399376
Guandine dead control	F	4.02083	1.16852	1.25635
Guandine dead control	F	6	1.30101	1.05747
Guandine dead control	F	8	0.441465	0.526108
Guandine dead control	F	12.0208	0.192033	0.302007
Guandine dead control	F	15.9792	0.252921	0.115901
Guandine dead control	F	20.1146	0.290957	0.256307
Guandine dead control	F	24.375	0.448918	0.288875
Guandine dead control	F	28.3125	0.394754	0.411459
Guandine dead control	F	31.8472	1.38803	1.17961
Guandine dead control	F	35.8958	0.942273	1.08787
Guandine dead control	F	40.8611	0.514833	0.431467
Guandine dead control	F	44.2292	0.423358	0.589055
Guandine dead control	F	48.0833	0.182017	0.121878
Guandine dead control	F	51.8958	0.177037	0.195998
Guandine dead control	F	56.0208	0.462684	0.248489
Guandine dead control	F	62.8958	0.404389	0.273276
Guandine dead control	F	69.9792	1.15275	1.28221
Guandine dead control	F	77	1.02897	1.0969
Guandine dead control	F	84.0417	0.462674	0.462052
Guandine dead control	F	91.0417	0.363124	0.142091
Guandine dead control	F	98.0417	0.347077	0.174618
Guandine dead control	F	106.833	0.815776	0.611282
Guandine dead control	F	112	0.550692	0.0956573
Guandine dead control	F	120.021	0.322878	0.164997
Guandine dead control	F	126	1.18482	1.22538

## Sheet: Figure3c
n = 5 for all experiments
Panel c
Treatment	Days	qPCR_Average_copies_per_ul	qPCR_Stdev_copies_per_ul
A	0	136.45	28.741
A	8	176.272	30.8619
A	15.9792	242.885	25.4564
A	24.375	266.992	45.3215
A	31.8472	396.055	107.095
A	40.8611	498.309	145.269
A	56.0208	432.107	77.7266
A	69.9792	482.131	113.932
A	84.0417	499.729	142.953
A	98.0417	683.093	184.092
A	112	812.456	204.336
A	126	1368.85	287.571
E	0	141.613	31.5743
E	8	134.604	17.2716
E	15.9792	155.538	14.6315
E	40.8611	63.1453	8.60917
E	84.0417	39.4339	9.0656
E	126	37.4564	5.0295
