# Supplementary material for: Growth of complete ammonia oxidizers on guanidine
Source: Nature. 2024 Aug 14;633(8030):646–53. doi: 10.1038/s41586-024-07832-z (PMC11410670; doi:10.1038/s41586-024-07832-z)
Supplement: Supplementary file 7 — Source Data Fig. 4 [file 41586_2024_7832_MOESM7_ESM.xlsx]

## Sheet: Figure4a
Panel a (enzyme activity)
Guanidine (mM)	Rate of Guanidine oxidation normalized with enzyme concentration (nmol-guanidine per mg-guanidinase per s)	Modeled rate of Guanidine oxidation normalized with enzyme concentration (nmol-guanidine per mg-guanidinase per s)
100	30.0673	30.5639
100	31.6756	30.5639
100	32.7107	30.5639
50	26.5924	27.2888
50	27.0312	27.2888
50	24.5441	27.2888
25	21.6528	22.4725
25	23.6154	22.4725
25	22.0766	22.4725
10	15.1164	14.693
10	15.9246	14.693
10	14.4448	14.693
5	9.99154	9.31723
5	8.53143	9.31723
5	7.88879	9.31723
2.5	6.21562	5.38026
2.5	5.02646	5.38026
2.5	5.90299	5.38026
1	3.12981	2.37262
1	3.31392	2.37262
1	2.41654	2.37262
0.5	1.70096	1.22826
0.5	1.83875	1.22826
0.5	1.6037	1.22826
0.25	0.716742	0.625186
0.25	0.969164	0.625186
0.25	0.836006	0.625186
0.1	0.350845	0.252805
0.1	0.377476	0.252805
0.1	0.262844	0.252805
0.05	0.163264	0.126864
0.05	0.246633	0.126864
0.05	0.363581	0.126864
0	0	0
0	0	0
0	0	0

## Sheet: Figure4b
Panel b (whole cell kinetics)
Guanidine (uM)	Rate of guanidine oxidation normalized with whole cell protein concentration (umol guanidine per mg Protein per h)	Modeled rate of guanidine oxidation normalized with enzyme concentration (umol Guanidine per mg protein per h)
12.7516	0.132957	0.134527
12.7499	0.13514	0.134526
12.7447	0.13308	0.134521
12.743	0.116393	0.13452
12.7378	0.121008	0.134516
12.7343	0.114574	0.134513
12.7326	0.122282	0.134511
12.7309	0.138689	0.13451
12.7188	0.114009	0.1345
12.7136	0.127059	0.134495
12.7101	0.103214	0.134492
12.7101	0.137918	0.134492
12.7049	0.139785	0.134488
12.698	0.135112	0.134482
12.6877	0.12776	0.134473
12.6877	0.121892	0.134473
12.6877	0.122227	0.134473
12.6825	0.14157	0.134469
12.6756	0.131677	0.134463
12.6739	0.134391	0.134461
12.6704	0.140548	0.134458
12.6532	0.128264	0.134444
12.6514	0.139537	0.134442
12.6446	0.125748	0.134436
12.6428	0.12645	0.134435
12.6411	0.12802	0.134434
12.6394	0.120926	0.134432
12.6342	0.131437	0.134428
12.6274	0.136591	0.134422
12.6239	0.124487	0.134419
12.617	0.139464	0.134413
12.6136	0.129552	0.13441
12.605	0.124576	0.134403
12.5981	0.127491	0.134397
12.5947	0.140813	0.134394
12.5947	0.139094	0.134394
12.5896	0.128309	0.134389
12.5861	0.110852	0.134386
12.5844	0.109505	0.134385
12.569	0.13218	0.134372
12.5673	0.107936	0.13437
12.5587	0.141722	0.134363
12.557	0.12742	0.134361
12.557	0.124541	0.134361
12.557	0.11356	0.134361
12.5553	0.13506	0.13436
12.5518	0.118231	0.134357
12.5501	0.119179	0.134355
12.5467	0.136766	0.134352
12.5382	0.108974	0.134345
12.5364	0.116798	0.134343
12.5347	0.124554	0.134342
12.5296	0.117883	0.134337
12.5279	0.124535	0.134336
12.5228	0.122587	0.134331
12.5211	0.123583	0.13433
12.5193	0.131755	0.134328
12.5176	0.11329	0.134327
12.5159	0.125302	0.134325
12.5142	0.133129	0.134324
12.5142	0.12001	0.134324
12.5125	0.109593	0.134323
12.5023	0.126979	0.134314
12.4988	0.1224	0.134311
12.4971	0.138845	0.134309
12.492	0.127507	0.134305
12.4886	0.127007	0.134302
12.4835	0.11714	0.134297
12.4699	0.12742	0.134285
12.4681	0.137634	0.134284
12.4596	0.110363	0.134276
12.4579	0.130876	0.134275
12.4511	0.12246	0.134269
12.4494	0.116476	0.134267
12.4443	0.13352	0.134263
12.4409	0.120842	0.13426
12.4307	0.107006	0.134251
12.4307	0.120268	0.134251
12.4273	0.114795	0.134248
12.4273	0.128477	0.134248
12.4171	0.111054	0.134239
12.4154	0.125741	0.134237
12.4069	0.114957	0.13423
12.4052	0.122491	0.134228
12.4035	0.120947	0.134227
12.3866	0.118196	0.134212
12.3747	0.120694	0.134201
12.373	0.133338	0.1342
12.3713	0.125376	0.134198
12.3645	0.125669	0.134192
12.3594	0.123016	0.134188
12.3578	0.125304	0.134186
12.3578	0.126631	0.134186
12.3527	0.13058	0.134182
12.3527	0.120636	0.134182
12.3476	0.129463	0.134177
12.3239	0.124137	0.134156
12.307	0.117065	0.134141
12.3003	0.118017	0.134135
12.2986	0.137382	0.134133
12.2986	0.117624	0.134133
12.2919	0.140987	0.134127
12.2868	0.123222	0.134123
12.2851	0.118872	0.134121
12.2834	0.14624	0.13412
12.2784	0.123242	0.134115
12.2666	0.118711	0.134104
12.2666	0.122195	0.134104
12.2565	0.112538	0.134095
12.2548	0.12752	0.134094
12.2548	0.120517	0.134094
12.2481	0.123458	0.134088
12.2447	0.128985	0.134085
12.2397	0.121678	0.13408
12.2346	0.142604	0.134075
12.2313	0.118248	0.134072
12.2178	0.12318	0.13406
12.2111	0.125314	0.134054
12.2111	0.129743	0.134054
12.2094	0.110152	0.134052
12.2044	0.12302	0.134048
12.2044	0.12105	0.134048
12.201	0.117592	0.134045
12.201	0.129131	0.134045
12.1994	0.114571	0.134043
12.1994	0.142391	0.134043
12.196	0.118136	0.13404
12.1876	0.129182	0.134033
12.186	0.114021	0.134031
12.1843	0.147402	0.13403
12.1826	0.124836	0.134028
12.1759	0.112613	0.134022
12.1726	0.139583	0.134019
12.1675	0.135408	0.134014
12.1625	0.123704	0.13401
12.1592	0.131774	0.134007
12.1525	0.114268	0.134
12.1525	0.140373	0.134
12.1408	0.140516	0.13399
12.1358	0.113296	0.133985
12.1358	0.131648	0.133985
12.1358	0.129232	0.133985
12.1291	0.121935	0.133979
12.1274	0.124749	0.133977
12.1207	0.111184	0.133971
12.1207	0.123473	0.133971
12.1091	0.119234	0.13396
12.1057	0.127553	0.133957
12.1024	0.133715	0.133954
12.1024	0.139032	0.133954
12.0974	0.147502	0.13395
12.089	0.119214	0.133942
12.084	0.13187	0.133937
12.0807	0.118834	0.133934
12.0774	0.127217	0.133931
12.0757	0.1085	0.133929
12.0707	0.15775	0.133925
12.0707	0.157348	0.133925
12.0624	0.106277	0.133917
12.0607	0.115991	0.133915
12.0591	0.13356	0.133914
12.0574	0.158026	0.133912
12.0574	0.149023	0.133912
12.0558	0.116643	0.133911
12.0541	0.139124	0.133909
12.0541	0.134003	0.133909
12.0524	0.151471	0.133908
12.0508	0.119979	0.133906
12.0491	0.142976	0.133905
12.0408	0.122644	0.133897
12.0325	0.134167	0.133889
12.0308	0.148505	0.133888
12.0292	0.126063	0.133886
12.0225	0.135414	0.13388
12.0192	0.14935	0.133877
12.0142	0.133616	0.133872
12.0026	0.131981	0.133861
12.001	0.129727	0.13386
11.9977	0.122484	0.133856
11.9894	0.139868	0.133849
11.9877	0.151224	0.133847
11.9861	0.145022	0.133845
11.9844	0.132614	0.133844
11.9811	0.159341	0.133841
11.9761	0.136924	0.133836
11.9745	0.160044	0.133835
11.9728	0.140943	0.133833
11.9679	0.135601	0.133828
11.9629	0.149616	0.133824
11.9629	0.160571	0.133824
11.9596	0.154948	0.13382
11.9546	0.120037	0.133816
11.9546	0.138682	0.133816
11.953	0.116296	0.133814
11.953	0.153351	0.133814
11.948	0.127007	0.13381
11.948	0.155166	0.13381
11.948	0.146606	0.13381
11.9447	0.134631	0.133806
11.9447	0.117318	0.133806
11.9414	0.145027	0.133803
11.9315	0.133023	0.133794
11.9167	0.133775	0.13378
11.9134	0.137895	0.133777
11.9117	0.146138	0.133775
11.9101	0.117547	0.133773
11.8952	0.145984	0.133759
11.887	0.142753	0.133751
11.8788	0.140464	0.133744
11.8591	0.143409	0.133725
11.8574	0.119906	0.133723
11.8426	0.116203	0.133709
11.8361	0.128843	0.133702
11.8344	0.132143	0.133701
11.8246	0.142973	0.133691
11.8197	0.141097	0.133687
11.8164	0.137122	0.133683
11.8098	0.138109	0.133677
11.8033	0.1465	0.133671
11.8	0.146455	0.133668
11.7902	0.133531	0.133658
11.7885	0.118102	0.133656
11.7869	0.12146	0.133655
11.7869	0.122403	0.133655
11.7656	0.133679	0.133634
11.7656	0.140203	0.133634
11.7575	0.145059	0.133626
11.7526	0.121329	0.133621
11.7509	0.130773	0.13362
11.7493	0.138877	0.133618
11.7444	0.139799	0.133613
11.7444	0.132098	0.133613
11.7412	0.107934	0.13361
11.7248	0.1281	0.133594
11.7248	0.114443	0.133594
11.7053	0.13319	0.133575
11.6972	0.131213	0.133567
11.6972	0.146882	0.133567
11.6939	0.135613	0.133564
11.6939	0.123178	0.133564
11.6923	0.130944	0.133562
11.6906	0.135703	0.133561
11.689	0.153432	0.133559
11.6874	0.132853	0.133557
11.6825	0.133606	0.133553
11.6728	0.119503	0.133543
11.6711	0.143225	0.133541
11.6646	0.131017	0.133535
11.6614	0.114306	0.133532
11.6614	0.117064	0.133532
11.6598	0.119063	0.13353
11.6581	0.126175	0.133528
11.6581	0.14989	0.133528
11.65	0.123451	0.13352
11.6435	0.15201	0.133514
11.6419	0.133503	0.133512
11.6387	0.129719	0.133509
11.6354	0.111507	0.133506
11.6306	0.146551	0.133501
11.6225	0.119554	0.133493
11.6225	0.141725	0.133493
11.616	0.116244	0.133486
11.6128	0.116369	0.133483
11.6128	0.111432	0.133483
11.6014	0.127024	0.133472
11.5982	0.113844	0.133469
11.5933	0.149159	0.133464
11.5885	0.112344	0.133459
11.5853	0.135932	0.133456
11.5788	0.145831	0.133449
11.5788	0.147779	0.133449
11.5756	0.11413	0.133446
11.5691	0.145641	0.13344
11.5626	0.132832	0.133433
11.561	0.107527	0.133431
11.5417	0.150512	0.133412
11.5272	0.121444	0.133397
11.5272	0.131232	0.133397
11.5239	0.146548	0.133394
11.5239	0.142186	0.133394
11.5223	0.116491	0.133392
11.5207	0.129937	0.133391
11.5207	0.141141	0.133391
11.5207	0.142116	0.133391
11.5159	0.130884	0.133386
11.5062	0.110803	0.133376
11.5046	0.1148	0.133374
11.503	0.142745	0.133373
11.5014	0.141876	0.133371
11.4869	0.1185	0.133356
11.4821	0.106519	0.133351
11.4789	0.108102	0.133348
11.4773	0.13509	0.133347
11.4741	0.132721	0.133343
11.4677	0.14392	0.133337
11.4677	0.140427	0.133337
11.4661	0.138538	0.133335
11.4597	0.141985	0.133328
11.4468	0.142097	0.133315
11.4436	0.108635	0.133312
11.4404	0.139513	0.133309
11.4372	0.148047	0.133305
11.4356	0.119854	0.133304
11.4356	0.143447	0.133304
11.4356	0.144964	0.133304
11.4292	0.146817	0.133297
11.4244	0.140783	0.133292
11.4036	0.143866	0.133271
11.3972	0.122771	0.133264
11.394	0.144044	0.133261
11.3924	0.139312	0.133259
11.3828	0.146032	0.133249
11.3812	0.14774	0.133248
11.3717	0.148979	0.133238
11.3685	0.138689	0.133235
11.3669	0.14143	0.133233
11.3653	0.108473	0.133231
11.3557	0.112849	0.133221
11.3557	0.14348	0.133221
11.3525	0.14925	0.133218
11.3509	0.142808	0.133216
11.3478	0.10497	0.133213
11.3478	0.141079	0.133213
11.343	0.142924	0.133208
11.3334	0.122395	0.133198
11.3271	0.146448	0.133191
11.3239	0.137269	0.133188
11.3239	0.138294	0.133188
11.3223	0.126484	0.133186
11.3223	0.125999	0.133186
11.3159	0.118193	0.13318
11.3127	0.15359	0.133176
11.3127	0.148623	0.133176
11.3096	0.144716	0.133173
11.3096	0.148626	0.133173
11.3064	0.140967	0.13317
11.3016	0.149502	0.133165
11.3	0.102066	0.133163
11.2953	0.141525	0.133158
11.2905	0.148443	0.133153
11.2873	0.140424	0.13315
11.2762	0.139069	0.133138
11.2762	0.150646	0.133138
11.2746	0.139189	0.133136
11.2667	0.144007	0.133128
11.2604	0.140908	0.133121
11.2604	0.105375	0.133121
11.2493	0.111663	0.13311
11.235	0.145085	0.133094
11.2319	0.127608	0.133091
11.2287	0.148443	0.133088
11.2224	0.149446	0.133081
11.2161	0.144615	0.133074
11.2113	0.146159	0.133069
11.2003	0.125874	0.133057
11.1987	0.129446	0.133056
11.1892	0.121844	0.133046
11.1766	0.116193	0.133032
11.1719	0.13974	0.133027
11.1719	0.130578	0.133027
11.1609	0.134422	0.133015
11.1546	0.105045	0.133009
11.153	0.146733	0.133007
11.1435	0.14292	0.132997
11.1388	0.110756	0.132992
11.1357	0.114401	0.132988
11.1294	0.113158	0.132981
11.1231	0.105555	0.132975
11.1231	0.117112	0.132975
11.1137	0.113817	0.132964
11.1058	0.125585	0.132956
11.1043	0.11455	0.132954
11.1011	0.121073	0.132951
11.098	0.113929	0.132947
11.098	0.126031	0.132947
11.0933	0.130714	0.132942
11.0854	0.137663	0.132934
11.0854	0.127211	0.132934
11.0823	0.112994	0.13293
11.0807	0.119004	0.132929
11.076	0.150236	0.132924
11.0682	0.125959	0.132915
11.0635	0.102894	0.13291
11.0557	0.116447	0.132901
11.0494	0.12654	0.132895
11.0447	0.126983	0.132889
11.0416	0.125454	0.132886
11.0416	0.153953	0.132886
11.0416	0.142212	0.132886
11.04	0.127544	0.132884
11.0338	0.12782	0.132877
11.0213	0.10737	0.132864
11.0182	0.114957	0.13286
11.0182	0.114849	0.13286
11.0119	0.132245	0.132853
11.0104	0.119964	0.132852
11.001	0.114491	0.132841
10.9932	0.143178	0.132833
10.9807	0.103807	0.132819
10.9776	0.124787	0.132816
10.9745	0.150505	0.132812
10.973	0.122985	0.13281
10.9698	0.124372	0.132807
10.9698	0.0990887	0.132807
10.9683	0.124579	0.132805
10.9683	0.122562	0.132805
10.9652	0.104934	0.132802
10.9605	0.100102	0.132797
10.9527	0.128211	0.132788
10.9512	0.112851	0.132786
10.9481	0.112973	0.132783
10.945	0.141292	0.132779
10.9372	0.143307	0.132771
10.9356	0.132576	0.132769
10.9263	0.12089	0.132759
10.9201	0.128648	0.132752
10.9201	0.146848	0.132752
10.9186	0.137555	0.13275
10.9139	0.121224	0.132745
10.9139	0.137306	0.132745
10.9124	0.13418	0.132743
10.9093	0.154434	0.132739
10.9077	0.119577	0.132738
10.9062	0.144977	0.132736
10.8907	0.128295	0.132719
10.8891	0.117865	0.132717
10.8829	0.125109	0.13271
10.8814	0.128749	0.132708
10.8798	0.15219	0.132706
10.8752	0.1503	0.132701
10.8705	0.123383	0.132696
10.869	0.136104	0.132694
10.8674	0.113597	0.132693
10.8613	0.122404	0.132686
10.8613	0.133764	0.132686
10.8582	0.12395	0.132682
10.8566	0.124028	0.13268
10.8566	0.132347	0.13268
10.8504	0.1415	0.132673
10.8504	0.125149	0.132673
10.8396	0.146593	0.132661
10.8304	0.127719	0.132651
10.8273	0.133339	0.132647
10.8242	0.120364	0.132644
10.8242	0.121804	0.132644
10.8119	0.133281	0.13263
10.7995	0.146176	0.132616
10.7995	0.123317	0.132616
10.7949	0.155549	0.13261
10.7872	0.119843	0.132602
10.7765	0.138098	0.132589
10.7765	0.127077	0.132589
10.7734	0.126874	0.132586
10.7611	0.140888	0.132572
10.7596	0.142017	0.13257
10.758	0.143293	0.132568
10.7549	0.139872	0.132565
10.7519	0.139849	0.132561
10.7488	0.134444	0.132557
10.7381	0.117929	0.132545
10.735	0.120464	0.132542
10.7335	0.123609	0.13254
10.7319	0.148053	0.132538
10.7243	0.1286	0.132529
10.7059	0.126929	0.132508
10.6998	0.147911	0.132501
10.6936	0.152203	0.132494
10.6845	0.146623	0.132483
10.6845	0.146365	0.132483
10.6814	0.118306	0.13248
10.6677	0.128866	0.132464
10.6661	0.128119	0.132462
10.6661	0.123905	0.132462
10.6539	0.129044	0.132448
10.6509	0.147908	0.132444
10.6509	0.133042	0.132444
10.6493	0.146341	0.132442
10.6463	0.120261	0.132439
10.6448	0.125228	0.132437
10.6432	0.128258	0.132435
10.6432	0.140326	0.132435
10.6417	0.155829	0.132433
10.6341	0.145244	0.132424
10.6249	0.141587	0.132414
10.6173	0.12632	0.132405
10.6128	0.143645	0.132399
10.6097	0.12527	0.132396
10.6067	0.121316	0.132392
10.6052	0.142177	0.13239
10.6006	0.1525	0.132385
10.5945	0.12734	0.132378
10.5899	0.124455	0.132372
10.5839	0.121315	0.132365
10.5793	0.118552	0.13236
10.5596	0.155447	0.132336
10.552	0.148237	0.132327
10.549	0.12759	0.132324
10.549	0.144409	0.132324
10.5475	0.125228	0.132322
10.5475	0.130323	0.132322
10.5444	0.142521	0.132318
10.5429	0.126602	0.132317
10.5384	0.128691	0.132311
10.5308	0.13884	0.132302
10.5232	0.143931	0.132293
10.5202	0.146417	0.132289
10.5202	0.147857	0.132289
10.5126	0.140421	0.13228
10.5096	0.119817	0.132277
10.5051	0.151728	0.132271
10.5005	0.139927	0.132266
10.4975	0.124053	0.132262
10.493	0.143227	0.132257
10.49	0.12206	0.132253
10.4884	0.154185	0.132251
10.4839	0.138779	0.132246
10.4794	0.150683	0.132241
10.4779	0.155453	0.132239
10.4779	0.153196	0.132239
10.4764	0.143093	0.132237
10.4718	0.1375	0.132231
10.4658	0.139817	0.132224
10.4537	0.132877	0.13221
10.4462	0.150767	0.132201
10.4462	0.148261	0.132201
10.4447	0.137521	0.132199
10.4387	0.121115	0.132191
10.4357	0.136253	0.132188
10.4327	0.148863	0.132184
10.4312	0.152537	0.132182
10.4282	0.150506	0.132179
10.4251	0.149153	0.132175
10.4221	0.152251	0.132171
10.4206	0.139429	0.132169
10.4191	0.152593	0.132168
10.4146	0.134671	0.132162
10.4131	0.137198	0.13216
10.4116	0.147198	0.132158
10.3936	0.133848	0.132136
10.3921	0.139192	0.132135
10.3891	0.141912	0.132131
10.3876	0.137244	0.132129
10.3831	0.147072	0.132124
10.3771	0.13435	0.132116
10.3741	0.144909	0.132113
10.3711	0.151482	0.132109
10.3681	0.142501	0.132105
10.3606	0.14464	0.132096
10.3441	0.137848	0.132076
10.3426	0.13866	0.132074
10.3337	0.137503	0.132063
10.3307	0.141174	0.132059
10.3277	0.151321	0.132056
10.3142	0.124331	0.132039
10.3083	0.140178	0.132031
10.3068	0.133762	0.13203
10.3053	0.140393	0.132028
10.3008	0.146615	0.132022
10.2933	0.131747	0.132013
10.2725	0.129174	0.131987
10.2725	0.127053	0.131987
10.2606	0.148006	0.131972
10.2591	0.130124	0.13197
10.2546	0.139422	0.131965
10.2531	0.132908	0.131963
10.2501	0.131539	0.131959
10.2397	0.140181	0.131946
10.2382	0.130609	0.131944
10.2249	0.14052	0.131927
10.2189	0.13521	0.13192
10.216	0.135631	0.131916
10.216	0.134703	0.131916
10.213	0.134704	0.131912
10.2071	0.125436	0.131905
10.2056	0.141611	0.131903
10.2041	0.144227	0.131901
10.2041	0.131205	0.131901
10.2026	0.137798	0.131899
10.2011	0.126817	0.131897
10.1922	0.128451	0.131886
10.1863	0.136343	0.131879
10.1745	0.128696	0.131864
10.17	0.141227	0.131858
10.1641	0.140164	0.13185
10.1478	0.135716	0.13183
10.1404	0.141328	0.13182
10.1375	0.135942	0.131816
10.1375	0.144183	0.131816
10.1345	0.138393	0.131813
10.1316	0.135624	0.131809
10.1316	0.123582	0.131809
10.1272	0.145335	0.131803
10.1183	0.121982	0.131792
10.1109	0.137042	0.131782
10.105	0.127243	0.131775
10.1036	0.146571	0.131773
10.0991	0.134257	0.131767
10.0962	0.143437	0.131763
10.0947	0.1431	0.131762
10.0918	0.135612	0.131758
10.0918	0.137323	0.131758
10.0903	0.109587	0.131756
10.0829	0.14353	0.131746
10.08	0.142172	0.131743
10.0697	0.131341	0.131729
10.0668	0.140631	0.131726
10.0594	0.134743	0.131716
10.0535	0.139996	0.131708
10.0506	0.143964	0.131705
10.0433	0.136739	0.131695
10.0345	0.131859	0.131684
10.0315	0.137415	0.13168
10.0286	0.117122	0.131676
10.0257	0.137303	0.131672
10.0227	0.144077	0.131668
10.0183	0.136525	0.131663
10.0183	0.123098	0.131663
10.0154	0.136613	0.131659
10.0051	0.143835	0.131645
10.0051	0.136344	0.131645
10.0007	0.12592	0.13164
9.98758	0.130866	0.131622
9.98465	0.137315	0.131618
9.98173	0.140837	0.131615
9.98026	0.137524	0.131613
9.98026	0.117185	0.131613
9.98026	0.119173	0.131613
9.9715	0.122362	0.131601
9.96711	0.113415	0.131595
9.96711	0.112371	0.131595
9.95835	0.140612	0.131584
9.95543	0.145201	0.13158
9.95105	0.138632	0.131574
9.94959	0.118479	0.131572
9.93792	0.117319	0.131557
9.93064	0.130352	0.131547
9.93064	0.1182	0.131547
9.92918	0.13505	0.131545
9.92481	0.135539	0.131539
9.92189	0.140271	0.131536
9.92044	0.134944	0.131534
9.91753	0.121486	0.13153
9.91025	0.11822	0.13152
9.90588	0.139552	0.131514
9.90297	0.117641	0.13151
9.90297	0.12183	0.13151
9.8957	0.132219	0.131501
9.89279	0.121096	0.131497
9.88988	0.116245	0.131493
9.88698	0.127495	0.131489
9.87971	0.118793	0.131479
9.87971	0.122674	0.131479
9.85649	0.112994	0.131448
9.84344	0.128141	0.131431
9.84054	0.114965	0.131427
9.83475	0.110934	0.131419
9.83475	0.120568	0.131419
9.82172	0.118414	0.131401
9.81159	0.118821	0.131388
9.80292	0.119276	0.131376
9.78125	0.1545	0.131346
9.77548	0.139998	0.131338
9.7726	0.10805	0.131334
9.7726	0.145001	0.131334
9.75962	0.119634	0.131317
9.75962	0.12423	0.131317
9.75386	0.114602	0.131309
9.75242	0.122742	0.131307
9.74089	0.116231	0.131291
9.74089	0.136853	0.131291
9.73514	0.120908	0.131283
9.72938	0.105831	0.131275
9.72219	0.115245	0.131265
9.72075	0.110132	0.131263
9.71357	0.113266	0.131253
9.71213	0.119894	0.131251
9.70351	0.118155	0.13124
9.70208	0.120677	0.131238
9.70208	0.12205	0.131238
9.69059	0.10652	0.131222
9.69059	0.11813	0.131222
9.68772	0.116929	0.131218
9.68629	0.109528	0.131216
9.68199	0.139819	0.13121
9.67625	0.157368	0.131202
9.67195	0.130029	0.131196
9.66909	0.118744	0.131192
9.66765	0.116886	0.13119
9.66622	0.120721	0.131188
9.66479	0.143059	0.131186
9.66192	0.118579	0.131182
9.65476	0.11668	0.131172
9.65476	0.113166	0.131172
9.64475	0.141587	0.131158
9.64189	0.134927	0.131154
9.63903	0.149044	0.13115
9.63617	0.116572	0.131146
9.63474	0.138512	0.131144
9.63331	0.127638	0.131142
9.63331	0.156717	0.131142
9.63045	0.133576	0.131138
9.6233	0.14553	0.131128
9.61902	0.117331	0.131122
9.61902	0.139759	0.131122
9.61902	0.155987	0.131122
9.61759	0.131697	0.13112
9.61331	0.160748	0.131114
9.60903	0.115814	0.131108
9.60903	0.14026	0.131108
9.60474	0.137238	0.131102
9.60474	0.152785	0.131102
9.60332	0.135985	0.1311
9.60189	0.13904	0.131098
9.60046	0.120857	0.131096
9.59619	0.119239	0.13109
9.58193	0.14891	0.13107
9.58051	0.151074	0.131068
9.57623	0.156931	0.131061
9.56627	0.138028	0.131047
9.56485	0.134374	0.131045
9.56485	0.144807	0.131045
9.56058	0.15318	0.131039
9.55489	0.123663	0.131031
9.55062	0.138208	0.131025
9.54636	0.130329	0.131019
9.54636	0.136507	0.131019
9.54493	0.130306	0.131017
9.54351	0.153447	0.131015
9.54209	0.137183	0.131013
9.53925	0.136555	0.131009
9.53783	0.142211	0.131007
9.53073	0.142167	0.130997
9.52363	0.141881	0.130987
9.52079	0.137978	0.130983
9.52079	0.148894	0.130983
9.51937	0.14193	0.130981
9.51654	0.156853	0.130976
9.50944	0.148145	0.130966
9.50094	0.148408	0.130954
9.47545	0.152049	0.130917
9.46979	0.156046	0.130909
9.46838	0.135429	0.130907
9.45566	0.149296	0.130889
9.44436	0.142608	0.130872
9.44153	0.156341	0.130868
9.43871	0.153002	0.130864
9.43448	0.14642	0.130858
9.42883	0.157889	0.13085
9.41756	0.13756	0.130833
9.41615	0.135981	0.130831
9.41051	0.133531	0.130823
9.4091	0.146498	0.130821
9.40628	0.135881	0.130817
9.39643	0.14271	0.130803
9.39502	0.153919	0.1308
9.38377	0.150978	0.130784
9.36409	0.141427	0.130755
9.36128	0.140879	0.130751
9.35847	0.143102	0.130747
9.35847	0.135884	0.130747
9.35426	0.131654	0.13074
9.35286	0.134936	0.130738
9.35146	0.142171	0.130736
9.34865	0.147561	0.130732
9.34444	0.146264	0.130726
9.34164	0.144089	0.130722
9.34023	0.140977	0.13072
9.33883	0.139538	0.130718
9.33743	0.152359	0.130716
9.33603	0.152845	0.130714
9.33042	0.141278	0.130705
9.32902	0.1426	0.130703
9.32622	0.145548	0.130699
9.32482	0.146587	0.130697
9.32062	0.139849	0.130691
9.31501	0.135332	0.130682
9.29962	0.140029	0.130659
9.29403	0.139197	0.130651
9.28564	0.130679	0.130638
9.28425	0.131793	0.130636
9.2661	0.130948	0.130609
9.26191	0.142543	0.130603
9.26191	0.146882	0.130603
9.25912	0.151209	0.130599
9.24797	0.146059	0.130582
9.23543	0.129338	0.130563
9.23264	0.135981	0.130559
9.22847	0.142612	0.130552
9.20899	0.132375	0.130523
9.19371	0.140613	0.1305
9.19371	0.146512	0.1305
9.19232	0.143497	0.130498
9.18954	0.1439	0.130493
9.18677	0.110933	0.130489
9.18538	0.142865	0.130487
9.18122	0.14528	0.130481
9.17705	0.131192	0.130474
9.17428	0.139429	0.13047
9.17289	0.141003	0.130468
9.17151	0.133485	0.130466
9.17151	0.142773	0.130466
9.16873	0.140698	0.130462
9.15765	0.139752	0.130445
9.15349	0.145603	0.130438
9.14795	0.142049	0.13043
9.14518	0.143285	0.130425
9.1438	0.136969	0.130423
9.14241	0.134662	0.130421
9.14241	0.138918	0.130421
9.14103	0.142133	0.130419
9.14103	0.140654	0.130419
9.13826	0.145874	0.130415
9.13411	0.143486	0.130408
9.12996	0.141002	0.130402
9.12996	0.145453	0.130402
9.1189	0.130264	0.130385
9.11752	0.13841	0.130383
9.11061	0.135635	0.130372
9.10647	0.140795	0.130366
9.10509	0.10789	0.130364
9.09267	0.139139	0.130344
9.08991	0.100117	0.13034
9.08853	0.141155	0.130338
9.07888	0.121538	0.130323
9.07062	0.127564	0.13031
9.0596	0.118067	0.130293
9.05685	0.141658	0.130288
9.0541	0.132223	0.130284
9.04997	0.129303	0.130278
9.03897	0.136116	0.13026
9.03622	0.127616	0.130256
9.03485	0.137052	0.130254
9.03485	0.0950352	0.130254
9.0321	0.135615	0.13025
9.0266	0.106947	0.130241
9.02248	0.138747	0.130235
9.02248	0.135055	0.130235
9.02248	0.116951	0.130235
9.02111	0.114941	0.130232
9.00328	0.128518	0.130204
8.99779	0.103249	0.130196
8.99642	0.141456	0.130193
8.99642	0.0973058	0.130193
8.99231	0.100742	0.130187
8.98957	0.114132	0.130183
8.97998	0.118673	0.130167
8.95126	0.140934	0.130122
8.94853	0.102684	0.130117
8.94716	0.127119	0.130115
8.94579	0.106993	0.130113
8.93897	0.116759	0.130102
8.92532	0.104432	0.13008
8.92259	0.142845	0.130076
8.92259	0.0948537	0.130076
8.91714	0.102466	0.130067
8.91714	0.100301	0.130067
8.91168	0.126388	0.130058
8.91032	0.128283	0.130056
8.91032	0.149118	0.130056
8.9076	0.0998635	0.130051
8.90487	0.128717	0.130047
8.89534	0.131887	0.130032
8.88853	0.0995843	0.130021
8.88173	0.102894	0.13001
8.88037	0.0947146	0.130008
8.88037	0.101107	0.130008
8.87765	0.13241	0.130003
8.85727	0.14987	0.12997
8.84505	0.0952957	0.12995
8.84505	0.142891	0.12995
8.83692	0.10166	0.129937
8.83692	0.0931132	0.129937
8.83692	0.0960995	0.129937
8.83692	0.103208	0.129937
8.83149	0.150609	0.129928
8.83014	0.131497	0.129926
8.81794	0.152086	0.129906
8.81659	0.11179	0.129904
8.80847	0.112341	0.12989
8.80576	0.11311	0.129886
8.8017	0.1079	0.129879
8.79494	0.11142	0.129868
8.78818	0.131653	0.129857
8.78548	0.119733	0.129852
8.78412	0.0963559	0.12985
8.78412	0.100648	0.12985
8.78412	0.105992	0.12985
8.78142	0.112281	0.129846
8.77872	0.125737	0.129841
8.77602	0.102102	0.129837
8.77332	0.116022	0.129832
8.76792	0.0922068	0.129823
8.75982	0.132013	0.12981
8.75308	0.0908307	0.129799
8.74095	0.132759	0.129778
8.73691	0.128151	0.129772
8.73421	0.151309	0.129767
8.73017	0.123555	0.12976
8.72075	0.141903	0.129745
8.72075	0.129383	0.129745
8.71672	0.135271	0.129738
8.71268	0.11448	0.129731
8.71268	0.139205	0.129731
8.71134	0.157209	0.129729
8.70999	0.144373	0.129727
8.70865	0.102652	0.129724
8.70462	0.117868	0.129718
8.6979	0.133667	0.129706
8.69521	0.143611	0.129702
8.69521	0.129302	0.129702
8.69253	0.134484	0.129697
8.69253	0.151859	0.129697
8.6885	0.126891	0.129691
8.67776	0.0975233	0.129672
8.67642	0.11136	0.12967
8.6724	0.154271	0.129663
8.66569	0.149375	0.129652
8.66301	0.122998	0.129648
8.66301	0.140571	0.129648
8.65765	0.146012	0.129638
8.65631	0.136986	0.129636
8.65631	0.140324	0.129636
8.65497	0.148896	0.129634
8.65229	0.137567	0.129629
8.62821	0.123387	0.129588
8.62286	0.151776	0.129579
8.61885	0.153648	0.129572
8.61752	0.142792	0.12957
8.61752	0.149763	0.12957
8.61752	0.130277	0.12957
8.61752	0.120316	0.12957
8.61618	0.123009	0.129568
8.61084	0.151513	0.129559
8.60683	0.129584	0.129552
8.60283	0.148975	0.129545
8.60016	0.145827	0.12954
8.58815	0.134724	0.12952
8.58682	0.120746	0.129518
8.58282	0.154254	0.129511
8.57882	0.131006	0.129504
8.57749	0.140764	0.129501
8.57749	0.13735	0.129501
8.57349	0.136598	0.129495
8.57349	0.139512	0.129495
8.56284	0.150639	0.129476
8.55618	0.130687	0.129465
8.54156	0.13264	0.129439
8.54023	0.128816	0.129437
8.53757	0.131895	0.129432
8.52296	0.121589	0.129407
8.52296	0.118544	0.129407
8.52163	0.130581	0.129405
8.51898	0.127055	0.1294
8.51765	0.120239	0.129398
8.51765	0.120142	0.129398
8.51765	0.138313	0.129398
8.51367	0.122044	0.129391
8.49643	0.147445	0.129361
8.49113	0.117008	0.129351
8.48981	0.116421	0.129349
8.48981	0.138014	0.129349
8.48981	0.136325	0.129349
8.48848	0.118064	0.129347
8.48584	0.125772	0.129342
8.47525	0.120007	0.129323
8.46466	0.128497	0.129305
8.4607	0.122298	0.129298
8.45805	0.122154	0.129293
8.45541	0.129662	0.129288
8.44749	0.136867	0.129274
8.4422	0.121677	0.129265
8.43428	0.128208	0.129251
8.42769	0.130398	0.129239
8.42373	0.127174	0.129232
8.42241	0.12835	0.12923
8.40397	0.124668	0.129197
8.39475	0.121767	0.129181
8.38949	0.137173	0.129171
8.38686	0.123668	0.129166
8.37766	0.12174	0.12915
8.3724	0.120072	0.12914
8.36714	0.125972	0.129131
8.36452	0.131113	0.129126
8.36189	0.130302	0.129121
8.35795	0.122136	0.129114
8.35139	0.125529	0.129103
8.35139	0.133163	0.129103
8.34746	0.117945	0.129095
8.34614	0.117913	0.129093
8.33565	0.132347	0.129074
8.33172	0.118797	0.129067
8.3291	0.127388	0.129062
8.32517	0.131498	0.129055
8.31863	0.127214	0.129043
8.31732	0.114731	0.129041
8.31077	0.126022	0.129029
8.30816	0.126418	0.129024
8.30685	0.126183	0.129022
8.30554	0.131007	0.129019
8.2977	0.122758	0.129005
8.29508	0.126194	0.129
8.29247	0.121555	0.128995
8.29247	0.124293	0.128995
8.29116	0.121995	0.128993
8.28332	0.127632	0.128979
8.27941	0.128871	0.128972
8.27941	0.118971	0.128972
8.27027	0.117193	0.128955
8.26636	0.121386	0.128948
8.25984	0.128215	0.128936
8.25984	0.115897	0.128936
8.25853	0.122859	0.128933
8.25853	0.117747	0.128933
8.25723	0.119999	0.128931
8.25332	0.119682	0.128924
8.23769	0.124237	0.128895
8.23118	0.124267	0.128883
8.22728	0.125645	0.128875
8.22598	0.116358	0.128873
8.21947	0.126548	0.128861
8.21947	0.122671	0.128861
8.21687	0.122667	0.128856
8.20518	0.119082	0.128834
8.19869	0.126175	0.128822
8.19349	0.120681	0.128812
8.1922	0.126367	0.12881
8.1883	0.130491	0.128803
8.18701	0.130793	0.1288
8.18311	0.123026	0.128793
8.18182	0.124701	0.128791
8.17533	0.121755	0.128778
8.17533	0.141536	0.128778
8.17015	0.122283	0.128769
8.16885	0.127704	0.128766
8.15979	0.130586	0.128749
8.1572	0.126269	0.128744
8.14684	0.151351	0.128725
8.14555	0.121177	0.128722
8.13908	0.126183	0.12871
8.13779	0.114674	0.128708
8.1365	0.120932	0.128705
8.1365	0.15079	0.128705
8.12874	0.149791	0.128691
8.12616	0.129301	0.128686
8.12358	0.117041	0.128681
8.12099	0.138313	0.128676
8.1197	0.122749	0.128673
8.09648	0.134326	0.128629
8.09261	0.151926	0.128622
8.09132	0.126013	0.128619
8.09003	0.115715	0.128617
8.08875	0.1197	0.128615
8.08746	0.124719	0.128612
8.08488	0.119236	0.128607
8.07072	0.128349	0.12858
8.06171	0.150961	0.128563
8.05914	0.128155	0.128558
8.05271	0.13222	0.128545
8.03858	0.134206	0.128518
8.0373	0.152585	0.128516
8.03345	0.151985	0.128508
8.03088	0.126737	0.128503
8.03088	0.129297	0.128503
8.03088	0.129347	0.128503
8.02703	0.125955	0.128496
8.02703	0.131347	0.128496
8.02575	0.149194	0.128493
8.0219	0.151954	0.128486
8.02062	0.151562	0.128483
8.02062	0.135392	0.128483
8.01549	0.140761	0.128473
8.0078	0.126376	0.128458
8.00652	0.122121	0.128456
8.00139	0.136664	0.128446
8.00011	0.127165	0.128443
7.99883	0.148368	0.128441
7.99755	0.137482	0.128438
7.99627	0.127771	0.128436
7.98987	0.136079	0.128424
7.98859	0.152049	0.128421
7.98347	0.152643	0.128411
7.96558	0.134587	0.128376
7.9643	0.129192	0.128373
7.96047	0.145885	0.128366
7.95791	0.131852	0.128361
7.95664	0.148441	0.128358
7.95281	0.12499	0.128351
7.95153	0.127452	0.128348
7.9426	0.139219	0.128331
7.93877	0.151276	0.128323
7.92603	0.135793	0.128298
7.92093	0.122852	0.128288
7.91838	0.118515	0.128283
7.91584	0.126909	0.128278
7.91202	0.123177	0.12827
7.91075	0.141711	0.128268
7.90947	0.120515	0.128265
7.90566	0.127808	0.128258
7.89167	0.150403	0.12823
7.88659	0.121212	0.128219
7.88024	0.126806	0.128207
7.88024	0.120126	0.128207
7.865	0.133916	0.128176
7.8612	0.127412	0.128169
7.8612	0.117622	0.128169
7.84345	0.12566	0.128133
7.84345	0.119483	0.128133
7.8232	0.134103	0.128092
7.82194	0.143025	0.128089
7.82067	0.118107	0.128087
7.81814	0.127143	0.128082
7.80803	0.122863	0.128061
7.80298	0.116379	0.128051
7.79919	0.118068	0.128043
7.79793	0.124594	0.128041
7.79288	0.122264	0.12803
7.78404	0.122111	0.128012
7.77774	0.124325	0.127999
7.77395	0.128747	0.127992
7.76765	0.122026	0.127979
7.76513	0.125961	0.127973
7.7601	0.123365	0.127963
7.7538	0.125078	0.12795
7.75002	0.118553	0.127942
7.74751	0.124814	0.127937
7.73116	0.117344	0.127903
7.72488	0.127891	0.12789
7.72237	0.142461	0.127885
7.72111	0.124365	0.127883
7.72111	0.140186	0.127883
7.71358	0.119288	0.127867
7.71232	0.126043	0.127864
7.71107	0.122903	0.127862
7.70354	0.119325	0.127846
7.70228	0.120246	0.127844
7.69351	0.118017	0.127825
7.691	0.118448	0.12782
7.68599	0.12004	0.12781
7.68599	0.143244	0.12781
7.68223	0.11437	0.127802
7.68098	0.127729	0.127799
7.67722	0.12656	0.127791
7.67347	0.127253	0.127783
7.66471	0.136411	0.127765
7.66471	0.13523	0.127765
7.65345	0.120613	0.127741
7.65345	0.121066	0.127741
7.65345	0.134758	0.127741
7.65095	0.138512	0.127736
7.63971	0.140704	0.127712
7.63846	0.117945	0.12771
7.63846	0.143088	0.12771
7.63721	0.114896	0.127707
7.63721	0.136061	0.127707
7.63472	0.136613	0.127702
7.63347	0.13894	0.127699
7.63222	0.137791	0.127696
7.63222	0.13958	0.127696
7.62848	0.12901	0.127689
7.62349	0.122836	0.127678
7.61601	0.139016	0.127662
7.61476	0.143405	0.127659
7.61102	0.135092	0.127651
7.59358	0.124803	0.127614
7.58861	0.140587	0.127604
7.58612	0.14185	0.127598
7.57617	0.139769	0.127577
7.57493	0.132998	0.127574
7.56996	0.135636	0.127564
7.56623	0.139345	0.127556
7.56374	0.142751	0.12755
7.56374	0.137916	0.12755
7.5625	0.13167	0.127548
7.55878	0.128539	0.12754
7.54637	0.140436	0.127513
7.54389	0.142106	0.127508
7.53769	0.133215	0.127494
7.53273	0.140665	0.127483
7.53149	0.143713	0.127481
7.52901	0.141476	0.127475
7.5191	0.143847	0.127454
7.51539	0.128066	0.127446
7.51167	0.140005	0.127438
7.51044	0.128905	0.127435
7.50302	0.135751	0.127419
7.49931	0.133394	0.127411
7.48818	0.137312	0.127387
7.47954	0.140018	0.127368
7.4746	0.12567	0.127357
7.47213	0.13931	0.127351
7.46843	0.137024	0.127343
7.4672	0.138761	0.127341
7.46473	0.129437	0.127335
7.4561	0.124447	0.127316
7.45117	0.138986	0.127305
7.45117	0.141489	0.127305
7.44994	0.137753	0.127303
7.44994	0.131861	0.127303
7.44747	0.139089	0.127297
7.44747	0.124671	0.127297
7.44624	0.13726	0.127294
7.44132	0.137696	0.127283
7.44008	0.139695	0.127281
7.43762	0.138533	0.127275
7.4327	0.12198	0.127264
7.42409	0.137465	0.127245
7.42163	0.138076	0.12724
7.41671	0.120363	0.127229
7.41425	0.132451	0.127223
7.41302	0.12682	0.127221
7.40934	0.135839	0.127212
7.40688	0.138288	0.127207
7.40197	0.126571	0.127196
7.39829	0.133128	0.127188
7.39583	0.136002	0.127182
7.3946	0.135948	0.12718
7.3946	0.123634	0.12718
7.39338	0.123366	0.127177
7.38847	0.140574	0.127166
7.38234	0.128997	0.127152
7.36641	0.125737	0.127116
7.35172	0.137234	0.127083
7.35172	0.140129	0.127083
7.35172	0.127336	0.127083
7.33704	0.122248	0.12705
7.32971	0.124179	0.127033
7.32727	0.11959	0.127028
7.32483	0.128603	0.127022
7.31506	0.137103	0.127
7.29677	0.128714	0.126958
7.29555	0.128718	0.126955
7.27972	0.12391	0.126919
7.26998	0.12795	0.126897
7.26634	0.123039	0.126888
7.2639	0.123052	0.126883
7.26147	0.123371	0.126877
7.25783	0.126068	0.126869
7.25783	0.122776	0.126869
7.23354	0.124486	0.126812
7.23233	0.119852	0.12681
7.23112	0.130707	0.126807
7.21899	0.119075	0.126779
7.21536	0.114419	0.12677
7.21536	0.117697	0.12677
7.21051	0.12289	0.126759
7.21051	0.135975	0.126759
7.20567	0.131544	0.126747
7.20325	0.130895	0.126742
7.20204	0.13013	0.126739
7.19961	0.120136	0.126733
7.19236	0.135925	0.126716
7.19115	0.136279	0.126713
7.19115	0.13029	0.126713
7.18752	0.136817	0.126705
7.17422	0.135645	0.126674
7.17422	0.130749	0.126674
7.1525	0.125299	0.126622
7.1525	0.12467	0.126622
7.15129	0.116613	0.126619
7.14526	0.116521	0.126605
7.14044	0.120687	0.126594
7.13803	0.12071	0.126588
7.13562	0.120527	0.126582
7.13201	0.118037	0.126574
7.1308	0.119517	0.126571
7.12719	0.117194	0.126562
7.12478	0.128733	0.126556
7.12117	0.133498	0.126548
7.12117	0.12999	0.126548
7.11756	0.13755	0.126539
7.11395	0.125136	0.126531
7.11395	0.120062	0.126531
7.11035	0.114512	0.126522
7.10794	0.116554	0.126516
7.10039	0.120596	0.126498
7.09592	0.133073	0.126487
7.09472	0.11629	0.126484
7.09232	0.119912	0.126479
7.09112	0.13619	0.126476
7.07552	0.137699	0.126438
7.07038	0.117017	0.126426
7.06798	0.132664	0.12642
7.06233	0.11744	0.126406
7.05155	0.123689	0.12638
7.05035	0.134231	0.126377
7.04676	0.119595	0.126369
7.04078	0.119971	0.126354
7.03958	0.116302	0.126351
7.03121	0.124425	0.126331
7.02643	0.119021	0.126319
7.02404	0.123891	0.126313
7.02045	0.116193	0.126304
7.02011	0.11813	0.126304
7.01329	0.122307	0.126287
7.01209	0.116863	0.126284
7.00493	0.116806	0.126266
6.99862	0.11961	0.126251
6.99181	0.117779	0.126234
6.99028	0.115338	0.12623
6.98942	0.115364	0.126228
6.98432	0.112695	0.126216
6.97479	0.11391	0.126192
6.97122	0.125824	0.126183
6.97036	0.115762	0.126181
6.9656	0.118589	0.126169
6.96527	0.133095	0.126168
6.96408	0.119867	0.126166
6.96408	0.131713	0.126166
6.96051	0.109323	0.126157
6.95966	0.116324	0.126155
6.94777	0.120722	0.126125
6.94267	0.118861	0.126112
6.9403	0.120665	0.126106
6.92961	0.108805	0.12608
6.92724	0.1173	0.126074
6.9252	0.115409	0.126069
6.92368	0.117966	0.126065
6.91656	0.131675	0.126047
6.91453	0.120361	0.126042
6.90149	0.112932	0.126009
6.89997	0.108132	0.126005
6.89287	0.111873	0.125987
6.88695	0.108805	0.125972
6.88695	0.105852	0.125972
6.88695	0.132295	0.125972
6.88222	0.124797	0.12596
6.88104	0.118981	0.125957
6.87985	0.118541	0.125954
6.87867	0.120296	0.125951
6.87867	0.131142	0.125951
6.87512	0.1178	0.125942
6.86921	0.130413	0.125927
6.86095	0.117665	0.125906
6.85976	0.133172	0.125903
6.85858	0.130085	0.1259
6.8574	0.121844	0.125897
6.8574	0.116069	0.125897
6.85386	0.128219	0.125888
6.84122	0.124601	0.125856
6.84088	0.127101	0.125855
6.83263	0.110585	0.125834
6.8259	0.116202	0.125817
6.82321	0.130902	0.12581
6.82085	0.129171	0.125804
6.81967	0.110257	0.125801
6.80908	0.128442	0.125773
6.79615	0.119863	0.12574
6.78087	0.13474	0.1257
6.77031	0.116171	0.125673
6.76562	0.116657	0.125661
6.7621	0.134601	0.125652
6.75741	0.123324	0.125639
6.75272	0.128298	0.125627
6.75155	0.121944	0.125624
6.74921	0.113349	0.125618
6.74921	0.12294	0.125618
6.74369	0.1182	0.125603
6.74101	0.115868	0.125596
6.74101	0.128564	0.125596
6.73984	0.115806	0.125593
6.73048	0.132719	0.125569
6.72931	0.13562	0.125566
6.72931	0.126324	0.125566
6.71996	0.11557	0.125541
6.71178	0.129822	0.125519
6.71061	0.130037	0.125516
6.70594	0.118637	0.125504
6.70243	0.12654	0.125495
6.7001	0.12926	0.125488
6.69543	0.133006	0.125476
6.69193	0.119246	0.125467
6.6896	0.117698	0.125461
6.6896	0.118595	0.125461
6.6896	0.125325	0.125461
6.6861	0.133205	0.125451
6.68493	0.130704	0.125448
6.6826	0.115141	0.125442
6.66396	0.115942	0.125392
6.66164	0.129958	0.125386
6.65931	0.141895	0.12538
6.65815	0.118231	0.125377
6.65582	0.127775	0.12537
6.65582	0.115999	0.12537
6.65117	0.118195	0.125358
6.65	0.119718	0.125355
6.64651	0.11644	0.125345
6.63605	0.12381	0.125317
6.63141	0.125553	0.125305
6.61052	0.126546	0.125248
6.60588	0.127225	0.125236
6.59893	0.130165	0.125217
6.59777	0.127858	0.125213
6.59198	0.136357	0.125198
6.59082	0.128998	0.125195
6.58504	0.123806	0.125179
6.58388	0.119732	0.125176
6.58272	0.13659	0.125172
6.57925	0.129696	0.125163
6.57347	0.131625	0.125147
6.57347	0.122217	0.125147
6.57231	0.120633	0.125144
6.57115	0.134686	0.125141
6.56653	0.117068	0.125128
6.56306	0.123714	0.125119
6.55036	0.114998	0.125084
6.5492	0.128823	0.12508
6.54343	0.114896	0.125064
6.54113	0.131434	0.125058
6.54113	0.13686	0.125058
6.53997	0.129702	0.125055
6.5319	0.128717	0.125033
6.53075	0.140784	0.125029
6.52268	0.139469	0.125007
6.52038	0.133586	0.125001
6.51922	0.118639	0.124997
6.51232	0.129313	0.124978
6.51116	0.131695	0.124975
6.49851	0.128506	0.12494
6.49391	0.125892	0.124927
6.49391	0.127684	0.124927
6.48931	0.11998	0.124914
6.48586	0.133697	0.124904
6.48242	0.129956	0.124895
6.47438	0.122701	0.124872
6.47208	0.12621	0.124866
6.46864	0.129972	0.124856
6.46749	0.128949	0.124853
6.46291	0.132682	0.12484
6.46176	0.12966	0.124837
6.45488	0.135736	0.124817
6.45029	0.133309	0.124804
6.448	0.13342	0.124798
6.44228	0.131207	0.124781
6.43655	0.129965	0.124765
6.43426	0.125986	0.124759
6.43083	0.139922	0.124749
6.42168	0.132226	0.124723
6.4171	0.130482	0.12471
6.41515	0.140461	0.124704
6.41025	0.136418	0.12469
6.40796	0.127097	0.124684
6.40225	0.129948	0.124667
6.39997	0.131557	0.124661
6.39997	0.131609	0.124661
6.39883	0.137409	0.124657
6.39426	0.136933	0.124644
6.39312	0.129019	0.124641
6.39084	0.1325	0.124635
6.3897	0.133796	0.124631
6.38742	0.122345	0.124625
6.3726	0.131219	0.124582
6.36918	0.124299	0.124572
6.36804	0.129493	0.124569
6.3669	0.133268	0.124565
6.36348	0.133701	0.124556
6.35893	0.130922	0.124542
6.35097	0.132951	0.124519
6.33619	0.125861	0.124476
6.32937	0.126661	0.124456
6.32483	0.12793	0.124443
6.30214	0.128343	0.124376
6.30214	0.131036	0.124376
6.29534	0.131591	0.124356
6.28968	0.132884	0.12434
6.28402	0.126315	0.124323
6.28402	0.122721	0.124323
6.28062	0.129121	0.124313
6.2761	0.127297	0.1243
6.27497	0.119284	0.124296
6.27044	0.131553	0.124283
6.26705	0.12415	0.124273
6.26592	0.131401	0.124269
6.26027	0.120156	0.124253
6.25914	0.125883	0.124249
6.25349	0.128329	0.124232
6.24898	0.122329	0.124219
6.24785	0.126575	0.124215
6.24221	0.12557	0.124199
6.23544	0.121575	0.124178
6.21515	0.113632	0.124117
6.2084	0.127055	0.124097
6.20502	0.123062	0.124087
6.20502	0.115629	0.124087
6.1994	0.12109	0.12407
6.1949	0.128332	0.124056
6.19265	0.120977	0.124049
6.19153	0.125435	0.124046
6.18591	0.128273	0.124029
6.18366	0.126246	0.124022
6.18254	0.121665	0.124019
6.17804	0.122006	0.124005
6.17468	0.12472	0.123995
6.16906	0.122618	0.123977
6.16682	0.119059	0.123971
6.16345	0.119174	0.12396
6.16233	0.122514	0.123957
6.16009	0.113794	0.12395
6.15448	0.11936	0.123933
6.15	0.121028	0.123919
6.15	0.118397	0.123919
6.14888	0.125777	0.123916
6.14888	0.121994	0.123916
6.13208	0.115428	0.123864
6.13096	0.1201	0.123861
6.12873	0.119207	0.123854
6.12537	0.128743	0.123843
6.12201	0.124123	0.123833
6.11866	0.119526	0.123823
6.10414	0.117392	0.123777
6.09967	0.116856	0.123764
6.09632	0.118521	0.123753
6.09632	0.117675	0.123753
6.0952	0.118159	0.12375
6.09409	0.120502	0.123746
6.07625	0.11947	0.12369
6.06956	0.11821	0.12367
6.06622	0.120545	0.123659
6.06622	0.117244	0.123659
6.06399	0.115007	0.123652
6.05509	0.117786	0.123624
6.04286	0.124436	0.123585
6.03397	0.122341	0.123557
6.03174	0.118824	0.12355
6.03174	0.122703	0.12355
6.01177	0.124746	0.123487
6.00844	0.118455	0.123476
6.00544	0.12371	0.123466
5.99403	0.110798	0.12343
5.99071	0.12029	0.123419
5.99071	0.123233	0.123419
5.98961	0.121529	0.123416
5.9885	0.120446	0.123412
5.98518	0.112277	0.123402
5.98296	0.126405	0.123394
5.98075	0.119137	0.123387
5.97633	0.118825	0.123373
5.96891	0.120303	0.123349
5.96859	0.123105	0.123348
5.96748	0.122964	0.123345
5.96417	0.1202	0.123334
5.96085	0.123067	0.123323
5.95975	0.124601	0.12332
5.95864	0.1207	0.123316
5.95754	0.113947	0.123312
5.9487	0.126309	0.123284
5.94539	0.121529	0.123273
5.94319	0.115383	0.123266
5.94208	0.128298	0.123262
5.93657	0.12786	0.123244
5.93436	0.122304	0.123237
5.93326	0.124766	0.123233
5.92775	0.129383	0.123215
5.92665	0.123552	0.123212
5.92114	0.128942	0.123194
5.91233	0.121575	0.123165
5.90573	0.129145	0.123143
5.90353	0.128218	0.123136
5.90055	0.127755	0.123126
5.90023	0.125532	0.123125
5.89693	0.121137	0.123114
5.89253	0.122507	0.1231
5.89143	0.126903	0.123096
5.88594	0.128629	0.123078
5.88374	0.129317	0.123071
5.88155	0.12353	0.123064
5.87715	0.122316	0.123049
5.87198	0.128919	0.123032
5.86979	0.127305	0.123025
5.86179	0.119867	0.122998
5.8596	0.13003	0.122991
5.8596	0.123576	0.122991
5.85631	0.12521	0.12298
5.85631	0.125847	0.12298
5.85522	0.123314	0.122976
5.84974	0.131257	0.122958
5.84864	0.126337	0.122954
5.84787	0.126991	0.122952
5.84536	0.128427	0.122943
5.83879	0.123391	0.122921
5.83332	0.129435	0.122903
5.82019	0.12248	0.122859
5.81254	0.126868	0.122833
5.81036	0.121496	0.122826
5.80927	0.129423	0.122822
5.80381	0.126553	0.122803
5.79835	0.127021	0.122785
5.79289	0.12651	0.122766
5.79289	0.126011	0.122766
5.79289	0.12585	0.122766
5.78199	0.127717	0.122729
5.77468	0.129139	0.122704
5.77032	0.124342	0.12269
5.76565	0.131645	0.122674
5.76348	0.131472	0.122666
5.76239	0.125587	0.122662
5.76162	0.116119	0.12266
5.75835	0.11374	0.122649
5.75586	0.125185	0.12264
5.74096	0.112809	0.122589
5.73847	0.126863	0.12258
5.73553	0.124029	0.12257
5.72901	0.123787	0.122548
5.72218	0.126442	0.122524
5.71893	0.113124	0.122513
5.71351	0.125589	0.122494
5.70917	0.122821	0.122479
5.70809	0.123719	0.122475
5.7005	0.132707	0.122448
5.69509	0.128218	0.12243
5.69401	0.126018	0.122426
5.69324	0.119749	0.122423
5.67129	0.11999	0.122346
5.65941	0.125189	0.122304
5.65725	0.124908	0.122297
5.65648	0.126179	0.122294
5.65217	0.119813	0.122279
5.65185	0.131773	0.122278
5.65001	0.109929	0.122271
5.64785	0.112043	0.122263
5.64646	0.113227	0.122258
5.63783	0.125038	0.122228
5.63491	0.131749	0.122217
5.6346	0.12576	0.122216
5.63168	0.116845	0.122206
5.62598	0.118458	0.122186
5.61091	0.118714	0.122132
5.59371	0.123435	0.12207
5.58543	0.118942	0.12204
5.57868	0.12721	0.122016
5.57868	0.128929	0.122016
5.5776	0.130595	0.122012
5.57577	0.117488	0.122005
5.57148	0.112551	0.12199
5.56826	0.119575	0.121978
5.56505	0.115595	0.121966
5.55969	0.120686	0.121947
5.54545	0.123398	0.121895
5.54256	0.114037	0.121885
5.54117	0.126371	0.121879
5.54042	0.117518	0.121877
5.54042	0.116892	0.121877
5.54042	0.118836	0.121877
5.53721	0.11709	0.121865
5.53721	0.115181	0.121865
5.53368	0.120966	0.121852
5.53186	0.109747	0.121845
5.52834	0.127401	0.121832
5.52834	0.122379	0.121832
5.52331	0.120046	0.121814
5.51872	0.124361	0.121797
5.50942	0.12483	0.121763
5.50836	0.115069	0.121759
5.50622	0.122767	0.121751
5.50089	0.11304	0.121731
5.48916	0.115549	0.121688
5.48703	0.108194	0.12168
5.47425	0.115299	0.121632
5.46467	0.1224	0.121596
5.46361	0.113187	0.121592
5.4633	0.121331	0.121591
5.46223	0.120744	0.121587
5.45298	0.110035	0.121553
5.45298	0.114153	0.121553
5.45298	0.121286	0.121553
5.4516	0.123914	0.121547
5.44979	0.124667	0.121541
5.44554	0.119769	0.121525
5.44341	0.122865	0.121517
5.43811	0.127201	0.121497
5.43811	0.125916	0.121497
5.4328	0.118346	0.121477
5.43174	0.120337	0.121473
5.42749	0.114857	0.121456
5.42537	0.12385	0.121448
5.42506	0.112411	0.121447
5.42082	0.118732	0.121431
5.41901	0.119246	0.121424
5.41159	0.12016	0.121396
5.4063	0.123349	0.121376
5.4063	0.127444	0.121376
5.39783	0.116519	0.121344
5.39783	0.122593	0.121344
5.39571	0.125389	0.121336
5.3936	0.11747	0.121327
5.38725	0.118128	0.121303
5.38408	0.115683	0.121291
5.38271	0.121266	0.121286
5.37637	0.118929	0.121261
5.37351	0.112686	0.12125
5.36792	0.118987	0.121229
5.36581	0.120751	0.121221
5.36507	0.118711	0.121218
5.34819	0.11699	0.121153
5.33102	0.121362	0.121086
5.32607	0.119415	0.121066
5.3226	0.11746	0.121053
5.3226	0.115072	0.121053
5.31345	0.117505	0.121017
5.31345	0.11645	0.121017
5.30788	0.119429	0.120995
5.30473	0.117322	0.120983
5.30294	0.117522	0.120976
5.30189	0.112083	0.120972
5.29559	0.118183	0.120947
5.29559	0.116805	0.120947
5.29349	0.118548	0.120939
5.28373	0.113971	0.1209
5.28164	0.118854	0.120892
5.27146	0.119212	0.120851
5.26937	0.113816	0.120843
5.26591	0.116053	0.120829
5.26068	0.120079	0.120808
5.25963	0.117762	0.120804
5.25858	0.115164	0.1208
5.25785	0.118942	0.120797
5.25544	0.119769	0.120788
5.25366	0.119909	0.12078
5.24917	0.120687	0.120762
5.24603	0.116831	0.12075
5.24529	0.114619	0.120747
5.22826	0.116763	0.120679
5.22304	0.116534	0.120658
5.21991	0.115512	0.120645
5.21813	0.114768	0.120638
5.21782	0.11885	0.120636
5.21156	0.11509	0.120611
5.21052	0.113197	0.120607
5.20635	0.117437	0.12059
5.19697	0.114686	0.120552
5.19488	0.120458	0.120543
5.18998	0.115444	0.120523
5.18759	0.117797	0.120514
5.17406	0.106024	0.120458
5.17406	0.10604	0.120458
5.16887	0.114625	0.120437
5.16055	0.115166	0.120403
5.15847	0.113067	0.120394
5.1429	0.10825	0.12033
5.13906	0.123065	0.120314
5.13668	0.107187	0.120304
5.13564	0.116213	0.1203
5.13564	0.106299	0.1203
5.13357	0.10728	0.120291
5.13046	0.106615	0.120278
5.12869	0.118493	0.120271
5.12631	0.121224	0.120261
5.12528	0.110802	0.120257
5.12424	0.115439	0.120253
5.10457	0.1152	0.12017
5.08803	0.113162	0.120101
5.08803	0.117174	0.120101
5.08493	0.114288	0.120088
5.08184	0.120113	0.120075
5.07977	0.10756	0.120066
5.07048	0.110237	0.120027
5.06769	0.111939	0.120015
5.06563	0.118914	0.120006
5.06326	0.108265	0.119996
5.0612	0.105831	0.119988
5.06048	0.113563	0.119984
5.06017	0.116503	0.119983
5.05708	0.102833	0.11997
5.05532	0.114149	0.119963
5.05193	0.117356	0.119948
5.05193	0.121025	0.119948
5.0509	0.112025	0.119944
5.04502	0.118549	0.119919
5.04369	0.110027	0.119913
5.04163	0.104773	0.119904
5.03854	0.106618	0.119891
5.03268	0.120514	0.119866
5.02517	0.114923	0.119834
5.02003	0.117167	0.119811
5.01695	0.117452	0.119798
5.01109	0.118842	0.119773
5.01079	0.116761	0.119772
5.00904	0.117989	0.119764
5.00874	0.118933	0.119763
5.00668	0.120503	0.119754
5.00463	0.110711	0.119745
5.00258	0.120529	0.119736
4.9995	0.111561	0.119723
4.99232	0.120193	0.119692
4.99129	0.111008	0.119687
4.99129	0.112603	0.119687
4.97285	0.119495	0.119607
4.96774	0.10937	0.119584
4.96774	0.117195	0.119584
4.95546	0.11522	0.11953
4.95137	0.120485	0.119512
4.94831	0.114896	0.119499
4.94422	0.120096	0.119481
4.9432	0.120322	0.119476
4.94014	0.118892	0.119463
4.93911	0.118938	0.119458
4.93401	0.11116	0.119436
4.93401	0.111729	0.119436
4.92585	0.118099	0.1194
4.92381	0.115823	0.11939
4.91973	0.10981	0.119372
4.91667	0.114522	0.119359
4.91667	0.120473	0.119359
4.90852	0.12573	0.119322
4.90547	0.119348	0.119309
4.90037	0.128115	0.119286
4.89427	0.117407	0.119259
4.88715	0.116913	0.119227
4.88512	0.113323	0.119217
4.88003	0.129224	0.119195
4.87597	0.113506	0.119176
4.87292	0.111888	0.119162
4.86175	0.113834	0.119112
4.85871	0.121138	0.119098
4.85769	0.112619	0.119093
4.85769	0.129128	0.119093
4.84958	0.114437	0.119056
4.84249	0.127055	0.119024
4.83945	0.113704	0.11901
4.83438	0.12908	0.118987
4.83033	0.127788	0.118969
4.8273	0.115876	0.118955
4.82224	0.127412	0.118931
4.81819	0.110828	0.118913
4.81516	0.111193	0.118899
4.81516	0.11286	0.118899
4.81415	0.114748	0.118894
4.80404	0.118699	0.118847
4.79596	0.114563	0.11881
4.79192	0.130602	0.118791
4.78991	0.129297	0.118782
4.78789	0.12744	0.118772
4.78486	0.124478	0.118758
4.78184	0.114062	0.118744
4.78083	0.126118	0.11874
4.7768	0.125214	0.118721
4.7768	0.1274	0.118721
4.77579	0.1296	0.118716
4.77579	0.12632	0.118716
4.76773	0.126655	0.118678
4.76168	0.127696	0.11865
4.75866	0.128288	0.118636
4.75766	0.121036	0.118631
4.75665	0.127145	0.118626
4.75464	0.126143	0.118617
4.75263	0.128019	0.118607
4.7486	0.127603	0.118588
4.74458	0.127613	0.11857
4.73654	0.11871	0.118532
4.73353	0.12981	0.118517
4.73152	0.128837	0.118508
4.72348	0.125499	0.11847
4.72047	0.115929	0.118455
4.71847	0.122528	0.118446
4.71847	0.127198	0.118446
4.71646	0.127753	0.118436
4.70443	0.122579	0.118379
4.70343	0.125957	0.118374
4.70343	0.129383	0.118374
4.69341	0.129321	0.118326
4.69241	0.126893	0.118321
4.6904	0.12809	0.118311
4.6814	0.129107	0.118268
4.6734	0.119563	0.118229
4.6724	0.124127	0.118224
4.6704	0.124474	0.118215
4.6634	0.129256	0.118181
4.65641	0.123447	0.118147
4.65042	0.117161	0.118118
4.64743	0.126759	0.118103
4.63746	0.123972	0.118054
4.63347	0.121555	0.118035
4.63048	0.127836	0.11802
4.62849	0.124214	0.11801
4.62749	0.124516	0.118005
4.6245	0.12754	0.117991
4.61953	0.125983	0.117966
4.61754	0.123434	0.117956
4.61057	0.121276	0.117922
4.60659	0.115571	0.117902
4.60063	0.129035	0.117873
4.60063	0.123221	0.117873
4.59963	0.121949	0.117868
4.59963	0.126098	0.117868
4.59069	0.120814	0.117823
4.58374	0.121752	0.117789
4.57679	0.120608	0.117754
4.5758	0.123785	0.117749
4.5758	0.116446	0.117749
4.57382	0.122031	0.117739
4.56192	0.120933	0.117679
4.55697	0.116683	0.117654
4.55499	0.124547	0.117644
4.54311	0.120179	0.117584
4.54311	0.118437	0.117584
4.53816	0.115864	0.117559
4.52729	0.124749	0.117504
4.52531	0.12021	0.117494
4.52433	0.12271	0.117489
4.50952	0.117997	0.117413
4.50458	0.119226	0.117388
4.5036	0.128648	0.117383
4.50163	0.114706	0.117373
4.49965	0.114997	0.117363
4.49965	0.127618	0.117363
4.49768	0.114435	0.117353
4.49571	0.115079	0.117342
4.49078	0.114644	0.117317
4.477	0.120981	0.117246
4.47011	0.125316	0.11721
4.46618	0.115546	0.11719
4.46028	0.118684	0.117159
4.45831	0.119719	0.117149
4.45536	0.112833	0.117133
4.45045	0.120821	0.117107
4.44358	0.118848	0.117071
4.43573	0.123171	0.11703
4.42887	0.124872	0.116994
4.41907	0.121434	0.116942
4.41319	0.127737	0.116911
4.41319	0.125959	0.116911
4.40536	0.113667	0.11687
4.40536	0.117149	0.11687
4.40438	0.127469	0.116864
4.40243	0.125681	0.116854
4.39656	0.120057	0.116823
4.39265	0.115872	0.116802
4.39265	0.120971	0.116802
4.39167	0.116204	0.116796
4.39069	0.119671	0.116791
4.38971	0.119992	0.116786
4.38874	0.125004	0.116781
4.3819	0.111214	0.116744
4.37897	0.125734	0.116728
4.37799	0.119553	0.116723
4.37311	0.128791	0.116697
4.37214	0.125595	0.116692
4.36921	0.126661	0.116676
4.36433	0.117393	0.11665
4.36433	0.125306	0.11665
4.34874	0.122544	0.116565
4.34874	0.1222	0.116565
4.33608	0.126164	0.116496
4.33511	0.120772	0.116491
4.33316	0.115744	0.11648
4.33219	0.122165	0.116475
4.31469	0.122611	0.116379
4.31372	0.123199	0.116374
4.30887	0.120947	0.116347
4.30401	0.118473	0.11632
4.30207	0.118893	0.11631
4.3011	0.117845	0.116304
4.28074	0.123476	0.116191
4.27784	0.115381	0.116175
4.27493	0.124252	0.116159
4.273	0.118683	0.116148
4.26719	0.120827	0.116116
4.26622	0.114313	0.11611
4.26525	0.125173	0.116105
4.25945	0.125008	0.116072
4.25268	0.110691	0.116034
4.25075	0.124661	0.116023
4.24785	0.123563	0.116007
4.24785	0.124215	0.116007
4.24399	0.11082	0.115985
4.24302	0.12389	0.11598
4.24206	0.121475	0.115974
4.2382	0.112586	0.115952
4.2382	0.112963	0.115952
4.22951	0.11051	0.115903
4.22276	0.118711	0.115865
4.22083	0.12632	0.115854
4.21987	0.116453	0.115848
4.21023	0.125176	0.115793
4.20638	0.119182	0.115771
4.20542	0.116857	0.115766
4.20445	0.116144	0.11576
4.20157	0.122998	0.115744
4.19772	0.111965	0.115722
4.19483	0.112675	0.115705
4.19002	0.112453	0.115677
4.18425	0.112008	0.115644
4.18329	0.11998	0.115638
4.18233	0.111828	0.115633
4.17657	0.110842	0.1156
4.16025	0.111718	0.115505
4.1545	0.112837	0.115471
4.15258	0.110575	0.11546
4.14204	0.117756	0.115398
4.14012	0.111086	0.115387
4.13916	0.114593	0.115381
4.12672	0.127554	0.115308
4.11716	0.127947	0.115252
4.11429	0.111446	0.115235
4.11047	0.109857	0.115212
4.11047	0.116183	0.115212
4.10856	0.123834	0.115201
4.10665	0.114552	0.115189
4.10188	0.116202	0.115161
[truncated: 1,609 more rows]
