# Supplementary material for: Growth of complete ammonia oxidizers on guanidine
Source: Nature. 2024 Aug 14;633(8030):646–53. doi: 10.1038/s41586-024-07832-z (PMC11410670; doi:10.1038/s41586-024-07832-z)
Supplement: Supplementary file 8 — Source Data Fig. 5 [file 41586_2024_7832_MOESM8_ESM.xlsx]

## Sheet: Figure5a
Panel a (Ribe transcriptomics)
Time (h)	substrate	TPM	Gene
0		227.034	GUA
6	Guanidine	1158.19	GUA
12	Guanidine	2220.81	GUA
24	Guanidine	1717	GUA
6	Ammonia	164.525	GUA
12	Ammonia	279.733	GUA
24	Ammonia	350.412	GUA
6	Urea	70.7442	GUA
12	Urea	352.788	GUA
24	Urea	326	GUA
6	None	196.329	GUA
12	None	136.501	GUA
24	None	124.318	GUA
0		97.6265	APCP
6	Guanidine	799.186	APCP
12	Guanidine	1028.34	APCP
24	Guanidine	1243.2	APCP
6	Ammonia	127.374	APCP
12	Ammonia	185.215	APCP
24	Ammonia	203.605	APCP
6	Urea	63.1047	APCP
12	Urea	212.38	APCP
24	Urea	178.489	APCP
6	None	127.634	APCP
12	None	65.1785	APCP
24	None	56.5192	APCP

## Sheet: Figure5b
Panel b (Haderslev transcriptomics)
Time (h)	substrate	TPM	Gene
0		316.882	GUA
4	Guanidine	939.771	GUA
8	Guanidine	940.01	GUA
16	Guanidine	654.222	GUA
48	Guanidine	341.238	GUA
4	None	241.469	GUA
8	None	252.489	GUA
16	None	303.838	GUA
48	None	237.608	GUA
0		129.491	APCP
4	Guanidine	470.068	APCP
8	Guanidine	363.891	APCP
16	Guanidine	73.8213	APCP
48	Guanidine	118.546	APCP
4	None	63.042	APCP
8	None	81.5609	APCP
16	None	175.176	APCP
48	None	137.554	APCP

## Sheet: Figure5c
Panel c (Ribe Guanidine)
Time (hours)	Guanidine (µM)
0	48.193
3	47.5928
6	43.5003
12	43.4808
24	39.5934

## Sheet: Figure5d
Panel d (Haderslev Guanidine)
Time (hours)	Guanidine (µM)
0	49.2914
2.5	49.9175
4	48.6961
8	48.2851
16	6.49041
24	0
48	0
