# Supplementary material for: Growth of complete ammonia oxidizers on guanidine
Source: Nature. 2024 Aug 14;633(8030):646–53. doi: 10.1038/s41586-024-07832-z (PMC11410670; doi:10.1038/s41586-024-07832-z)
Supplement: Supplementary file 9 — Source Data Fig. 6 [file 41586_2024_7832_MOESM9_ESM.xlsx]

## Sheet: Figure6a
n =3 for all experiments
Panel a
Nitrate + nitrite (µg N g-1 DW soil)
no acetylene
Days	No_N_mean	No_N_stdev	Guanidine_mean	Guanidine_stdev	Ammonium_mean	Ammonium_stdev	Guanidine+ammonium_mean	Guanidine+ammonium_stdev
0	6.20652	0.347938	5.34318	0.76428	6.10965	1.32677	6.18949	1.21077
1	6.04539	0.325371	6.46583	0.327275	28.2404	2.12777	19.2857	0.628354
2	6.90499	0.104746	7.78701	0.344631	31.996	1.95761	21.0412	1.0053
3	7.30454	0.225321	8.52364	0.551606	27.9753	7.14964	22.77	1.50262
5	7.9734	0.456154	9.90997	0.678812	32.1309	1.31895	23.5127	4.31935
7	8.58311	0.185564	9.71015	1.95158	27.1327	6.83921	25.3587	3.82839
12	11.1244	0.254903	17.8168	0.649939	35.1406	3.2593	29.9047	6.54762
27	16.0416	1.01078	32.5101	2.60562	33.9165	8.95174	32.6012	5.56069

## Sheet: Figure6b
n =3 for all experiments
Panel b
ammonium (µg N g-1 DW soil)
no acetylene
Days	No_N_mean	No_N_stdev	Guanidine_mean	Guanidine_stdev	Ammonium_mean	Ammonium_stdev	Guanidine+ammonium_mean	Guanidine+ammonium_stdev
0	0.186114	0.105352	0.263096	0.14992	25.0015	0.405124	11.0817	1.29065
1	1.72045	0.426336	2.27901	0.389537	4.98389	0.851323	2.63965	0.506356
2	2.26653	0.351959	2.09969	0.0863587	2.47776	0.96276	2.18437	0.305536
3	2.30696	0.086426	2.01908	0.438386	2.11028	0.148808	2.02328	0.144232
5	2.29044	0.321976	1.56585	0.245655	1.68102	0.122936	1.39823	0.287843
7	0.923714	0.510985	1.05309	0.335901	1.36978	0.386179	0.837203	0.0674689
12	2.40729	0.345073	3.40179	0.990888	2.38336	0.437282	2.51136	0.931968
27	2.63383	0.157137	2.14738	0.243029	2.29424	0.275439	2.34716	0.238331

## Sheet: Figure6c
n =3 for all experiments
Panel c
Nitrate + nitrite (µg N g-1 DW soil)
acetylene
Days	No_N_mean	No_N_stdev	Guanidine_mean	Guanidine_stdev	Ammonium_mean	Ammonium_stdev	Guanidine+ammonium_mean	Guanidine+ammonium_stdev
0	6.21563	0.607506	6.30582	0.258182	6.3283	1.70885	6.91961	0.220433
1	6.00063	0.362008	6.43063	0.956794	6.1421	0.19547	5.95986	0.501503
2	6.23861	0.320233	6.20114	0.501242	6.49504	0.669616	6.56257	0.438569
3	6.11595	0.117173	6.13403	0.295236	7.02751	0.537544	6.65894	0.0952155
5	6.32596	0.0484823	6.06189	0.364855	6.85987	0.530287	6.84041	0.362747
7	5.36916	0.193548	5.29494	0.964313	5.12975	0.833754	6.30549	0.46505
12	6.59164	0.0289332	6.67362	0.0935005	7.30175	0.506386	7.24998	0.466291
27	6.65163	1.46523	9.6661	4.01692	6.31169	0.573104	8.19912	1.1934

## Sheet: Figure6d
n =3 for all experiments
Panel d
ammonium (µg N g-1 DW soil)
acetylene
Days	No_N_mean	No_N_stdev	Guanidine_mean	Guanidine_stdev	Ammonium_mean	Ammonium_stdev	Guanidine+ammonium_mean	Guanidine+ammonium_stdev
0	0.0767459	0.132928	0.187479	0.274973	28.1955	2.10933	14.4361	1.95895
1	2.55082	0.348961	3.09486	0.356914	26.4993	1.7475	14.6443	0.527417
2	2.60784	0.215145	2.938	0.640389	24.522	2.49438	15.0225	0.931298
3	2.7539	0.588641	3.47635	0.227489	24.1923	1.99551	14.3812	1.30545
5	3.16992	0.774124	3.89008	0.268855	26.3174	2.33157	14.3293	0.281558
7	0.923714	0.510985	4.60326	0.761046	25.6748	1.47598	14.6714	0.735713
12	2.40729	0.345073	7.87081	0.699694	27.2411	2.33573	15.4857	0.721249
27	9.40053	1.71039	9.6863	5.31527	30.7134	2.96503	16.396	7.26182

## Sheet: Figure6e
n =3 for all experiments
Panel e
Day	Replicate	Treatment	inhibitor	ug_N_per_g_DW_soil	Average	Stdev
0	1	No_N	none	0	0	0
0	2	No_N	none	0
0	3	No_N	none	0
0	1	Guanidine	none	19.2395	16.4573	2.86727
0	2	Guanidine	none	13.512
0	3	Guanidine	none	16.6203
0	1	Ammonium	none	0	0	0
0	2	Ammonium	none	0
0	3	Ammonium	none	0
0	1	Guanidine_Ammonium	none	8.90029	8.46806	0.758772
0	2	Guanidine_Ammonium	none	8.91196
0	3	Guanidine_Ammonium	none	7.59193
0	1	No_N_ACE	ACE	0	0	0
0	2	No_N_ACE	ACE	0
0	3	No_N_ACE	ACE	0
0	1	Guanidine_ACE	ACE	15.7064	15.0318	1.58715
0	2	Guanidine_ACE	ACE	13.2188
0	3	Guanidine_ACE	ACE	16.1702
0	1	Ammonium_ACE	ACE	0	0	0
0	2	Ammonium_ACE	ACE	0
0	3	Ammonium_ACE	ACE	0
0	1	Guanidine_Ammonium_ACE	ACE	6.90315	7.00999	0.107886
0	2	Guanidine_Ammonium_ACE	ACE	7.11889
0	3	Guanidine_Ammonium_ACE	ACE	7.00794
27	1	No_N	none	0	0	0
27	2	No_N	none	0
27	3	No_N	none	0
27	1	Guanidine	none	0	0	0
27	2	Guanidine	none	0
27	3	Guanidine	none	0
27	1	Ammonium	none	0	0	0
27	2	Ammonium	none	0
27	3	Ammonium	none	0
27	1	Guanidine_Ammonium	none	0	0	0
27	2	Guanidine_Ammonium	none	0
27	3	Guanidine_Ammonium	none	0
27	1	No_N_ACE	ACE	0	0	0
27	2	No_N_ACE	ACE	0
27	3	No_N_ACE	ACE	0
27	1	Guanidine_ACE	ACE	11.3594	10.8227	0.59643
27	2	Guanidine_ACE	ACE	10.9282
27	3	Guanidine_ACE	ACE	10.1806
27	1	Ammonium_ACE	ACE	0	0	0
27	2	Ammonium_ACE	ACE	0
27	3	Ammonium_ACE	ACE	0
27	1	Guanidine_Ammonium_ACE	ACE	4.63439	4.92735	0.373125
27	2	Guanidine_Ammonium_ACE	ACE	5.34742
27	3	Guanidine_Ammonium_ACE	ACE	4.80024
