# Supplementary material for: Growth of complete ammonia oxidizers on guanidine
Source: Nature. 2024 Aug 14;633(8030):646–53. doi: 10.1038/s41586-024-07832-z (PMC11410670; doi:10.1038/s41586-024-07832-z)
Supplement: Supplementary file 10 — Source Data Extended Data Fig. 2 [file 41586_2024_7832_MOESM10_ESM.xlsx]

## Sheet: EDF2a
Panel a (Guanidine only)
Culture	Replicate	Guanidine-N (µM)	Urea-N (µM)	Ammonium (µM)	Nitrite (µM)	Nitrate (µM)
Abiotic control	1	151.886	0	6.34616	0	0
Abiotic control	2	148.665	8.20513	3.07692	0	0
Abiotic control	3	148.2	11.359	2.88462	0	0
N. inopinata (COM)	1	20.589	0.435896	0	0	133.7
N. inopinata (COM)	2	21.7251	0	0	0	126.6
N. inopinata (COM)	3	21.04	0	0	0	115.833
N. multiformis Ni12 (AOB)	1	144.705	1.05128	4.34616	1.13333	0.0333341
N. multiformis Ni12 (AOB)	2	150.612	0.897436	3.19231	1.53333	0.666668
N. multiformis Ni12 (AOB)	3	155.748	0.820512	1.88462	1.7	0.400001
N. multiformis Ni13 (AOB)	1	149.013	0	4.46154	1	0
N. multiformis Ni13 (AOB)	2	150.296	0	4.34616	1	0
N. multiformis Ni13 (AOB)	3	148.657	0	8.38462	0.9	0.533334
N. communis Nm2 (AOB)	1	149.625	6.58974	2.07692	0	0
N. communis Nm2 (AOB)	2	152.294	2.89744	0.653846	0	0
N. communis Nm2 (AOB)	3	154.921	5.82051	0.5	4.15246e-07	0
N. ureae Nm10 (AOB)	1	150.236	4.20513	2.07692	3.5	0
N. ureae Nm10 (AOB)	2	158.08	0	0	0	0
N. ureae Nm10 (AOB)	3	155.02	0	0	0	0
N. briensis Nsp10 (AOB)	1	156.92	3.20513	1.03846	0	0
N. briensis Nsp10 (AOB)	2	160.436	0.666663	0.192308	0	0
N. briensis Nsp10 (AOB)	3	157.526	0	0	0	0

## Sheet: EDF2b
Panel b (Guanidine and ammonium)
Culture	Replicate	Guanidine-N (µM)	Urea-N (µM)	Ammonium (µM)	Nitrite (µM)	Nitrate (µM)
Abiotic control	1	151.419	0	116.423	0	0
Abiotic control	2	152.672	1.35897	121.962	0	9.76667
Abiotic control	3	149.381	3.58974	98.3846	0	0
N. inopinata (COM)	1	14.6792	7.97436	1.26923	0	278.933
N. inopinata (COM)	2	14.7784	1.58974	0	0	259.333
N. inopinata (COM)	3	13.7269	4.58974	0	0	250.2
N. multiformis Ni12 (AOB)	1	76.6755	5.05128	2.42308	216.833	0
N. multiformis Ni12 (AOB)	2	83.3581	0	0.115384	194.133	0
N. multiformis Ni12 (AOB)	3	82.9587	3.66667	0	193.867	0
N. multiformis Ni13 (AOB)	1	108.071	8.89744	14.1154	189.333	0
N. multiformis Ni13 (AOB)	2	107.795	3.58974	8.53846	171.433	0
N. multiformis Ni13 (AOB)	3	119.485	0	12.0769	169.1	0
N. communis Nm2 (AOB)	1	138.711	6.05128	13.1154	168.833	0
N. communis Nm2 (AOB)	2	141.997	5.28206	5.23077	145.8	0
N. communis Nm2 (AOB)	3	146.239	1.66667	3.76923	143.533	0
N. ureae Nm10 (AOB)	1	155.42	0	7.69231	179.467	0
N. ureae Nm10 (AOB)	2	161.094	7.4359	4.65385	143.733	0
N. ureae Nm10 (AOB)	3	153.853	2.58974	1.26923	142.7	0
N. briensis Nsp10 (AOB)	1	154.544	5.97436	81.1538	10.4	0.400002
N. briensis Nsp10 (AOB)	2	146.018	0.51282	128.5	11.4333	0
N. briensis Nsp10 (AOB)	3	149.088	1.97436	115.885	9.33333	0

## Sheet: EDF2c
Panel c (Ammonium only)
Culture	Replicate	Ammonium (µM)	Nitrite (µM)	Nitrate (µM)
Abiotic control	1	123	0	0
Abiotic control	2	143.923	0	0
Abiotic control	3	127.077	0	0
N. inopinata (COM)	1	0	0	142.867
N. inopinata (COM)	2	0.192308	0	131.2
N. inopinata (COM)	3	0	0	142.367
N. multiformis Ni12 (AOB)	1	0	151.7	0
N. multiformis Ni12 (AOB)	2	0	145.933	0
N. multiformis Ni12 (AOB)	3	0	143.367	0
N. multiformis Ni13 (AOB)	1	3.11539	149.867	0
N. multiformis Ni13 (AOB)	2	0.692308	141.667	0
N. multiformis Ni13 (AOB)	3	0	144.967	0
N. communis Nm2 (AOB)	1	0	153	0
N. communis Nm2 (AOB)	2	0	148.9	0
N. communis Nm2 (AOB)	3	0	142.6	0
N. ureae Nm10 (AOB)	1	0	143.867	0
N. ureae Nm10 (AOB)	2	0	146.333	0
N. ureae Nm10 (AOB)	3	0	152.867	0
N. briensis Nsp10 (AOB)	1	0.0384622	154.367	0
N. briensis Nsp10 (AOB)	2	0	145.4	0
N. briensis Nsp10 (AOB)	3	0.923075	145.367	0
