# Supplementary material for: Growth of complete ammonia oxidizers on guanidine
Source: Nature. 2024 Aug 14;633(8030):646–53. doi: 10.1038/s41586-024-07832-z (PMC11410670; doi:10.1038/s41586-024-07832-z)
Supplement: Supplementary file 11 — Source Data Extended Data Fig. 3 [file 41586_2024_7832_MOESM11_ESM.xlsx]

## Sheet: EDF3a
n = 5 for all experiments
Panel a (ammonium concentrations)
Treatment	Days	NH4_Average_uM	NH4_Stdev_uM	Notes
Guanidine + ammonium	0	137.714	8.43853
Guanidine + ammonium	2.02083	123.36	3.60435
Guanidine + ammonium	4.02083	74.8061	2.2949
Guanidine + ammonium	6	0	0
Guanidine + ammonium	6	146.981	2.32235	after refeeding
Guanidine + ammonium	8	0	0
Guanidine + ammonium	8	159.798	10.9149	after refeeding
Guanidine + ammonium	10.2812	0	0
Guanidine + ammonium	10.2812	150.287	6.00732	after refeeding
Guanidine + ammonium	12.0208	0	0
Ammonium	0	134.73	3.66334
Ammonium	2.02083	112.679	4.86671
Ammonium	4.02083	24.6245	9.17311
Ammonium	6	0	0
Ammonium	6	146.389	7.50413	after refeeding
Ammonium	8	0	0
Ammonium	8	149.716	18.3406	after refeeding
Ammonium	10.2812	0	0
Ammonium	10.2812	147.562	4.13179	after refeeding
Ammonium	12.0208	0	0

## Sheet: EDF3b
n = 5 for all experiments
Panel b (nitrate + nitrite concentrations)
Treatment	Days	NOx_Average_uM	NOx_Stdev_uM
Guanidine + ammonium	0	0.589255	0.713664
Guanidine + ammonium	2.02083	21.3412	0.470617
Guanidine + ammonium	4.02083	79.8084	3.01465
Guanidine + ammonium	6	182.589	5.3899
Guanidine + ammonium	6	182.589	5.3899
Guanidine + ammonium	8	349.837	7.72285
Guanidine + ammonium	8	349.837	7.72285
Guanidine + ammonium	10.2812	550.522	9.37117
Guanidine + ammonium	12.0208	717.742	9.76773
Ammonium	0	0.515214	0.581486
Ammonium	2.02083	26.9693	0.94981
Ammonium	4.02083	124.799	6.02404
Ammonium	6	151.911	2.32102
Ammonium	6	151.911	2.32102
Ammonium	8	298.872	3.73135
Ammonium	8	298.872	3.73135
Ammonium	10.2812	453.078	17.2151
Ammonium	10.2812	453.078	17.2151
Ammonium	12.0208	636.801	23.3935

## Sheet: EDF3c
n = 5 for all experiments
Panel c (cell numbers)
Treatment	Days	qPCR_Average_copies_per_ul	qPCR_Stdev_copies_per_ul
Guanidine + ammonium	0	166.465	71.1674
Guanidine + ammonium	2.02083	278.29	101.092
Guanidine + ammonium	4.02083	453.986	107.428
Guanidine + ammonium	6	1032.42	236.959
Guanidine + ammonium	8	1602.07	383.304
Guanidine + ammonium	10.2812	2289.72	553.506
Guanidine + ammonium	12.0208	3596.13	823.461
Ammonium	0	158.362	39.4911
Ammonium	2.02083	230.09	67.491
Ammonium	4.02083	427.96	106.076
Ammonium	6	1018.41	151.087
Ammonium	8	1026.71	277.486
Ammonium	10.2812	2350.43	576.159
Ammonium	12.0208	2749.98	824.188

## Sheet: EDF3d
n = 5 for all experiments
Panel d (guanidine and ammonium consumption)
Treatment	Days	NOx_Average_uM	NH4_Average_uM	Gua_N_Average_uM	NOx_Stdev_uM	NH4_Stdev_uM	Gua_N_Stdev_uM	Notes
Guanidine + ammonium	0	0.589255	137.714	163.347	0.713664	8.43853	3.5599
Guanidine + ammonium	2.02083	21.3412	123.36	160.582	0.470617	3.60435	2.27126
Guanidine + ammonium	4.02083	79.8084	74.8061	149.486	3.01465	2.2949	2.52889
Guanidine + ammonium	6	182.589	0	131.194	5.3899	0	3.21463
Guanidine + ammonium	6	182.589	146.981	131.194	5.3899	2.32235	3.21463	after refeeding
Guanidine + ammonium	8	349.837	0	104.994	7.72285	0	0.517519
Guanidine + ammonium	8	349.837	159.798	104.994	7.72285	10.9149	0.517519	after refeeding
Guanidine + ammonium	10.2812	550.522	0	NA	9.37117	0	NA
Guanidine + ammonium	10.2812	550.522	150.287	NA	9.37117	6.00732	NA	after refeeding
Guanidine + ammonium	12.0208	717.742	0	49.5449	9.76773	0	1.18241

## Sheet: EDF3e
n = 5 for all experiments
Panel e (N-balance guanidine+ammonium, ammonium only treatments)
Treatment	Days	N_balance_average_uM_N	N_balance_Stdev_uM_N	Notes
Guanidine + ammonium	0	301.65	9.29073
Guanidine + ammonium	2.02083	305.284	4.51799
Guanidine + ammonium	4.02083	304.101	2.308
Guanidine + ammonium	6	313.783	7.97169
Guanidine + ammonium	6	460.764	9.34255	after refeeding
Guanidine + ammonium	8	454.831	8.19441
Guanidine + ammonium	8	614.629	15.5909	after refeeding
Guanidine + ammonium	12.0208	767.287	10.6575
Ammonium	0	135.245	3.58036
Ammonium	2.02083	139.649	4.37605
Ammonium	4.02083	149.424	3.877
Ammonium	6	151.911	2.32102
Ammonium	6	298.3	6.57357	after refeeding
Ammonium	8	298.872	3.73135
Ammonium	8	448.588	19.5471	after refeeding
Ammonium	10.2812	453.078	17.2151
Ammonium	10.2812	600.64	17.6827	after refeeding
Ammonium	12.0208	636.801	23.3935

## Sheet: EDF3f
n = 5 for all experiments
Panel f (N-balance guanidine, no guandine, guanidine dead control)
Treatment	Days	N_balance_average_uM_N	N_balance_Stdev_uM_N	Notes
Guanidine	0	161.386	1.9527
Guanidine	2.02083	159.602	3.10981
Guanidine	4.02083	156.706	10.2258
Guanidine	6	159.114	1.25592
Guanidine	8	157.51	3.16733
Guanidine	12.0208	157.861	1.63929
Guanidine	15.9792	159.025	1.71335
Guanidine	24.375	156.034	2.45263
Guanidine	31.8472	152.402	1.41108
Guanidine	40.8611	151.823	1.50184
Guanidine	48.0833	141.465	1.03075
Guanidine	56.0208	147.939	1.01294
Guanidine	62.8958	151.973	1.4407
Guanidine	69.9792	153.289	1.18696
Guanidine	77	154.327	6.84988
Guanidine	84.0417	150.576	1.30093
Guanidine	84.0417	329.075	4.27115	after refeeding
Guanidine	91.0417	298.848	9.8714
Guanidine	98.0417	326.819	13.5018
Guanidine	106.833	324.837	7.21785
Guanidine	112	326.22	1.92809
Guanidine	112	472.803	16.5238	after refeeding
Guanidine	120.021	473.368	15.8512
Guanidine	126	466.157	18.8819
No guanidine (no nitrogen)	0	0.97791	1.39951
No guanidine (no nitrogen)	2.02083	0.613039	0.35595
No guanidine (no nitrogen)	4.02083	0.492241	0.139285
No guanidine (no nitrogen)	6	0.65094	0.221734
No guanidine (no nitrogen)	8	0.512371	0.200022
No guanidine (no nitrogen)	12.0208	0.746401	0.426923
No guanidine (no nitrogen)	15.9792	1.27275	1.60057
No guanidine (no nitrogen)	20.1146	0.488634	0.129285
No guanidine (no nitrogen)	24.375	0.628298	0.151702
No guanidine (no nitrogen)	28.3125	0.616459	0.289013
No guanidine (no nitrogen)	31.8472	0.521787	0.100235
No guanidine (no nitrogen)	35.8958	0.666523	0.517582
No guanidine (no nitrogen)	40.8611	0.858808	0.695343
No guanidine (no nitrogen)	44.2292	0.380466	0.175702
No guanidine (no nitrogen)	48.0833	0.446317	0.216891
No guanidine (no nitrogen)	51.8958	0.457427	0.0634141
No guanidine (no nitrogen)	56.0208	0.965813	0.570659
No guanidine (no nitrogen)	62.8958	0.534298	0.15046
No guanidine (no nitrogen)	69.9792	0.715483	0.280275
No guanidine (no nitrogen)	77	1.38924	2.02337
No guanidine (no nitrogen)	84.0417	1.03655	1.26302
No guanidine (no nitrogen)	91.0417	0.516871	0.213029
No guanidine (no nitrogen)	98.0417	1.63526	2.26719
No guanidine (no nitrogen)	106.833	0.560492	0.0634849
No guanidine (no nitrogen)	112	0.968602	0.253431
No guanidine (no nitrogen)	120.021	0.543848	0.103374
No guanidine (no nitrogen)	126	0.673017	0.316743
Guandine dead control	0	156.326	2.71596
Guandine dead control	15.9792	158.995	2.58316
Guandine dead control	24.375	155.518	4.16965
Guandine dead control	40.8611	152.178	2.46772
Guandine dead control	56.0208	156.044	2.71991
Guandine dead control	69.9792	156.364	4.16952
Guandine dead control	84.0417	152.465	2.85441
Guandine dead control	98.0417	156.119	4.08592
Guandine dead control	112	155.696	5.39282
Guandine dead control	126	154.197	2.63446

## Sheet: EDF3g
n = 5 for all experiments
Panel g (NOx production rate, guanidine + ammonium, ammonium only treatments)
Treatment	Replicate	Days	Rate_NOx_umol_per_cell_per_day
Guanidine + ammonium	1	2.02083	6.90141e-08
Guanidine + ammonium	1	4.02083	1.29188e-07
Guanidine + ammonium	2	2.02083	5.90556e-08
Guanidine + ammonium	2	4.02083	9.58602e-08
Guanidine + ammonium	3	2.02083	5.60534e-08
Guanidine + ammonium	3	4.02083	7.11733e-08
Guanidine + ammonium	4	2.02083	4.08421e-08
Guanidine + ammonium	4	4.02083	7.0769e-08
Guanidine + ammonium	5	2.02083	2.86295e-08
Guanidine + ammonium	5	4.02083	5.92519e-08
Ammonium	1	2.02083	9.98563e-08
Ammonium	1	4.02083	1.73243e-07
Ammonium	2	2.02083	6.86102e-08
Ammonium	2	4.02083	1.81257e-07
Ammonium	3	2.02083	6.90031e-08
Ammonium	3	4.02083	1.5172e-07
Ammonium	4	2.02083	7.02451e-08
Ammonium	4	4.02083	1.62616e-07
Ammonium	5	2.02083	4.73665e-08
Ammonium	5	4.02083	1.04581e-07

## Sheet: EDF3h
n = 5 for all experiments
Panel h (Guanidine consumption rate, guanidine only, guanidine + ammonium treatments)
Treatment	Replicate	Days	Rate_Gua_umol_N_per_cell_per_day	Average_Gua_N_uM_between_Time_intervals
Guanidine	1	84.0417	1.0847e-09	31.0718
Guanidine	1	69.9792	7.27551e-10	36.6147
Guanidine	1	56.0208	3.87233e-09	53.0982
Guanidine	1	40.8611	4.11801e-09	76.9633
Guanidine	1	31.8472	7.47292e-09	97.3065
Guanidine	1	24.375	1.06927e-08	119.405
Guanidine	1	15.9792	5.43187e-09	135.888
Guanidine	1	112	6.83942e-09	144.569
Guanidine	1	8	1.3598e-08	150.646
Guanidine	1	126	9.47175e-09	167.544
Guanidine	2	84.0417	1.41695e-09	31.1512
Guanidine	2	69.9792	7.90872e-10	37.9657
Guanidine	2	56.0208	4.36564e-09	55.4743
Guanidine	2	40.8611	4.58836e-09	79.6283
Guanidine	2	31.8472	8.40873e-09	97.9095
Guanidine	2	24.375	1.25884e-08	119.614
Guanidine	2	15.9792	1.07922e-08	140.868
Guanidine	2	112	7.69246e-09	142.889
Guanidine	2	8	1.08178e-08	156.178
Guanidine	2	126	7.79874e-09	159.78
Guanidine	3	84.0417	8.57603e-10	30.1873
Guanidine	3	69.9792	6.44978e-10	37.1037
Guanidine	3	56.0208	3.06072e-09	54.45
Guanidine	3	40.8611	2.58317e-09	76.1922
Guanidine	3	31.8472	7.6407e-09	95.0695
Guanidine	3	24.375	9.52106e-09	119.198
Guanidine	3	15.9792	7.90461e-09	138.928
Guanidine	3	112	4.7644e-09	144.843
Guanidine	3	8	1.14367e-08	154.949
Guanidine	3	126	6.0134e-09	158.687
Guanidine	4	84.0417	1.55315e-09	29.9663
Guanidine	4	69.9792	9.69257e-10	36.8845
Guanidine	4	56.0208	5.25422e-09	52.9207
Guanidine	4	40.8611	6.46534e-09	75.6057
Guanidine	4	31.8472	1.10425e-08	95.357
Guanidine	4	24.375	1.15578e-08	117.089
Guanidine	4	15.9792	1.38179e-08	138.409
Guanidine	4	112	8.33266e-09	140.057
Guanidine	4	8	9.25716e-09	153.438
Guanidine	4	126	9.17431e-09	158.466
Guanidine	5	84.0417	1.46868e-09	29.5672
Guanidine	5	69.9792	5.35584e-10	36.0432
Guanidine	5	56.0208	4.64812e-09	52.1785
Guanidine	5	40.8611	5.22572e-09	75.145
Guanidine	5	31.8472	1.14909e-08	96.8217
Guanidine	5	24.375	9.84132e-09	120.242
Guanidine	5	112	8.03142e-09	137.641
Guanidine	5	15.9792	1.00924e-08	137.974
Guanidine	5	8	1.42967e-08	153.202
Guanidine	5	126	8.80405e-09	177.726
Guanidine + ammonium	1	12.0208	6.69242e-09	76.4575
Guanidine + ammonium	1	8	1.15045e-08	116.947
Guanidine + ammonium	1	6	1.87185e-08	138.573
Guanidine + ammonium	1	4.02083	2.98811e-08	155.484
Guanidine + ammonium	1	2.02083	1.32009e-08	164.677
Guanidine + ammonium	2	12.0208	4.3865e-09	77.8335
Guanidine + ammonium	2	8	1.42735e-08	119.588
Guanidine + ammonium	2	6	1.14366e-08	141.069
Guanidine + ammonium	2	4.02083	2.30143e-08	155.102
Guanidine + ammonium	2	2.02083	-5.7309e-09	161.397
Guanidine + ammonium	3	12.0208	5.11103e-09	76.7068
Guanidine + ammonium	3	8	6.67522e-09	115.603
Guanidine + ammonium	3	6	1.1204e-08	136.869
Guanidine + ammonium	3	4.02083	1.28165e-08	152.133
Guanidine + ammonium	3	2.02083	6.11302e-09	158.52
Guanidine + ammonium	4	12.0208	6.17667e-09	77.2945
Guanidine + ammonium	4	8	1.09556e-08	118.95
Guanidine + ammonium	4	6	1.24442e-08	142.971
Guanidine + ammonium	4	4.02083	1.06442e-08	157.198
Guanidine + ammonium	4	2.02083	1.78627e-09	162.012
Guanidine + ammonium	5	12.0208	4.77299e-09	78.055
Guanidine + ammonium	5	8	8.75235e-09	119.383
Guanidine + ammonium	5	6	1.05896e-08	142.219
Guanidine + ammonium	5	4.02083	8.27932e-09	155.254
Guanidine + ammonium	5	2.02083	1.15896e-08	163.219

## Sheet: EDF3i
n = 5 for all experiments
Panel i (cell yield, guanidine only, guanidine + ammonium, ammonium only treatments)
Treatment	Replicate	cell_nr_increase_per_mol_NOx_T0_Tend	Tend_percent_NO2_of_NOx
Guanidine	1	2.35302e+12	2.36097
Guanidine	2	3.50449e+12	2.23019
Guanidine	3	4.22051e+12	2.11187
Guanidine	4	3.17205e+12	2.28897
Guanidine	5	3.68969e+12	2.20869
Guanidine + ammonium	1	3.9858e+12	7.20635
Guanidine + ammonium	2	6.67568e+12	7.24857
Guanidine + ammonium	3	4.37102e+12	11.0464
Guanidine + ammonium	4	3.82284e+12	12.5084
Guanidine + ammonium	5	5.05074e+12	12.4919
Ammonium	1	3.49354e+12	15.7362
Ammonium	2	4.20891e+12	17.1144
Ammonium	3	4.47381e+12	16.0199
Ammonium	4	2.49345e+12	14.7166
Ammonium	5	5.66175e+12	15.445
