# Supplementary material for: Growth of complete ammonia oxidizers on guanidine
Source: Nature. 2024 Aug 14;633(8030):646–53. doi: 10.1038/s41586-024-07832-z (PMC11410670; doi:10.1038/s41586-024-07832-z)
Supplement: Supplementary file 12 — Source Data Extended Data Fig. 4 [file 41586_2024_7832_MOESM12_ESM.xlsx]

## Sheet: EDF4b
Panel b (expression volcano plot)
Protein_ID	log10 fold change	log10 unadjusted p value	Label
NITINOP_v2_1173	1.18676	6.00892	Guanidinase
NITINOP_v2_1970	2.5164	4.13239	RbpB
NITINOP_v2_2220	1.13733	3.98378	FAMT
NITINOP_v2_2673	-0.723646	3.66666
NITINOP_v2_3362	0.970665	3.49316
NITINOP_v2_1417	0.71681	3.4306
NITINOP_v2_0905	-0.718993	3.35312
NITINOP_v2_1005	-0.794274	3.27291
NITINOP_v2_1332	-0.601882	3.21283
NITINOP_v2_2189	-0.783174	3.13336
NITINOP_v2_1515	-0.641995	3.06206
NITINOP_v2_0717	0.829691	3.01428
NITINOP_v2_1654	0.56036	2.90338
NITINOP_v2_0065	0.655795	2.86425
NITINOP_v2_2187	-1.17592	2.74697
NITINOP_v2_3272	-0.740032	2.69824
NITINOP_v2_0794	1.27848	2.6156
NITINOP_v2_2631	0.761361	2.5982
NITINOP_v2_1890	0.661754	2.55407
NITINOP_v2_2736	0.806991	2.53528
NITINOP_v2_1277	-0.729968	2.50166
NITINOP_v2_2106	0.701144	2.50095
NITINOP_v2_1180	-0.775906	2.485
NITINOP_v2_3350	0.855684	2.48043
NITINOP_v2_1728	0.729172	2.46761
NITINOP_v2_0936	-0.917655	2.39406
NITINOP_v2_2315	-0.794795	2.35429
NITINOP_v2_0951	-0.539021	2.30498
NITINOP_v2_2912	-0.542488	2.26801
NITINOP_v2_3220	0.745993	2.26661
NITINOP_v2_2473	0.536146	2.25478
NITINOP_v2_0410	-0.847295	2.23474
NITINOP_v2_2540	0.684969	2.22467
NITINOP_v2_0089	-0.692358	2.20437
NITINOP_v2_1169	0.547135	2.1993
NITINOP_v2_2743	0.559982	2.1872
NITINOP_v2_3358	0.693665	2.11592
NITINOP_v2_3052	0.653623	2.11079
NITINOP_v2_3134	0.577195	2.10008
NITINOP_v2_0944	-0.603604	2.09879
NITINOP_v2_2924	0.633078	2.09625
NITINOP_v2_1322	-0.546289	2.04439
NITINOP_v2_2642	0.333049	2.03894
NITINOP_v2_3239	-0.443885	2.03245
NITINOP_v2_3382	-0.526936	2.02891
NITINOP_v2_0657	-0.712086	2.02123
NITINOP_v2_2201	0.420503	2.01686
NITINOP_v2_1058	-0.545496	1.98457
NITINOP_v2_1745	-0.472108	1.96889
NITINOP_v2_0183	0.617617	1.95984
NITINOP_v2_2711	0.518799	1.9559
NITINOP_v2_3380	-1.11203	1.95239
NITINOP_v2_1631	0.470038	1.92462
NITINOP_v2_1922	-0.688369	1.9243
NITINOP_v2_0017	0.683978	1.90736
NITINOP_v2_1079	-0.626014	1.87753
NITINOP_v2_3116	-0.586128	1.87629
NITINOP_v2_2746	-0.787214	1.8762
NITINOP_v2_0355	1.16977	1.85106
NITINOP_v2_1445	-0.494648	1.83037
NITINOP_v2_0680	-0.689165	1.82723
NITINOP_v2_1752	-0.476809	1.82499
NITINOP_v2_1046	-0.627315	1.8247
NITINOP_v2_0345	-0.415311	1.81733
NITINOP_v2_0084	-0.462126	1.77766
NITINOP_v2_0532	0.539078	1.7754
NITINOP_v2_0121	-0.483625	1.77375
NITINOP_v2_1568	-1.46935	1.76698
NITINOP_v2_0787	0.633317	1.76606
NITINOP_v2_1289	-0.715193	1.75336
NITINOP_v2_1574	-0.404069	1.74655
NITINOP_v2_0567	0.456199	1.74637
NITINOP_v2_0770	0.712209	1.74171
NITINOP_v2_2638	0.684279	1.7395
NITINOP_v2_0223	-0.703528	1.723
NITINOP_v2_1514	0.666661	1.71878
NITINOP_v2_1862	-0.713016	1.7177
NITINOP_v2_0602	-0.535222	1.7059
NITINOP_v2_0112	-0.455085	1.6969
NITINOP_v2_1014	-0.334082	1.69323
NITINOP_v2_1822	0.771499	1.68738
NITINOP_v2_0096	-0.49564	1.67506
NITINOP_v2_3278	-0.740348	1.67285
NITINOP_v2_2880	-0.403506	1.66677
NITINOP_v2_0168	-0.358756	1.665
NITINOP_v2_1496	0.622615	1.65515
NITINOP_v2_0264	-0.506534	1.65347
NITINOP_v2_2780	-0.453797	1.64506
NITINOP_v2_2086	0.426659	1.64236
NITINOP_v2_1286	0.448842	1.64063
NITINOP_v2_2551	0.39785	1.63173
NITINOP_v2_2031	0.541404	1.62905
NITINOP_v2_3316	0.650558	1.62235
NITINOP_v2_3335	-0.537918	1.62205
NITINOP_v2_2527	0.374514	1.62144
NITINOP_v2_1123	0.443379	1.61781
NITINOP_v2_2014	-0.43941	1.60951
NITINOP_v2_3131	-0.485256	1.60412
NITINOP_v2_1390	-0.398196	1.59401
NITINOP_v2_1408	0.67123	1.58984
NITINOP_v2_0477	-0.58837	1.58711
NITINOP_v2_1742	0.650192	1.58322
NITINOP_v2_1181	-0.304003	1.57583
NITINOP_v2_0595	0.580237	1.56817
NITINOP_v2_0158	-1.14906	1.55738
NITINOP_v2_2245	-0.395866	1.55601
NITINOP_v2_2472	0.565724	1.55474
NITINOP_v2_0980	0.499704	1.55322
NITINOP_v2_0488	0.299433	1.5501
NITINOP_v2_2397	0.421615	1.544
NITINOP_v2_1297	0.527895	1.54088
NITINOP_v2_1392	0.490724	1.53307
NITINOP_v2_0347	-0.571098	1.53125
NITINOP_v2_2671	-0.530049	1.52722
NITINOP_v2_2019	-0.41102	1.51783
NITINOP_v2_0278	0.832366	1.51677
NITINOP_v2_0990	-0.433133	1.50281
NITINOP_v2_0497	0.366506	1.49578
NITINOP_v2_3044	-0.856635	1.49566
NITINOP_v2_1054	0.625823	1.49127
NITINOP_v2_1591	-0.771878	1.47336
NITINOP_v2_0626	-0.566779	1.47109
NITINOP_v2_1763	0.551178	1.47037
NITINOP_v2_1288	-0.392255	1.46966
NITINOP_v2_2460	0.377727	1.4624
NITINOP_v2_3307	-0.888343	1.46171
NITINOP_v2_3326	0.381866	1.45711
NITINOP_v2_0059	0.408287	1.45526
NITINOP_v2_0213	0.457671	1.44881
NITINOP_v2_1903	0.294954	1.42944
NITINOP_v2_0328	0.600616	1.42626
NITINOP_v2_0728	-0.547701	1.42004
NITINOP_v2_2158	0.483205	1.41754
NITINOP_v2_2241	0.432257	1.41653
NITINOP_v2_0825	-0.637211	1.41048
NITINOP_v2_0766	0.488482	1.39787
NITINOP_v2_1780	-0.384227	1.39528
NITINOP_v2_0651	-0.331849	1.39218
NITINOP_v2_1702	0.465956	1.39042
NITINOP_v2_1251	0.456143	1.36466
NITINOP_v2_0218	0.519228	1.35965
NITINOP_v2_2370	-0.433196	1.35851
NITINOP_v2_1706	0.727185	1.3557
NITINOP_v2_0745	-0.370275	1.35416
NITINOP_v2_1440	-0.499249	1.35037
NITINOP_v2_2881	-0.36931	1.34445
NITINOP_v2_1045	-0.625643	1.34077
NITINOP_v2_0329	0.327476	1.33934
NITINOP_v2_2848	0.549078	1.33439
NITINOP_v2_2469	-0.496543	1.33031
NITINOP_v2_2076	0.650446	1.32881
NITINOP_v2_3158	0.56559	1.32336
NITINOP_v2_2316	0.517025	1.31791
NITINOP_v2_1176	0.551825	1.31652
NITINOP_v2_1443	-0.585242	1.3126
NITINOP_v2_2178	-0.443751	1.30818
NITINOP_v2_0226	-0.460103	1.30007
NITINOP_v2_1790	0.413928	1.29995
NITINOP_v2_2789	-0.30696	1.29221
NITINOP_v2_0677	-0.262736	1.28748
NITINOP_v2_0891	0.451866	1.284
NITINOP_v2_2435	-0.323797	1.28176
NITINOP_v2_3227	-0.563877	1.27807
NITINOP_v2_1661	-0.391552	1.27437
NITINOP_v2_0623	-0.510428	1.26466
NITINOP_v2_0804	0.437997	1.26216
NITINOP_v2_1753	-0.352246	1.2599
NITINOP_v2_2602	0.504605	1.25946
NITINOP_v2_1350	-0.704413	1.25747
NITINOP_v2_1596	-0.311933	1.25738
NITINOP_v2_1383	0.469977	1.25736
NITINOP_v2_2119	-0.461644	1.25244
NITINOP_v2_3379	-0.438175	1.24641
NITINOP_v2_1231	-0.644077	1.24271
NITINOP_v2_1307	-0.378878	1.24065
NITINOP_v2_2366	-0.434394	1.2372
NITINOP_v2_1245	0.267893	1.23544
NITINOP_v2_2500	0.25854	1.23267
NITINOP_v2_2206	0.348099	1.2264
NITINOP_v2_1673	0.486892	1.22309
NITINOP_v2_0417	0.654899	1.21965
NITINOP_v2_3277	-0.530958	1.208
NITINOP_v2_1987	0.470603	1.20715
NITINOP_v2_0781	-0.370797	1.20588
NITINOP_v2_3139	0.747006	1.20383
NITINOP_v2_0654	0.374285	1.19995
NITINOP_v2_0483	-0.407074	1.19795
NITINOP_v2_2229	-0.349889	1.19788
NITINOP_v2_0038	-0.299401	1.1971
NITINOP_v2_2762	-0.616916	1.18302
NITINOP_v2_0558	0.348223	1.18234
NITINOP_v2_0351	-0.494912	1.18032
NITINOP_v2_0972	0.41806	1.17974
NITINOP_v2_3238	-0.529578	1.17779
NITINOP_v2_0559	-0.315942	1.17681
NITINOP_v2_2061	0.490438	1.16829
NITINOP_v2_0182	-0.447834	1.1666
NITINOP_v2_1075	-0.343166	1.14827
NITINOP_v2_1374	0.479032	1.14822
NITINOP_v2_3136	0.564063	1.14596
NITINOP_v2_2626	-0.346831	1.14511
NITINOP_v2_2529	0.264615	1.14285
NITINOP_v2_1296	0.334143	1.14277
NITINOP_v2_1269	-0.399619	1.13768
NITINOP_v2_3325	-0.392341	1.13748
NITINOP_v2_1241	-0.433964	1.1315
NITINOP_v2_2011	0.479262	1.13058
NITINOP_v2_2808	0.335826	1.13001
NITINOP_v2_2643	-0.432508	1.12504
NITINOP_v2_0242	0.554768	1.12428
NITINOP_v2_0836	0.38963	1.12335
NITINOP_v2_1747	0.532646	1.10853
NITINOP_v2_3365	-0.331607	1.10531
NITINOP_v2_0013	0.496613	1.10167
NITINOP_v2_1958	0.665053	1.10067
NITINOP_v2_2546	0.600053	1.09613
NITINOP_v2_0400	-0.69903	1.09273
NITINOP_v2_0144	-0.37868	1.08912
NITINOP_v2_0612	0.272149	1.08696
NITINOP_v2_0665	-0.273785	1.07726
NITINOP_v2_1262	0.277172	1.07537
NITINOP_v2_2123	0.434244	1.07452
NITINOP_v2_3146	0.613649	1.07106
NITINOP_v2_1157	0.312607	1.06674
NITINOP_v2_0510	-0.247987	1.05833
NITINOP_v2_1163	-0.258917	1.05529
NITINOP_v2_2358	0.515375	1.05501
NITINOP_v2_3274	-0.461276	1.05346
NITINOP_v2_0953	-0.501591	1.05188
NITINOP_v2_3047	-0.439327	1.04932
NITINOP_v2_1457	-0.330153	1.04813
NITINOP_v2_0846	0.462266	1.04689
NITINOP_v2_3076	-0.245284	1.04329
NITINOP_v2_0516	-0.605343	1.04294
NITINOP_v2_2844	-0.432983	1.04223
NITINOP_v2_1699	0.92019	1.04158
NITINOP_v2_0090	0.420393	1.02742
NITINOP_v2_0569	-0.486287	1.02737
NITINOP_v2_1727	-0.298461	1.02486
NITINOP_v2_3148	-0.647796	1.02478
NITINOP_v2_0225	-0.242464	1.02448
NITINOP_v2_1721	0.4214	1.01899
NITINOP_v2_0715	0.427657	1.01614
NITINOP_v2_1732	0.287244	1.01357
NITINOP_v2_1162	-0.24466	1.00861
NITINOP_v2_2784	0.452503	1.00818
NITINOP_v2_3260	-0.783116	1.00272
NITINOP_v2_1648	-0.494684	0.999794
NITINOP_v2_0609	-0.313295	0.999493
NITINOP_v2_3322	-0.594715	0.991119
NITINOP_v2_1962	0.31127	0.989462
NITINOP_v2_0063	0.64639	0.98087
NITINOP_v2_2877	-0.450048	0.980317
NITINOP_v2_1895	0.496726	0.977757
NITINOP_v2_1414	0.561191	0.977348
NITINOP_v2_1187	0.425945	0.976025
NITINOP_v2_0298	-0.393806	0.97589
NITINOP_v2_3080	0.483655	0.975889
NITINOP_v2_0949	-0.226236	0.969601
NITINOP_v2_0660	-0.448093	0.953338
NITINOP_v2_1921	0.346444	0.952685
NITINOP_v2_3159	0.289086	0.952419
NITINOP_v2_1836	0.304052	0.951749
NITINOP_v2_0793	-0.522176	0.943251
NITINOP_v2_3005	0.25948	0.939799
NITINOP_v2_0272	-0.416142	0.936692
NITINOP_v2_0389	-0.467368	0.928744
NITINOP_v2_0110	-0.397148	0.918021
NITINOP_v2_1260	0.314343	0.915656
NITINOP_v2_2921	-0.242163	0.915475
NITINOP_v2_1755	0.38227	0.915345
NITINOP_v2_1765	0.415534	0.909641
NITINOP_v2_2195	0.372906	0.90621
NITINOP_v2_1035	0.342742	0.904422
NITINOP_v2_0316	0.326908	0.902526
NITINOP_v2_3241	-0.418622	0.901723
NITINOP_v2_2915	0.273838	0.896888
NITINOP_v2_1100	0.395971	0.889048
NITINOP_v2_0287	-0.417125	0.886931
NITINOP_v2_0107	0.333469	0.886346
NITINOP_v2_2887	-0.433215	0.885672
NITINOP_v2_2561	-0.258692	0.88567
NITINOP_v2_1778	-0.454528	0.884473
NITINOP_v2_0053	-0.27775	0.883583
NITINOP_v2_2461	0.504478	0.88094
NITINOP_v2_3147	0.570682	0.880013
NITINOP_v2_0166	-0.212481	0.877567
NITINOP_v2_3013	0.496831	0.872426
NITINOP_v2_1413	0.32884	0.868709
NITINOP_v2_0538	-0.272848	0.868119
NITINOP_v2_1826	-0.250235	0.86706
NITINOP_v2_1273	-0.394165	0.862482
NITINOP_v2_1101	0.326607	0.855559
NITINOP_v2_1491	0.393847	0.850683
NITINOP_v2_2098	0.289023	0.850149
NITINOP_v2_0941	-0.282179	0.844711
NITINOP_v2_2610	-0.359439	0.84439
NITINOP_v2_2785	0.346364	0.842173
NITINOP_v2_0714	0.264601	0.841315
NITINOP_v2_0103	-0.32024	0.833698
NITINOP_v2_0551	0.324372	0.831217
NITINOP_v2_0800	0.378697	0.828918
NITINOP_v2_3323	-0.320905	0.828812
NITINOP_v2_1785	0.227798	0.826954
NITINOP_v2_1073	-0.429367	0.826807
NITINOP_v2_1252	-0.304085	0.824428
NITINOP_v2_2490	-0.36766	0.822182
NITINOP_v2_2268	-0.305331	0.819571
NITINOP_v2_2616	-0.374221	0.818156
NITINOP_v2_0201	0.385795	0.817481
NITINOP_v2_2591	0.356837	0.8167
NITINOP_v2_3068	0.271018	0.813684
NITINOP_v2_1328	0.366664	0.809404
NITINOP_v2_3011	0.366789	0.809129
NITINOP_v2_2908	0.23916	0.808277
NITINOP_v2_0097	0.489567	0.806393
NITINOP_v2_0894	-0.453853	0.806186
NITINOP_v2_0370	-0.254652	0.801066
NITINOP_v2_1041	-0.30095	0.801063
NITINOP_v2_0543	-0.40915	0.800304
NITINOP_v2_1629	-0.395266	0.797272
NITINOP_v2_3364	0.347757	0.792975
NITINOP_v2_1830	0.3619	0.790723
NITINOP_v2_1724	0.272126	0.788887
NITINOP_v2_0984	0.272154	0.786066
NITINOP_v2_0661	-0.317425	0.784052
NITINOP_v2_2465	-0.262842	0.783445
NITINOP_v2_1190	0.406808	0.780803
NITINOP_v2_2372	0.262892	0.780145
NITINOP_v2_3342	-0.32667	0.774872
NITINOP_v2_1285	0.258608	0.773922
NITINOP_v2_3265	-0.317047	0.772598
NITINOP_v2_2009	0.192444	0.767597
NITINOP_v2_0934	-0.513972	0.767395
NITINOP_v2_1863	-0.376115	0.765573
NITINOP_v2_1308	0.56228	0.76069
NITINOP_v2_3026	0.350651	0.760101
NITINOP_v2_2429	-0.234692	0.756146
NITINOP_v2_0314	0.425482	0.754545
NITINOP_v2_1736	0.32248	0.751885
NITINOP_v2_1393	-0.207041	0.750388
NITINOP_v2_1290	-0.2568	0.749368
NITINOP_v2_2709	-0.242991	0.747684
NITINOP_v2_0180	0.201367	0.74239
NITINOP_v2_1626	0.324403	0.741601
NITINOP_v2_2211	-0.256678	0.739997
NITINOP_v2_0252	-0.317722	0.739665
NITINOP_v2_0562	-0.433771	0.736971
NITINOP_v2_3295	0.594467	0.736413
NITINOP_v2_1791	-0.209169	0.730258
NITINOP_v2_3313	0.361498	0.728558
NITINOP_v2_2618	0.303976	0.727284
NITINOP_v2_0616	-0.307558	0.723625
NITINOP_v2_2008	-0.284473	0.720756
NITINOP_v2_0742	-0.387643	0.720009
NITINOP_v2_0574	-0.494749	0.714127
NITINOP_v2_0388	0.295475	0.713405
NITINOP_v2_2655	0.188049	0.712725
NITINOP_v2_2904	0.947936	0.711191
NITINOP_v2_2055	0.18883	0.709996
NITINOP_v2_0385	-0.669026	0.705937
NITINOP_v2_0162	0.244557	0.705267
NITINOP_v2_0671	-0.243099	0.704919
NITINOP_v2_0669	0.205248	0.703675
NITINOP_v2_0124	-0.297532	0.703246
NITINOP_v2_0973	0.333112	0.700591
NITINOP_v2_3311	0.347421	0.700096
NITINOP_v2_1533	-0.412388	0.693257
NITINOP_v2_2903	0.260197	0.689533
NITINOP_v2_1154	0.319192	0.68655
NITINOP_v2_2115	-0.219915	0.682089
NITINOP_v2_0726	0.435286	0.679802
NITINOP_v2_1309	-0.204675	0.679663
NITINOP_v2_2180	-0.293473	0.674535
NITINOP_v2_2170	0.202735	0.673301
NITINOP_v2_0652	0.340408	0.67074
NITINOP_v2_2737	-0.295627	0.670127
NITINOP_v2_0744	0.207041	0.655871
NITINOP_v2_1108	0.413277	0.655846
NITINOP_v2_1828	0.534499	0.653516
NITINOP_v2_1735	-0.201126	0.653006
NITINOP_v2_1957	0.225141	0.651488
NITINOP_v2_0610	0.23465	0.651368
NITINOP_v2_0048	-0.293946	0.647857
NITINOP_v2_1947	-0.160775	0.647621
NITINOP_v2_1279	-0.219395	0.647024
NITINOP_v2_1758	-0.214866	0.646874
NITINOP_v2_1237	-0.352806	0.646756
NITINOP_v2_3332	-0.356406	0.645028
NITINOP_v2_1427	-0.177467	0.638248
NITINOP_v2_1644	-0.167936	0.637747
NITINOP_v2_3170	-0.38689	0.631437
NITINOP_v2_2051	-0.353181	0.624433
NITINOP_v2_0130	0.363698	0.623959
NITINOP_v2_0248	-0.207227	0.622635
NITINOP_v2_1803	-0.135131	0.622176
NITINOP_v2_0974	-0.312645	0.621001
NITINOP_v2_1292	0.293806	0.620874
NITINOP_v2_1528	0.272466	0.620753
NITINOP_v2_0092	-0.244335	0.617223
NITINOP_v2_1170	-0.314232	0.617041
NITINOP_v2_0221	0.357004	0.616383
NITINOP_v2_3230	-0.338149	0.61515
NITINOP_v2_1000	0.219421	0.613141
NITINOP_v2_0718	-0.258308	0.611041
NITINOP_v2_1801	-0.260668	0.606209
NITINOP_v2_1250	-0.275638	0.606123
NITINOP_v2_0167	-0.236082	0.605354
NITINOP_v2_2323	-0.307163	0.600791
NITINOP_v2_0474	0.337777	0.600076
NITINOP_v2_0337	-0.35449	0.59952
NITINOP_v2_1385	0.286135	0.598114
NITINOP_v2_2622	0.345379	0.594827
NITINOP_v2_1129	0.422919	0.594433
NITINOP_v2_1341	0.403161	0.594254
NITINOP_v2_1447	-0.500759	0.594234
NITINOP_v2_1487	0.324364	0.593637
NITINOP_v2_1575	-0.23837	0.59051
NITINOP_v2_2079	0.244962	0.5904
NITINOP_v2_0164	-0.158102	0.590067
NITINOP_v2_0928	-0.299291	0.590037
NITINOP_v2_2492	0.248649	0.588392
NITINOP_v2_0754	-0.450197	0.587743
NITINOP_v2_1652	0.249704	0.586504
NITINOP_v2_1224	-0.324021	0.584133
NITINOP_v2_0383	-0.42249	0.584128
NITINOP_v2_0596	0.364758	0.581062
NITINOP_v2_0386	0.31254	0.580213
NITINOP_v2_2217	-0.26981	0.579182
NITINOP_v2_0486	-0.290682	0.57582
NITINOP_v2_1362	0.157554	0.568889
NITINOP_v2_0868	0.194756	0.566171
NITINOP_v2_3355	-0.180137	0.563666
NITINOP_v2_0940	-0.279729	0.560128
NITINOP_v2_3112	-0.198557	0.558165
NITINOP_v2_2885	0.279557	0.552157
NITINOP_v2_3111	-0.332312	0.550522
NITINOP_v2_2010	-0.213376	0.546756
NITINOP_v2_0862	0.232651	0.546388
NITINOP_v2_1547	-0.291793	0.545745
NITINOP_v2_3337	0.19202	0.544253
NITINOP_v2_1518	-0.175935	0.541356
NITINOP_v2_2069	-0.29383	0.539946
NITINOP_v2_2000	0.295304	0.539337
NITINOP_v2_3327	0.375739	0.537332
NITINOP_v2_2381	0.242776	0.536353
NITINOP_v2_0143	-0.20146	0.534474
NITINOP_v2_0725	0.268392	0.534052
NITINOP_v2_3223	-0.257263	0.533368
NITINOP_v2_3025	0.221178	0.532823
NITINOP_v2_1206	0.28958	0.532689
NITINOP_v2_0707	-0.188514	0.532079
NITINOP_v2_1776	-0.235567	0.531675
NITINOP_v2_3273	0.268481	0.530674
NITINOP_v2_0624	0.200327	0.528161
NITINOP_v2_1726	0.106024	0.527604
NITINOP_v2_0731	0.289519	0.525594
NITINOP_v2_1554	0.163015	0.52349
NITINOP_v2_0428	0.311101	0.521302
NITINOP_v2_1489	-0.314952	0.521213
NITINOP_v2_2852	0.217641	0.520968
NITINOP_v2_2598	0.404155	0.520131
NITINOP_v2_3215	-0.174878	0.517282
NITINOP_v2_0620	0.275734	0.515535
NITINOP_v2_1096	-0.18711	0.515515
NITINOP_v2_1043	0.305471	0.515404
NITINOP_v2_2215	-0.366105	0.51384
NITINOP_v2_1456	0.241417	0.512528
NITINOP_v2_2169	0.272287	0.511119
NITINOP_v2_0938	-0.231924	0.510432
NITINOP_v2_1723	-0.20108	0.50979
NITINOP_v2_0594	-0.263362	0.507673
NITINOP_v2_0771	0.21125	0.507632
NITINOP_v2_1601	-0.140666	0.505741
NITINOP_v2_3143	0.162325	0.505534
NITINOP_v2_2202	0.254298	0.503286
NITINOP_v2_1651	0.280582	0.503091
NITINOP_v2_0801	-0.208384	0.501868
NITINOP_v2_3130	0.183725	0.499606
NITINOP_v2_3204	0.161277	0.49843
NITINOP_v2_0879	0.155202	0.49784
NITINOP_v2_1484	0.208627	0.496355
NITINOP_v2_1740	-0.15489	0.493598
NITINOP_v2_2847	-0.148741	0.492366
NITINOP_v2_2501	-0.194331	0.491825
NITINOP_v2_1085	0.140549	0.491196
NITINOP_v2_1529	-0.158417	0.489376
NITINOP_v2_3126	-0.372876	0.489289
NITINOP_v2_2454	0.158016	0.488862
NITINOP_v2_0992	-0.180223	0.486523
NITINOP_v2_2434	0.160065	0.484599
NITINOP_v2_2574	0.338793	0.481329
NITINOP_v2_1070	-0.220515	0.477267
NITINOP_v2_2324	-0.249046	0.47567
NITINOP_v2_0773	-0.179739	0.474338
NITINOP_v2_0533	-0.27834	0.473332
NITINOP_v2_1081	0.168801	0.470882
NITINOP_v2_1929	-0.253443	0.470858
NITINOP_v2_2723	-0.272945	0.469409
NITINOP_v2_1192	0.201299	0.469297
NITINOP_v2_3028	0.211902	0.469141
NITINOP_v2_1435	-0.142334	0.46842
NITINOP_v2_2428	-0.273156	0.467569
NITINOP_v2_0945	-0.192048	0.46468
NITINOP_v2_1089	-0.191831	0.462988
NITINOP_v2_1488	-0.161003	0.46202
NITINOP_v2_1473	-0.283587	0.459791
NITINOP_v2_3042	0.170092	0.459262
NITINOP_v2_2833	-0.203047	0.458713
NITINOP_v2_0512	-0.155874	0.458691
NITINOP_v2_1925	-0.250626	0.458533
NITINOP_v2_1581	-0.160453	0.456752
NITINOP_v2_2481	-0.28643	0.456227
NITINOP_v2_1531	-0.235517	0.454754
NITINOP_v2_2774	-0.18519	0.453951
NITINOP_v2_2672	0.260561	0.452929
NITINOP_v2_1434	0.461963	0.451075
NITINOP_v2_1138	-0.162842	0.450984
NITINOP_v2_1859	-0.4703	0.449755
NITINOP_v2_1902	0.221452	0.448847
NITINOP_v2_1142	0.236149	0.446173
NITINOP_v2_3018	-0.225985	0.445465
NITINOP_v2_1510	-0.203068	0.444734
NITINOP_v2_1534	0.32754	0.441554
NITINOP_v2_2661	0.168582	0.440866
NITINOP_v2_2729	0.228243	0.439214
NITINOP_v2_0611	0.179061	0.439184
NITINOP_v2_0832	0.356118	0.438347
NITINOP_v2_1087	0.186312	0.436782
NITINOP_v2_3174	0.183849	0.435816
NITINOP_v2_0475	-0.224518	0.433943
NITINOP_v2_2744	0.348349	0.432044
NITINOP_v2_2233	0.216201	0.431972
NITINOP_v2_2728	0.259597	0.431455
NITINOP_v2_1268	-0.173731	0.43025
NITINOP_v2_0315	-0.142747	0.427227
NITINOP_v2_2112	-0.128905	0.427216
NITINOP_v2_2373	-0.204754	0.425111
NITINOP_v2_0116	0.216681	0.424338
NITINOP_v2_3381	-0.29002	0.423255
NITINOP_v2_0627	0.143414	0.422653
NITINOP_v2_0100	-0.190604	0.422585
NITINOP_v2_1955	0.271349	0.422577
NITINOP_v2_2668	-0.142705	0.418452
NITINOP_v2_0943	-0.165035	0.417126
NITINOP_v2_0769	-0.199942	0.416318
NITINOP_v2_3113	-0.20533	0.415825
NITINOP_v2_0220	0.181632	0.415371
NITINOP_v2_2052	-0.182927	0.414792
NITINOP_v2_0466	0.178763	0.414411
NITINOP_v2_2748	-0.150779	0.412333
NITINOP_v2_0188	-0.349586	0.409113
NITINOP_v2_0774	0.204391	0.407561
NITINOP_v2_2802	0.39003	0.407217
NITINOP_v2_0948	0.232171	0.406134
NITINOP_v2_2355	-0.220866	0.406081
NITINOP_v2_2166	0.161304	0.400821
NITINOP_v2_2750	-0.149913	0.397278
NITINOP_v2_1725	-0.214719	0.396691
NITINOP_v2_0635	0.296556	0.395067
NITINOP_v2_3269	0.270386	0.392419
NITINOP_v2_3162	-0.15305	0.391571
NITINOP_v2_1090	-0.201208	0.389791
NITINOP_v2_3321	-0.156518	0.389438
NITINOP_v2_3169	0.21036	0.388471
NITINOP_v2_1832	-0.181697	0.384953
NITINOP_v2_1284	0.249231	0.383328
NITINOP_v2_2779	-0.202414	0.380006
NITINOP_v2_3078	0.213339	0.379949
NITINOP_v2_0790	-0.26256	0.379827
NITINOP_v2_2767	-0.254897	0.378682
NITINOP_v2_2235	-0.127358	0.37804
NITINOP_v2_0849	-0.179209	0.376033
NITINOP_v2_1722	-0.0999124	0.37503
NITINOP_v2_1044	0.393402	0.374427
NITINOP_v2_2831	-0.15641	0.37395
NITINOP_v2_2456	-0.168304	0.373464
NITINOP_v2_1144	-0.178787	0.37249
NITINOP_v2_2868	-0.165144	0.37018
NITINOP_v2_0890	0.130152	0.36823
NITINOP_v2_0227	-0.137551	0.367688
NITINOP_v2_2001	-0.12617	0.367676
NITINOP_v2_0921	-0.142702	0.367154
NITINOP_v2_2791	-0.0961536	0.366987
NITINOP_v2_0708	0.160628	0.365839
NITINOP_v2_2763	0.213462	0.365043
NITINOP_v2_0285	-0.147744	0.364142
NITINOP_v2_1233	-0.225962	0.362445
NITINOP_v2_2646	-0.222175	0.362428
NITINOP_v2_1532	0.164207	0.361888
NITINOP_v2_0067	0.210319	0.360278
NITINOP_v2_2842	0.194463	0.359003
NITINOP_v2_1599	0.151467	0.358319
NITINOP_v2_0638	0.118119	0.357258
NITINOP_v2_0454	0.144812	0.355706
NITINOP_v2_1849	-0.158926	0.355161
NITINOP_v2_0824	-0.177477	0.354755
NITINOP_v2_1942	-0.131352	0.353908
NITINOP_v2_2734	0.306231	0.351658
NITINOP_v2_2368	-0.140952	0.35123
NITINOP_v2_1082	0.142252	0.349072
NITINOP_v2_1608	0.198494	0.348327
NITINOP_v2_1760	0.218958	0.347037
NITINOP_v2_0519	-0.211387	0.346496
NITINOP_v2_2834	-0.148683	0.345137
NITINOP_v2_1310	0.155937	0.344134
NITINOP_v2_2796	-0.1257	0.343986
NITINOP_v2_3157	0.162626	0.343301
NITINOP_v2_3303	0.156336	0.343277
NITINOP_v2_0885	0.133507	0.339853
NITINOP_v2_0727	0.186797	0.339549
NITINOP_v2_1497	-0.170714	0.339539
NITINOP_v2_1624	0.246015	0.338459
NITINOP_v2_3140	-0.17509	0.338283
NITINOP_v2_2239	-0.130074	0.337267
NITINOP_v2_0467	-0.188851	0.335346
NITINOP_v2_3110	0.127211	0.334104
NITINOP_v2_0555	-0.170075	0.333457
NITINOP_v2_0022	0.176678	0.330439
NITINOP_v2_2749	-0.139999	0.328529
NITINOP_v2_3039	0.140371	0.327141
NITINOP_v2_1320	0.143327	0.324246
NITINOP_v2_1577	-0.345782	0.323375
NITINOP_v2_1854	-0.102307	0.322217
NITINOP_v2_0566	-0.122286	0.319133
NITINOP_v2_0975	0.129722	0.31845
NITINOP_v2_1730	-0.120134	0.316713
NITINOP_v2_0947	-0.136018	0.316589
NITINOP_v2_0165	-0.0740152	0.316501
NITINOP_v2_2841	-0.186386	0.316168
NITINOP_v2_0858	-0.14162	0.313828
NITINOP_v2_2328	-0.174782	0.313381
NITINOP_v2_3275	-0.17017	0.312774
NITINOP_v2_2240	0.152246	0.310002
NITINOP_v2_1317	0.162536	0.309583
NITINOP_v2_0135	0.328054	0.306185
NITINOP_v2_0913	-0.152786	0.305874
NITINOP_v2_1650	-0.157331	0.305332
NITINOP_v2_1617	0.215298	0.304402
NITINOP_v2_2389	0.175536	0.303951
NITINOP_v2_2654	-0.130124	0.303806
NITINOP_v2_0293	0.186189	0.301307
NITINOP_v2_2330	0.208695	0.300973
NITINOP_v2_2438	0.126014	0.300396
NITINOP_v2_1364	0.22927	0.300156
NITINOP_v2_2463	0.237865	0.299888
NITINOP_v2_1759	0.0914108	0.299329
NITINOP_v2_2535	0.133583	0.298642
NITINOP_v2_2579	0.170942	0.297355
NITINOP_v2_0491	0.103604	0.296661
NITINOP_v2_0937	0.115987	0.296636
NITINOP_v2_2205	-0.161402	0.295722
NITINOP_v2_1918	-0.114293	0.294251
NITINOP_v2_1662	-0.133772	0.293897
NITINOP_v2_0893	-0.162157	0.293063
NITINOP_v2_0515	-0.178779	0.292228
NITINOP_v2_3059	0.180398	0.291246
NITINOP_v2_3133	-0.116207	0.290161
NITINOP_v2_0409	-0.115097	0.290055
NITINOP_v2_1653	0.165298	0.287396
NITINOP_v2_1492	0.115433	0.287075
NITINOP_v2_1112	0.13122	0.286216
NITINOP_v2_0132	0.0974947	0.285638
NITINOP_v2_1436	0.0897502	0.284052
NITINOP_v2_1709	-0.13639	0.283688
NITINOP_v2_0539	-0.1237	0.283287
NITINOP_v2_2161	0.148473	0.282993
NITINOP_v2_1287	-0.100664	0.282656
NITINOP_v2_1378	-0.150148	0.282427
NITINOP_v2_2362	0.0922455	0.281678
NITINOP_v2_2485	0.100617	0.281271
NITINOP_v2_1498	0.148584	0.280713
NITINOP_v2_1997	-0.115219	0.279781
NITINOP_v2_1254	-0.102837	0.2797
NITINOP_v2_1336	0.171798	0.279201
NITINOP_v2_2253	0.221842	0.279068
NITINOP_v2_1628	-0.139828	0.276873
NITINOP_v2_1766	-0.129455	0.276346
NITINOP_v2_1772	0.150688	0.273772
NITINOP_v2_0408	-0.19889	0.272069
NITINOP_v2_1793	0.22341	0.271752
NITINOP_v2_1526	-0.20669	0.271359
NITINOP_v2_1664	-0.157435	0.270777
NITINOP_v2_0356	0.156936	0.267058
NITINOP_v2_2777	0.0938397	0.265953
NITINOP_v2_0505	0.0916585	0.265814
NITINOP_v2_2498	0.136232	0.265655
NITINOP_v2_1476	0.111511	0.265074
NITINOP_v2_1704	-0.126743	0.262731
NITINOP_v2_2798	-0.151329	0.262409
NITINOP_v2_1833	0.123057	0.260928
NITINOP_v2_1530	0.0986786	0.259759
NITINOP_v2_1798	-0.173991	0.257578
NITINOP_v2_1321	-0.101422	0.256059
NITINOP_v2_1864	-0.0967728	0.255886
NITINOP_v2_1131	-0.193034	0.255181
NITINOP_v2_1179	0.0668448	0.253029
NITINOP_v2_0119	0.150591	0.252653
NITINOP_v2_1642	0.148351	0.252641
NITINOP_v2_0720	-0.181755	0.252176
NITINOP_v2_2783	0.0909287	0.250635
NITINOP_v2_2066	0.100561	0.250029
NITINOP_v2_3253	0.100456	0.24984
NITINOP_v2_1796	-0.142173	0.24872
NITINOP_v2_1837	-0.105459	0.248416
NITINOP_v2_1737	0.128968	0.247821
NITINOP_v2_0136	-0.224033	0.247286
NITINOP_v2_2817	0.246078	0.247042
NITINOP_v2_2710	-0.102018	0.246397
NITINOP_v2_1301	0.11178	0.245297
NITINOP_v2_0215	-0.114013	0.245073
NITINOP_v2_0979	-0.170529	0.244328
NITINOP_v2_1913	0.115328	0.243745
NITINOP_v2_2310	-0.157583	0.24041
NITINOP_v2_0860	-0.079557	0.240255
NITINOP_v2_0514	0.166534	0.239182
NITINOP_v2_0554	-0.103215	0.238908
NITINOP_v2_2922	0.122881	0.238502
NITINOP_v2_3270	0.115389	0.238054
NITINOP_v2_1937	-0.118086	0.234407
NITINOP_v2_0556	0.221074	0.234134
NITINOP_v2_1125	0.119111	0.233253
NITINOP_v2_2572	0.0939889	0.232754
NITINOP_v2_1303	0.18614	0.231766
NITINOP_v2_1410	-0.110451	0.23083
NITINOP_v2_1039	0.139126	0.230367
NITINOP_v2_0331	-0.0972774	0.228396
NITINOP_v2_0955	-0.254758	0.228282
NITINOP_v2_2396	-0.160166	0.227283
NITINOP_v2_1994	-0.0839416	0.227108
NITINOP_v2_3349	-0.11799	0.226535
NITINOP_v2_1105	-0.0958789	0.226462
NITINOP_v2_1263	-0.0931487	0.2256
NITINOP_v2_2733	0.137149	0.225508
NITINOP_v2_0301	0.13942	0.22456
NITINOP_v2_2104	0.0966714	0.224542
NITINOP_v2_2795	0.0949175	0.224093
NITINOP_v2_0506	-0.170124	0.22387
NITINOP_v2_0622	-0.140241	0.22322
NITINOP_v2_2192	0.136619	0.220224
NITINOP_v2_0537	0.100221	0.219916
NITINOP_v2_0768	0.102398	0.219648
NITINOP_v2_1399	0.139289	0.218353
NITINOP_v2_1944	-0.150175	0.215939
NITINOP_v2_0939	0.130632	0.215828
NITINOP_v2_0300	-0.130593	0.215593
NITINOP_v2_3244	0.17703	0.21553
NITINOP_v2_1556	-0.0807789	0.213655
NITINOP_v2_2541	0.0942541	0.212871
NITINOP_v2_2872	0.240556	0.209773
NITINOP_v2_1773	0.159106	0.209539
NITINOP_v2_0920	-0.110132	0.208887
NITINOP_v2_2210	0.122301	0.20873
NITINOP_v2_2681	-0.138885	0.207308
NITINOP_v2_3361	-0.118033	0.206896
NITINOP_v2_1137	-0.124393	0.206379
NITINOP_v2_1267	-0.191886	0.203956
NITINOP_v2_1293	-0.0649866	0.202726
NITINOP_v2_0518	0.0920584	0.202581
NITINOP_v2_0782	-0.112058	0.201942
NITINOP_v2_2186	-0.132037	0.201886
NITINOP_v2_1827	-0.0631609	0.200219
NITINOP_v2_0499	0.156377	0.200102
NITINOP_v2_3083	0.0767717	0.19919
NITINOP_v2_3193	-0.138747	0.196694
NITINOP_v2_3281	0.0869839	0.196204
NITINOP_v2_1469	-0.175226	0.195634
NITINOP_v2_0618	0.0768369	0.194838
NITINOP_v2_1807	-0.104254	0.192706
NITINOP_v2_1425	0.121129	0.192328
NITINOP_v2_0935	-0.0957023	0.191809
NITINOP_v2_2564	0.0686515	0.191612
NITINOP_v2_2544	-0.0969033	0.191361
NITINOP_v2_1633	-0.167652	0.190969
NITINOP_v2_1748	-0.15524	0.190376
NITINOP_v2_1869	-0.0747444	0.189919
NITINOP_v2_2891	-0.117031	0.187326
NITINOP_v2_3336	-0.193707	0.187113
NITINOP_v2_1834	-0.0720051	0.186699
NITINOP_v2_0163	0.102595	0.183233
NITINOP_v2_2911	0.0890322	0.182545
NITINOP_v2_3198	-0.184655	0.182058
NITINOP_v2_3306	0.0848253	0.18067
NITINOP_v2_2017	0.132953	0.180558
NITINOP_v2_2508	-0.0848052	0.180011
NITINOP_v2_3373	-0.1519	0.177315
NITINOP_v2_0591	-0.0744664	0.177197
NITINOP_v2_1004	-0.0570998	0.176982
NITINOP_v2_2534	0.0706069	0.176452
NITINOP_v2_1175	0.140505	0.175653
NITINOP_v2_2470	-0.0755826	0.174855
NITINOP_v2_1275	0.102116	0.174832
NITINOP_v2_0109	-0.0986665	0.174369
NITINOP_v2_0142	-0.0934856	0.17404
NITINOP_v2_0007	0.0841366	0.173554
NITINOP_v2_0294	-0.101002	0.172877
NITINOP_v2_0127	-0.0623192	0.171442
NITINOP_v2_1119	0.171004	0.171381
NITINOP_v2_1306	0.0595099	0.171336
NITINOP_v2_2524	0.102829	0.171169
NITINOP_v2_1746	0.158619	0.169847
NITINOP_v2_0099	-0.0980533	0.168209
NITINOP_v2_2197	0.0527798	0.167919
NITINOP_v2_0586	-0.0933895	0.167626
NITINOP_v2_2099	0.0816792	0.166982
NITINOP_v2_2493	0.119569	0.165693
NITINOP_v2_0952	-0.0883085	0.164928
NITINOP_v2_2687	0.0997466	0.164681
NITINOP_v2_0603	0.0655631	0.164197
NITINOP_v2_0444	-0.127836	0.163375
NITINOP_v2_2058	-0.106202	0.163083
NITINOP_v2_3329	0.0809358	0.163037
NITINOP_v2_2231	0.0833771	0.16227
NITINOP_v2_0884	-0.0865106	0.161326
NITINOP_v2_1468	-0.0779758	0.159738
NITINOP_v2_1635	-0.0922868	0.159421
NITINOP_v2_3353	-0.0951932	0.1592
NITINOP_v2_2695	-0.0958883	0.15888
NITINOP_v2_0899	0.142639	0.157175
NITINOP_v2_3176	-0.0581734	0.156999
NITINOP_v2_2479	-0.0980382	0.156749
NITINOP_v2_0950	0.0652723	0.156663
NITINOP_v2_0489	-0.0588793	0.155135
NITINOP_v2_0170	0.124434	0.154774
NITINOP_v2_0041	-0.0757978	0.154739
NITINOP_v2_1739	-0.0657885	0.153673
NITINOP_v2_0956	0.0793794	0.152097
NITINOP_v2_3356	0.0690197	0.15163
NITINOP_v2_0176	0.0879007	0.15113
NITINOP_v2_0969	-0.0613903	0.151127
NITINOP_v2_2956	-0.0897208	0.149735
NITINOP_v2_2805	0.0704531	0.149555
NITINOP_v2_2676	0.0805151	0.149055
NITINOP_v2_1756	0.150658	0.148584
NITINOP_v2_0490	0.128167	0.146537
NITINOP_v2_3074	0.0553994	0.144771
NITINOP_v2_3183	-0.0948249	0.143571
NITINOP_v2_2884	0.128398	0.141105
NITINOP_v2_1264	0.0519246	0.14007
NITINOP_v2_1896	-0.0553559	0.137783
NITINOP_v2_2823	0.0547061	0.136809
NITINOP_v2_2218	-0.10321	0.132504
NITINOP_v2_0996	0.0690629	0.131946
NITINOP_v2_2714	0.0998306	0.127464
NITINOP_v2_2457	0.0477242	0.127075
NITINOP_v2_2870	-0.0758573	0.125886
NITINOP_v2_0656	0.061461	0.123683
NITINOP_v2_2462	-0.0599816	0.123261
NITINOP_v2_2818	0.0798046	0.122439
NITINOP_v2_0260	-0.0649673	0.122348
NITINOP_v2_1249	0.0521464	0.122082
NITINOP_v2_2221	0.0699938	0.121926
NITINOP_v2_1178	-0.0982504	0.121852
NITINOP_v2_1976	0.0590944	0.121786
NITINOP_v2_0946	0.0693983	0.120912
NITINOP_v2_0843	-0.0754412	0.120664
NITINOP_v2_0534	-0.0576997	0.119468
NITINOP_v2_2059	0.0614707	0.1187
NITINOP_v2_0233	0.0487485	0.118688
NITINOP_v2_1853	0.0625587	0.118308
NITINOP_v2_2950	0.0718868	0.117709
NITINOP_v2_0664	-0.0409464	0.117585
NITINOP_v2_2070	-0.0894905	0.112896
NITINOP_v2_2383	0.0471192	0.112098
NITINOP_v2_1097	0.0422763	0.111471
NITINOP_v2_0027	-0.0649117	0.109044
NITINOP_v2_2871	0.0539138	0.10849
NITINOP_v2_0139	-0.0808798	0.108214
NITINOP_v2_0985	-0.0801382	0.107898
NITINOP_v2_0098	-0.0665543	0.107337
NITINOP_v2_2632	0.145993	0.106031
NITINOP_v2_2065	-0.0461008	0.105722
NITINOP_v2_1396	0.0810178	0.104279
NITINOP_v2_1240	-0.0635634	0.103505
NITINOP_v2_3043	0.035802	0.10306
NITINOP_v2_0082	-0.0860007	0.102454
NITINOP_v2_0833	0.0712661	0.101826
NITINOP_v2_2364	-0.0986819	0.100845
NITINOP_v2_0256	0.051251	0.100279
NITINOP_v2_2416	0.0417697	0.0994452
NITINOP_v2_1168	-0.0734228	0.0988189
NITINOP_v2_3058	-0.046327	0.0981691
NITINOP_v2_3180	-0.0965035	0.0977171
NITINOP_v2_2722	0.0735024	0.0976681
NITINOP_v2_2049	-0.044728	0.0971392
NITINOP_v2_3338	-0.0746755	0.0962212
NITINOP_v2_0513	-0.0468005	0.0947164
NITINOP_v2_3137	0.0686374	0.0946269
NITINOP_v2_1036	-0.0659188	0.0937855
NITINOP_v2_1191	0.0641086	0.0937456
NITINOP_v2_1647	0.0417265	0.0934847
NITINOP_v2_0476	-0.0669174	0.092995
NITINOP_v2_2012	-0.0492854	0.092065
NITINOP_v2_0723	-0.0332577	0.0909446
NITINOP_v2_1400	-0.0711718	0.0883772
NITINOP_v2_0222	0.0734413	0.0874862
NITINOP_v2_0115	-0.0717555	0.0866473
NITINOP_v2_3264	0.0720041	0.086444
NITINOP_v2_2811	0.0826626	0.086314
NITINOP_v2_0542	0.0439452	0.0862208
NITINOP_v2_3114	0.0490796	0.0860959
NITINOP_v2_0104	0.0479271	0.0846524
NITINOP_v2_0241	0.034527	0.0838329
NITINOP_v2_1437	0.0628159	0.0836287
NITINOP_v2_0406	-0.0617464	0.0831498
NITINOP_v2_0492	-0.036074	0.0824416
NITINOP_v2_1377	0.0403502	0.0816871
NITINOP_v2_2097	0.0572996	0.0805743
NITINOP_v2_0319	0.0518157	0.0794239
NITINOP_v2_2314	0.0377288	0.0793993
NITINOP_v2_0759	-0.0532913	0.0790604
NITINOP_v2_3359	0.042635	0.0771502
NITINOP_v2_2480	-0.0673226	0.076941
NITINOP_v2_2374	-0.040156	0.075338
NITINOP_v2_1038	0.0699202	0.0751273
NITINOP_v2_1700	0.0587494	0.0746223
NITINOP_v2_0809	-0.0403272	0.0743602
NITINOP_v2_1868	-0.0583875	0.0737099
NITINOP_v2_1102	0.0371887	0.0736501
NITINOP_v2_2886	-0.0371405	0.0733564
NITINOP_v2_1948	0.0465444	0.0722564
NITINOP_v2_1980	-0.0266018	0.0722319
NITINOP_v2_0713	0.0503912	0.0707113
NITINOP_v2_1109	0.0448804	0.0699354
NITINOP_v2_0550	0.0315243	0.0695349
NITINOP_v2_0258	-0.0302085	0.0684533
NITINOP_v2_0033	0.0434824	0.0678982
NITINOP_v2_3297	0.0315792	0.0672437
NITINOP_v2_1797	0.0271148	0.06624
NITINOP_v2_3209	0.0222587	0.0658212
NITINOP_v2_2778	0.0502366	0.0652446
NITINOP_v2_2878	-0.0399624	0.0624932
NITINOP_v2_2581	-0.0190396	0.0623176
NITINOP_v2_3341	-0.0528256	0.0621806
NITINOP_v2_0192	-0.0358903	0.0618541
NITINOP_v2_2171	-0.0305443	0.061786
NITINOP_v2_2329	-0.0289588	0.0600089
NITINOP_v2_0434	0.0378921	0.0598207
NITINOP_v2_2691	0.061986	0.0587447
NITINOP_v2_0113	0.028802	0.0587443
NITINOP_v2_0131	-0.0497987	0.0587345
NITINOP_v2_2580	-0.0323579	0.0562124
NITINOP_v2_0161	0.0234362	0.0560474
NITINOP_v2_0238	-0.0209601	0.0557333
NITINOP_v2_0504	-0.0292343	0.0548111
NITINOP_v2_0023	0.0578734	0.0541023
NITINOP_v2_3201	0.0199945	0.0533444
NITINOP_v2_3045	-0.0285988	0.0532327
NITINOP_v2_1774	0.0280201	0.0525827
NITINOP_v2_0484	-0.0213963	0.052117
NITINOP_v2_1630	0.0261733	0.0518843
NITINOP_v2_1506	0.0418928	0.0516533
NITINOP_v2_0878	0.0220734	0.0512785
NITINOP_v2_1888	0.0244569	0.0511417
NITINOP_v2_2776	-0.0221069	0.0497906
NITINOP_v2_2883	0.0395862	0.049576
NITINOP_v2_1064	-0.0409007	0.0491263
NITINOP_v2_1893	-0.0348537	0.0486996
NITINOP_v2_1884	-0.0211765	0.0480595
NITINOP_v2_1659	0.026349	0.0475346
NITINOP_v2_1548	0.0257706	0.0445338
NITINOP_v2_2155	0.0295702	0.0442274
NITINOP_v2_0224	0.0328832	0.0434933
NITINOP_v2_2690	0.0157519	0.0428958
NITINOP_v2_1111	-0.0170437	0.0427528
NITINOP_v2_2213	0.0345746	0.0423155
NITINOP_v2_0613	-0.0370617	0.0415139
NITINOP_v2_1439	0.028073	0.0394671
NITINOP_v2_3300	0.0229151	0.0381002
NITINOP_v2_0640	-0.033507	0.0380612
NITINOP_v2_1786	-0.0200583	0.0372662
NITINOP_v2_0916	0.0233858	0.0370836
NITINOP_v2_1710	0.0219843	0.0362428
NITINOP_v2_3037	-0.0176628	0.0361311
NITINOP_v2_1407	-0.0179586	0.0357334
NITINOP_v2_0546	0.0212015	0.0353058
NITINOP_v2_3200	-0.0166355	0.0332653
NITINOP_v2_1831	0.0152451	0.0328391
NITINOP_v2_1620	-0.0267907	0.0313786
NITINOP_v2_0326	-0.0193634	0.0311428
NITINOP_v2_1110	-0.0247835	0.0309659
NITINOP_v2_0230	0.0250372	0.0302188
NITINOP_v2_0531	-0.0174877	0.0296764
NITINOP_v2_0789	-0.0152084	0.0295094
NITINOP_v2_1133	0.0196345	0.0294403
NITINOP_v2_2630	-0.0172367	0.0284981
NITINOP_v2_0288	0.0140628	0.0273073
NITINOP_v2_1582	-0.0126059	0.0267274
NITINOP_v2_1965	0.0118009	0.0262751
NITINOP_v2_0748	-0.0147788	0.0253148
NITINOP_v2_1993	0.0215582	0.0247961
NITINOP_v2_3247	0.0101517	0.0245529
NITINOP_v2_2478	0.0160242	0.0245272
NITINOP_v2_0808	0.0129505	0.0242547
NITINOP_v2_0006	-0.011521	0.0239168
NITINOP_v2_2539	0.0168644	0.023613
NITINOP_v2_2550	-0.0149433	0.0231915
NITINOP_v2_3237	0.019095	0.0222375
NITINOP_v2_2182	0.0140436	0.0213343
NITINOP_v2_0721	0.017466	0.0210872
NITINOP_v2_1749	0.0141306	0.0210583
NITINOP_v2_0368	-0.0096943	0.0206983
NITINOP_v2_1205	0.019061	0.0204432
NITINOP_v2_3077	0.00714382	0.0178037
NITINOP_v2_0762	0.0107117	0.0177055
NITINOP_v2_1375	0.0113252	0.0173174
NITINOP_v2_2179	-0.010442	0.0165302
NITINOP_v2_1451	0.0122036	0.015766
NITINOP_v2_3057	0.00993858	0.0138313
NITINOP_v2_1656	0.0154608	0.0136613
NITINOP_v2_3010	0.0068696	0.0133567
NITINOP_v2_3020	0.0117519	0.013229
NITINOP_v2_3240	0.00674719	0.0108465
NITINOP_v2_0865	-0.00587614	0.010152
NITINOP_v2_2838	0.0050471	0.00940153
NITINOP_v2_2715	0.00422425	0.00867451
NITINOP_v2_2062	0.00597445	0.00778345
NITINOP_v2_0597	0.00482098	0.00681165
NITINOP_v2_1086	-0.00389166	0.00476598
NITINOP_v2_1246	-0.00174288	0.00427258
NITINOP_v2_1211	0.00304362	0.00421695
NITINOP_v2_1389	-0.00365592	0.0040624
NITINOP_v2_1049	0.0023067	0.00328318
NITINOP_v2_0295	-0.00221674	0.00325513
NITINOP_v2_0912	0.00127096	0.0016301
NITINOP_v2_3149	-0.000689907	0.000747402

## Sheet: EDF4c
Panel c (guanidinase expression)
replicate	Ammonium	Guanidine
1	0.00101173	0.0159511
2	0.00132743	0.00806763
3	0.00078762	0.00828247
4	0.00050977	0.00719335
5	0.00106603	0.0075186

## Sheet: EDF4d
Panel d (APC permease expression)
replicate	Ammonium	Guanidine
1	0.00012492	0
2	0	0.00031456
3	0	0.00037186
4	0	0.00011585
5	0	0.0001114
