# Supplementary material for: Growth of complete ammonia oxidizers on guanidine
Source: Nature. 2024 Aug 14;633(8030):646–53. doi: 10.1038/s41586-024-07832-z (PMC11410670; doi:10.1038/s41586-024-07832-z)
Supplement: Supplementary file 13 — Source Data Extended Data Fig. 5 [file 41586_2024_7832_MOESM13_ESM.xlsx]

## Sheet: EDF5b
Panel b (pH Tm)
Tm	Condition
89.9	HEPES pH7
89.6	MES pH6.5
88.4	citric acid pH5
88.2	HEPES pH7.5
87.2	Bis-Tris pH7
86.5	Tris pH8.5
86	MES pH5.5
85.6	K-P pH7
85.5	Na-P pH7
85.5	HEPES pH8
85	Bis-Tris pH6.5
84.7	Bis-Tris pH6
84.6	Na-P pH7.5
84.3	Bicine pH8.5
84.1	Tris pH9
82.9	HEPES pH8.5
82.9	Gly pH9.5
81.2	citric acid pH4.5
80.9	Bicine pH9
80.2	Bis-Tris pH5.5
77.4	Gly pH10
76.2	Gly pH10.5
76.1	CHES pH9.5
70.7	citric acid pH4

## Sheet: EDF5c
Panel c (Temperature range)
Temperature	Replicate 1 urea (nmol s-1 mg-1)	Replicate 2 urea (nmol s-1 mg-1)	Replicate 3 urea (nmol s-1 mg-1)
14	5.31475	5.19865	5.58053
20	6.49888	6.31633	6.45341
28	9.1378	9.13571	9.12452
37	14.6402	15.5417	15.306
46	19.4641	19.5522	19.8439
50	21.7939	21.3903	22.1226
55	21.6274	22.9941	23.2984
60	23.5138	24.209	24.4846
65	20.009	20.9084	22.1282
70	15.1948	14.7654	14.0233
80	2.78144	3.11926	3.08009
90	1.76517	1.95052	1.98409

## Sheet: EDF5d
Panel d (pH range)
pH	Replicate 1 urea (nmol s-1 mg-1)	Replicate 2 urea (nmol s-1 mg-1)	Replicate 3 urea (nmol s-1 mg-1)
5.5	0.0114146	0.0284246	0.0149957
6	0.0946741	0.0937788	0.144809
6.5	0.50739	0.499333	0.576326
7	1.33372	1.3758	1.31044
7.5	2.40982	2.56918	2.72675
8	4.92641	5.10815	4.96938
8.5	6.59876	6.88345	6.69276
9	8.54775	10.212	8.19591
9.5	13.2121	13.8746	13.5397
10	12.6776	12.2022	12.5675
10.5	11.1959	10.9847	11.067
11	3.5289	3.37671	3.34627

## Sheet: EDF5e
Panel e (substrate range)
Enzyme	Substrate	Replicate	Urea nmol s-1 mg-1	Average	Stdev
Guanidinase	Guanidine	1	15.5719	15.3001	0.249722
Guanidinase	Guanidine	2	15.3444
Guanidinase	Guanidine	3	14.9418
Guanidinase	Guanidine	4	15.406
Guanidinase	Guanidine	5	15.4852
Guanidinase	Guanidine	6	15.051
BSA control	Guanidine	1	0.0725974	0.0879342	0.0349015
BSA control	Guanidine	2	0.110939
BSA control	Guanidine	3	0.134278
BSA control	Guanidine	4	0.076765
BSA control	Guanidine	5	0.0450912
Guanidinase	Agmatine	1	0.726078	0.671621	0.0424414
Guanidinase	Agmatine	2	0.66273
Guanidinase	Agmatine	3	0.63189
Guanidinase	Agmatine	4	0.616053
Guanidinase	Agmatine	5	0.701906
Guanidinase	Agmatine	6	0.69107
BSA control	Agmatine	1	0.311818	0.33988	0.0191794
BSA control	Agmatine	2	0.349326
BSA control	Agmatine	3	0.339324
BSA control	Agmatine	4	0.322654
BSA control	Agmatine	5	0.359329
BSA control	Agmatine	6	0.356828
Guanidinase	Arginine	1	0.351041	0.436721	0.074247
Guanidinase	Arginine	2	0.476938
Guanidinase	Arginine	3	0.482183
BSA control	Arginine	1	0.48638	0.339501	0.128753
BSA control	Arginine	2	0.246127
BSA control	Arginine	3	0.285995
Guanidinase	Creatine	1	0.100104	0.069819	0.036289
Guanidinase	Creatine	2	0.078432
Guanidinase	Creatine	3	0.0951025
Guanidinase	Creatine	4	0.0842667
Guanidinase	Creatine	5	0.059261
Guanidinase	Creatine	6	0.00174812
BSA control	Creatine	1	0.102604	0.0832942	0.0577081
BSA control	Creatine	2	0.0275873
BSA control	Creatine	3	0.0242532
BSA control	Creatine	4	0.0951025
BSA control	Creatine	5	0.0700968
BSA control	Creatine	6	0.180122
Guanidinase	G.-butyrate	1	0.163246	0.201714	0.0382946
Guanidinase	G.-butyrate	2	0.202064
Guanidinase	G.-butyrate	3	0.239833
BSA control	G.-butyrate	1	0.23039	0.146459	0.116681
BSA control	G.-butyrate	2	0.195769
BSA control	G.-butyrate	3	0.0132191
Guanidinase	G.-propionate	1	0.235636	0.275853	0.0362268
Guanidinase	G.-propionate	2	0.285995
Guanidinase	G.-propionate	3	0.305928
BSA control	G.-propionate	1	0.186327	0.226544	0.0365294
BSA control	G.-propionate	2	0.257668
BSA control	G.-propionate	3	0.235636
Guanidinase	Methylguanidine	1	0.716141	0.803918	0.0799159
Guanidinase	Methylguanidine	2	0.823152
Guanidinase	Methylguanidine	3	0.872462
BSA control	Methylguanidine	1	0.706698	0.626614	0.179204
BSA control	Methylguanidine	2	0.751811
BSA control	Methylguanidine	3	0.421333
Guanidinase	No substrate	1	0.0809326	0.0745423	0.0443184
Guanidinase	No substrate	2	0.0434242
Guanidinase	No substrate	3	0.155116
Guanidinase	No substrate	4	0.0400901
Guanidinase	No substrate	5	0.0851002
Guanidinase	No substrate	6	0.0425907
BSA control	No substrate	1	0.0759315	0.0646789	0.03437
BSA control	No substrate	2	0.0675963
BSA control	No substrate	3	0.0742644
BSA control	No substrate	4	0.0667627
BSA control	No substrate	5	8.10512e-05
BSA control	No substrate	6	0.103438
