# Supplementary material for: Growth of complete ammonia oxidizers on guanidine
Source: Nature. 2024 Aug 14;633(8030):646–53. doi: 10.1038/s41586-024-07832-z (PMC11410670; doi:10.1038/s41586-024-07832-z)
Supplement: Supplementary file 14 — Source Data Extended Data Fig. 7 [file 41586_2024_7832_MOESM14_ESM.xlsx]

## Sheet: EDF7a
Panel a (whole cell guanidine kinetics)
Guanidine concentration (uM)	Rate of guanidine oxidation normalized with whole cell protein concentration (umol guanidine per mg Protein per h)	Modeled rate of guanidine oxidation normalized with enzyme concentration (umol Guanidine per mg protein per h)
17.873	0.170412	0.161152
17.8083	0.181808	0.161104
17.6823	0.149433	0.161009
17.6683	0.162628	0.160999
17.5681	0.167189	0.160923
17.5514	0.15146	0.16091
17.5181	0.159861	0.160885
17.5015	0.165947	0.160872
17.4793	0.192806	0.160855
17.4627	0.155441	0.160842
17.46	0.173801	0.16084
17.4544	0.165302	0.160836
17.4489	0.168468	0.160831
17.4406	0.179597	0.160825
17.4296	0.188235	0.160816
17.4213	0.180644	0.16081
17.4158	0.153134	0.160806
17.413	0.156391	0.160804
17.3854	0.151328	0.160782
17.3827	0.161615	0.16078
17.3606	0.171367	0.160763
17.3441	0.167684	0.16075
17.3414	0.175704	0.160748
17.3304	0.187647	0.160739
17.3304	0.183166	0.160739
17.3304	0.167853	0.160739
17.3249	0.174139	0.160735
17.3029	0.154776	0.160718
17.2974	0.148433	0.160713
17.2864	0.160352	0.160705
17.2837	0.174304	0.160703
17.2782	0.166042	0.160698
17.2699	0.162578	0.160692
17.2645	0.14774	0.160688
17.2645	0.145388	0.160688
17.2508	0.167285	0.160677
17.2398	0.179306	0.160668
17.2288	0.163882	0.160659
17.2179	0.146707	0.160651
17.2124	0.195367	0.160646
17.2042	0.162173	0.16064
17.2015	0.173347	0.160638
17.1988	0.17598	0.160636
17.1988	0.161765	0.160636
17.196	0.178465	0.160633
17.1933	0.156463	0.160631
17.1933	0.192662	0.160631
17.1878	0.153011	0.160627
17.1824	0.162153	0.160623
17.1824	0.164347	0.160623
17.1742	0.17878	0.160616
17.1687	0.151766	0.160612
17.1687	0.176311	0.160612
17.1605	0.146116	0.160605
17.1578	0.17819	0.160603
17.1551	0.184824	0.160601
17.1469	0.191147	0.160594
17.1441	0.190297	0.160592
17.1305	0.17391	0.160581
17.1278	0.164448	0.160579
17.1251	0.141726	0.160577
17.1223	0.148288	0.160575
17.1223	0.180111	0.160575
17.1114	0.174921	0.160566
17.106	0.167952	0.160562
17.1005	0.17836	0.160557
17.0951	0.159707	0.160553
17.0897	0.146314	0.160549
17.0869	0.154403	0.160546
17.0869	0.169275	0.160546
17.0869	0.159565	0.160546
17.0761	0.157399	0.160538
17.0733	0.167152	0.160535
17.0706	0.158789	0.160533
17.0597	0.185724	0.160525
17.0543	0.175593	0.16052
17.0489	0.195246	0.160516
17.0462	0.191539	0.160514
17.0407	0.147625	0.160509
17.0407	0.182775	0.160509
17.038	0.140277	0.160507
17.0326	0.182587	0.160503
17.0299	0.185602	0.1605
17.0245	0.157998	0.160496
17.019	0.191868	0.160492
17.0055	0.159886	0.160481
17.0055	0.202476	0.160481
17.0055	0.201424	0.160481
17.0028	0.165637	0.160479
16.9892	0.164838	0.160468
16.973	0.145306	0.160454
16.9703	0.154549	0.160452
16.9648	0.154831	0.160448
16.9621	0.135551	0.160446
16.9594	0.166588	0.160443
16.9567	0.171934	0.160441
16.954	0.163627	0.160439
16.9513	0.199504	0.160437
16.9486	0.205944	0.160435
16.9459	0.162222	0.160432
16.9324	0.162438	0.160421
16.927	0.175635	0.160417
16.9135	0.156431	0.160406
16.9135	0.15783	0.160406
16.8946	0.184517	0.16039
16.8919	0.214962	0.160388
16.8811	0.160614	0.160379
16.8811	0.143085	0.160379
16.873	0.1621	0.160373
16.8703	0.156772	0.160371
16.8676	0.14642	0.160368
16.8569	0.164918	0.160359
16.8569	0.155169	0.160359
16.8569	0.135774	0.160359
16.8542	0.172163	0.160357
16.8434	0.167417	0.160348
16.8353	0.168401	0.160342
16.8353	0.172171	0.160342
16.8111	0.166293	0.160322
16.8085	0.1327	0.16032
16.8031	0.166094	0.160315
16.795	0.163709	0.160308
16.787	0.160759	0.160302
16.787	0.156326	0.160302
16.787	0.188741	0.160302
16.7762	0.17394	0.160293
16.7735	0.163442	0.160291
16.7655	0.173256	0.160284
16.7628	0.162506	0.160282
16.7575	0.136675	0.160277
16.7494	0.160975	0.160271
16.7414	0.180386	0.160264
16.7414	0.205847	0.160264
16.7387	0.188864	0.160262
16.7333	0.184252	0.160257
16.7253	0.195373	0.16025
16.7226	0.180913	0.160248
16.7173	0.202808	0.160244
16.7146	0.163563	0.160242
16.7146	0.201089	0.160242
16.7066	0.222083	0.160235
16.7012	0.167576	0.16023
16.6959	0.187902	0.160226
16.6932	0.1494	0.160224
16.6905	0.201714	0.160221
16.6665	0.200733	0.160201
16.6638	0.203688	0.160199
16.6585	0.154917	0.160195
16.6585	0.180079	0.160195
16.6531	0.16048	0.16019
16.6531	0.161169	0.16019
16.6451	0.183738	0.160183
16.6345	0.187911	0.160174
16.6318	0.200826	0.160172
16.6238	0.187527	0.160165
16.6238	0.184719	0.160165
16.5998	0.15426	0.160145
16.5998	0.192598	0.160145
16.5919	0.186814	0.160138
16.5839	0.18539	0.160132
16.5839	0.185324	0.160132
16.5786	0.187922	0.160127
16.5679	0.150018	0.160118
16.5679	0.160797	0.160118
16.5679	0.192199	0.160118
16.5653	0.202996	0.160116
16.5387	0.204329	0.160093
16.536	0.192661	0.160091
16.5254	0.222326	0.160082
16.5228	0.202065	0.16008
16.5201	0.18831	0.160077
16.5201	0.190885	0.160077
16.5148	0.156039	0.160073
16.5148	0.18524	0.160073
16.5122	0.200422	0.160071
16.5069	0.18036	0.160066
16.5042	0.174095	0.160064
16.5016	0.180725	0.160061
16.4989	0.178452	0.160059
16.491	0.182922	0.160052
16.491	0.186883	0.160052
16.4777	0.202785	0.160041
16.4671	0.140873	0.160032
16.4671	0.215118	0.160032
16.4592	0.193135	0.160025
16.4513	0.198042	0.160018
16.4407	0.208433	0.160009
16.4328	0.183155	0.160002
16.4275	0.202637	0.159998
16.4222	0.208369	0.159993
16.409	0.210364	0.159982
16.4037	0.197261	0.159977
16.3958	0.189878	0.15997
16.3826	0.215408	0.159959
16.38	0.197285	0.159957
16.38	0.219763	0.159957
16.38	0.189936	0.159957
16.3747	0.175376	0.159952
16.3721	0.20394	0.15995
16.3694	0.219544	0.159948
16.3668	0.145981	0.159945
16.3615	0.215948	0.159941
16.3589	0.219822	0.159938
16.351	0.193112	0.159932
16.3457	0.209492	0.159927
16.3378	0.204961	0.15992
16.3326	0.166717	0.159916
16.3326	0.204428	0.159916
16.3273	0.208763	0.159911
16.3273	0.206673	0.159911
16.3194	0.18719	0.159904
16.3168	0.216398	0.159902
16.3142	0.202056	0.1599
16.3115	0.193758	0.159897
16.3115	0.225494	0.159897
16.3063	0.198541	0.159893
16.301	0.203699	0.159888
16.2879	0.218226	0.159877
16.28	0.213665	0.15987
16.2748	0.193087	0.159865
16.2669	0.21217	0.159858
16.2617	0.181328	0.159854
16.2591	0.19152	0.159851
16.2329	0.201816	0.159828
16.2302	0.198661	0.159826
16.2302	0.181373	0.159826
16.2224	0.19934	0.159819
16.2119	0.179125	0.15981
16.1988	0.159556	0.159798
16.1962	0.21668	0.159796
16.191	0.202839	0.159791
16.191	0.21331	0.159791
16.1858	0.158405	0.159787
16.1832	0.198839	0.159784
16.1832	0.133866	0.159784
16.1727	0.215302	0.159775
16.1623	0.208263	0.159766
16.1466	0.213448	0.159752
16.1414	0.216449	0.159747
16.1414	0.188691	0.159747
16.1336	0.209935	0.15974
16.1336	0.135042	0.15974
16.131	0.1585	0.159738
16.1179	0.148251	0.159726
16.1127	0.179095	0.159722
16.1127	0.139263	0.159722
16.1127	0.156289	0.159722
16.1049	0.137297	0.159715
16.0971	0.153012	0.159708
16.0945	0.153418	0.159705
16.0893	0.220217	0.159701
16.0737	0.155841	0.159687
16.0685	0.178473	0.159682
16.0659	0.159303	0.15968
16.0633	0.210043	0.159677
16.0633	0.200393	0.159677
16.0607	0.182066	0.159675
16.0425	0.160586	0.159659
16.0399	0.190663	0.159656
16.0296	0.173419	0.159647
16.0244	0.15502	0.159642
16.0244	0.167797	0.159642
16.0192	0.183235	0.159638
16.0166	0.155479	0.159635
16.0114	0.158185	0.159631
16.0088	0.160624	0.159628
16.0036	0.152175	0.159624
15.9855	0.164994	0.159607
15.97	0.165713	0.159593
15.9674	0.156877	0.159591
15.9648	0.130029	0.159588
15.9622	0.132788	0.159586
15.9622	0.153842	0.159586
15.957	0.157685	0.159581
15.9544	0.131889	0.159579
15.9389	0.164534	0.159565
15.9389	0.174487	0.159565
15.9338	0.163865	0.15956
15.9234	0.176894	0.159551
15.9234	0.185364	0.159551
15.9234	0.190743	0.159551
15.9157	0.144091	0.159544
15.9131	0.146963	0.159541
15.9131	0.12847	0.159541
15.9131	0.143348	0.159541
15.9054	0.161426	0.159534
15.8976	0.159595	0.159527
15.8951	0.13477	0.159525
15.8873	0.16625	0.159518
15.8616	0.181681	0.159494
15.859	0.158798	0.159492
15.859	0.146002	0.159492
15.8564	0.157548	0.159489
15.8358	0.162941	0.15947
15.8358	0.14247	0.15947
15.8333	0.158674	0.159468
15.8307	0.161379	0.159466
15.8281	0.150212	0.159463
15.8281	0.15558	0.159463
15.8256	0.157623	0.159461
15.8178	0.180883	0.159454
15.8127	0.142478	0.159449
15.805	0.180611	0.159442
15.787	0.162835	0.159425
15.7845	0.140066	0.159423
15.7845	0.172043	0.159423
15.7793	0.14362	0.159418
15.7793	0.151337	0.159418
15.764	0.180958	0.159404
15.7435	0.15409	0.159385
15.7435	0.15293	0.159385
15.7383	0.181562	0.15938
15.7358	0.174035	0.159378
15.7358	0.183781	0.159378
15.7332	0.148881	0.159375
15.7281	0.137858	0.15937
15.7153	0.175908	0.159358
15.7128	0.161731	0.159356
15.7128	0.1555	0.159356
15.7076	0.153858	0.159351
15.7076	0.168943	0.159351
15.7051	0.178026	0.159349
15.7051	0.155415	0.159349
15.7025	0.16807	0.159347
15.6974	0.150808	0.159342
15.6923	0.17099	0.159337
15.6898	0.153188	0.159335
15.6847	0.15959	0.15933
15.6795	0.157197	0.159325
15.6719	0.174693	0.159318
15.6642	0.16302	0.159311
15.6642	0.183157	0.159311
15.6642	0.180793	0.159311
15.6617	0.181367	0.159308
15.6617	0.188236	0.159308
15.6591	0.179205	0.159306
15.654	0.177925	0.159301
15.654	0.181381	0.159301
15.6413	0.176929	0.159289
15.6387	0.177087	0.159287
15.6336	0.172391	0.159282
15.6336	0.172386	0.159282
15.6285	0.180516	0.159277
15.6234	0.138514	0.159272
15.6209	0.145002	0.15927
15.6184	0.174759	0.159267
15.6158	0.170543	0.159265
15.6107	0.159361	0.15926
15.5955	0.17908	0.159246
15.5929	0.177949	0.159243
15.5853	0.182794	0.159236
15.5777	0.175027	0.159229
15.5777	0.166785	0.159229
15.5624	0.159947	0.159214
15.5548	0.158852	0.159207
15.5523	0.146152	0.159205
15.5472	0.172513	0.1592
15.5269	0.143949	0.15918
15.5269	0.183836	0.15918
15.5193	0.182706	0.159173
15.5193	0.166277	0.159173
15.5142	0.155557	0.159168
15.5041	0.186601	0.159159
15.499	0.145092	0.159154
15.4965	0.144553	0.159151
15.4864	0.176132	0.159142
15.4813	0.194994	0.159137
15.4712	0.170442	0.159127
15.4661	0.170999	0.159122
15.4636	0.181994	0.15912
15.4611	0.21171	0.159117
15.456	0.166102	0.159112
15.451	0.179152	0.159108
15.4485	0.1814	0.159105
15.4485	0.185317	0.159105
15.4459	0.162866	0.159103
15.4459	0.162423	0.159103
15.4257	0.197044	0.159083
15.4106	0.18241	0.159069
15.403	0.176367	0.159061
15.403	0.179564	0.159061
15.403	0.175013	0.159061
15.398	0.161589	0.159056
15.3829	0.175358	0.159042
15.3728	0.199725	0.159032
15.3527	0.18187	0.159012
15.3426	0.149114	0.159002
15.3426	0.188073	0.159002
15.3401	0.17182	0.159
15.3376	0.169479	0.158998
15.3301	0.166126	0.15899
15.3301	0.178677	0.15899
15.3175	0.165922	0.158978
15.315	0.178823	0.158975
15.315	0.181748	0.158975
15.315	0.212999	0.158975
15.3075	0.189402	0.158968
15.305	0.162557	0.158966
15.3024	0.156652	0.158963
15.3024	0.195207	0.158963
15.2999	0.213242	0.158961
15.2974	0.204641	0.158958
15.2949	0.176906	0.158956
15.2924	0.197616	0.158953
15.2924	0.183126	0.158953
15.2774	0.160474	0.158939
15.2749	0.196139	0.158936
15.2724	0.18125	0.158934
15.2699	0.178531	0.158931
15.2699	0.15909	0.158931
15.2673	0.207761	0.158929
15.2573	0.168737	0.158919
15.2448	0.183247	0.158906
15.2373	0.152366	0.158899
15.2348	0.189185	0.158897
15.2298	0.171405	0.158892
15.2273	0.172621	0.158889
15.2148	0.156974	0.158877
15.2123	0.148776	0.158874
15.2098	0.18298	0.158872
15.2098	0.190894	0.158872
15.2098	0.199262	0.158872
15.2073	0.203907	0.158869
15.1923	0.173281	0.158854
15.1923	0.204687	0.158854
15.1873	0.165481	0.158849
15.1824	0.169816	0.158845
15.1799	0.194249	0.158842
15.1674	0.176484	0.15883
15.1649	0.187519	0.158827
15.1649	0.143726	0.158827
15.1624	0.206133	0.158825
15.1549	0.203116	0.158817
15.1524	0.129063	0.158815
15.1475	0.18046	0.15881
15.14	0.165934	0.158802
15.1375	0.183734	0.1588
15.1375	0.203819	0.1588
15.1201	0.206277	0.158782
15.1176	0.179318	0.15878
15.1151	0.151705	0.158777
15.1126	0.200621	0.158775
15.1101	0.164215	0.158772
15.0977	0.169734	0.15876
15.0952	0.165987	0.158757
15.0927	0.193154	0.158755
15.0902	0.173616	0.158752
15.0828	0.190184	0.158745
15.0778	0.207691	0.15874
15.0753	0.178062	0.158737
15.0605	0.16501	0.158722
15.058	0.157908	0.15872
15.0406	0.169043	0.158702
15.0357	0.175051	0.158697
15.0332	0.200532	0.158695
15.0258	0.16942	0.158687
15.0183	0.193433	0.15868
15.0084	0.125158	0.15867
15.0035	0.212988	0.158665
15.001	0.165589	0.158662
14.9985	0.149543	0.15866
14.9985	0.136898	0.15866
14.9911	0.156617	0.158652
14.9886	0.134305	0.158649
14.9763	0.193687	0.158637
14.9713	0.163176	0.158632
14.9689	0.136338	0.158629
14.9664	0.19165	0.158627
14.9615	0.135174	0.158622
14.959	0.161076	0.158619
14.959	0.153849	0.158619
14.9565	0.162039	0.158617
14.9442	0.131923	0.158604
14.9343	0.193127	0.158594
14.9171	0.19829	0.158576
14.9121	0.155706	0.158571
14.9072	0.161918	0.158566
14.9072	0.211105	0.158566
14.9047	0.162035	0.158564
14.89	0.147546	0.158548
14.8875	0.198261	0.158546
14.8875	0.130912	0.158546
14.8851	0.150569	0.158543
14.8801	0.142138	0.158538
14.8777	0.160344	0.158536
14.8654	0.155156	0.158523
14.8605	0.153877	0.158518
14.8531	0.135158	0.15851
14.8433	0.150294	0.1585
14.8433	0.139921	0.1585
14.8408	0.140232	0.158498
14.8261	0.211153	0.158482
14.8187	0.203629	0.158475
14.8187	0.182431	0.158475
14.8138	0.197739	0.15847
14.8114	0.154806	0.158467
14.8065	0.137944	0.158462
14.804	0.136109	0.158459
14.804	0.149867	0.158459
14.804	0.160601	0.158459
14.7991	0.136948	0.158454
14.7893	0.136088	0.158444
14.7746	0.12502	0.158429
14.7746	0.130281	0.158429
14.7722	0.161134	0.158426
14.76	0.208866	0.158413
14.7551	0.205709	0.158408
14.7526	0.19738	0.158406
14.7477	0.205014	0.158401
14.7355	0.200314	0.158388
14.7355	0.20027	0.158388
14.7306	0.12891	0.158383
14.7282	0.131342	0.15838
14.7282	0.192783	0.15838
14.716	0.134485	0.158367
14.7111	0.128777	0.158362
14.7087	0.19898	0.158359
14.7038	0.146802	0.158354
14.7038	0.192376	0.158354
14.6989	0.151171	0.158349
14.6916	0.206908	0.158341
14.6891	0.155835	0.158339
14.6843	0.139848	0.158334
14.6794	0.143633	0.158329
14.6794	0.149036	0.158329
14.677	0.194729	0.158326
14.6745	0.130701	0.158323
14.6623	0.203744	0.158311
14.6575	0.201189	0.158305
14.655	0.208529	0.158303
14.6502	0.210142	0.158298
14.6332	0.202673	0.15828
14.6234	0.188043	0.158269
14.6137	0.184878	0.158259
14.6113	0.168071	0.158256
14.6089	0.197196	0.158254
14.604	0.185849	0.158248
14.6016	0.209215	0.158246
14.5991	0.190974	0.158243
14.5967	0.147175	0.158241
14.5894	0.17688	0.158233
14.5894	0.199122	0.158233
14.5894	0.202066	0.158233
14.5846	0.187522	0.158228
14.5749	0.171515	0.158217
14.5725	0.189211	0.158215
14.57	0.153554	0.158212
14.5652	0.19701	0.158207
14.5652	0.19759	0.158207
14.5628	0.174301	0.158204
14.5628	0.162311	0.158204
14.5434	0.20004	0.158184
14.5386	0.17823	0.158178
14.5361	0.165915	0.158176
14.5313	0.207487	0.158171
14.5095	0.193549	0.158147
14.5023	0.189975	0.158139
14.4999	0.194695	0.158137
14.4926	0.209383	0.158129
14.4781	0.190324	0.158113
14.4757	0.196262	0.15811
14.4637	0.20605	0.158097
14.4492	0.176376	0.158082
14.4275	0.197294	0.158058
14.4251	0.165542	0.158055
14.4155	0.216742	0.158045
14.4155	0.193735	0.158045
14.4035	0.206487	0.158032
14.4035	0.173742	0.158032
14.3986	0.172556	0.158026
14.3938	0.204754	0.158021
14.3938	0.173716	0.158021
14.389	0.205518	0.158016
14.3818	0.192189	0.158008
14.3722	0.172177	0.157997
14.3698	0.204115	0.157995
14.3578	0.189216	0.157982
14.3554	0.194445	0.157979
14.3506	0.195985	0.157974
14.3506	0.185094	0.157974
14.3434	0.202092	0.157966
14.3434	0.172845	0.157966
14.341	0.197596	0.157963
14.3362	0.156859	0.157958
14.3338	0.165678	0.157955
14.3243	0.154607	0.157945
14.3219	0.173442	0.157942
14.3075	0.165098	0.157926
14.3027	0.172503	0.157921
14.2931	0.195101	0.15791
14.2931	0.1501	0.15791
14.2907	0.19822	0.157908
14.286	0.17252	0.157902
14.2788	0.209756	0.157894
14.2764	0.162037	0.157892
14.2764	0.153298	0.157892
14.274	0.162066	0.157889
14.2692	0.172703	0.157884
14.2668	0.172242	0.157881
14.2597	0.174699	0.157873
14.2597	0.149793	0.157873
14.2573	0.158854	0.15787
14.2477	0.161089	0.15786
14.2406	0.164129	0.157852
14.2382	0.158781	0.157849
14.2334	0.164515	0.157844
14.2334	0.156807	0.157844
14.2144	0.158517	0.157822
14.2072	0.148875	0.157814
14.1977	0.157265	0.157804
14.1977	0.153219	0.157804
14.1905	0.145576	0.157796
14.1858	0.170438	0.15779
14.1834	0.158826	0.157788
14.1834	0.155597	0.157788
14.1786	0.149042	0.157782
14.1691	0.15513	0.157772
14.1477	0.150577	0.157747
14.1406	0.176406	0.157739
14.1406	0.167983	0.157739
14.1264	0.152401	0.157723
14.1169	0.156532	0.157712
14.1169	0.17997	0.157712
14.1121	0.15647	0.157707
14.105	0.147202	0.157699
14.1027	0.161276	0.157696
14.1027	0.148971	0.157696
14.1027	0.174161	0.157696
14.0955	0.143824	0.157688
14.0624	0.153659	0.15765
14.0624	0.174709	0.15765
14.0458	0.1684	0.157631
14.0458	0.167564	0.157631
14.0435	0.176793	0.157629
14.034	0.160005	0.157618
14.0293	0.15176	0.157613
14.0246	0.150857	0.157607
14.0246	0.173032	0.157607
14.0222	0.159169	0.157604
14.0222	0.150279	0.157604
14.0175	0.179266	0.157599
14.0057	0.147422	0.157585
14.0057	0.180505	0.157585
14.0033	0.156201	0.157583
13.9916	0.146736	0.157569
13.9916	0.172535	0.157569
13.9892	0.149974	0.157566
13.9868	0.178234	0.157564
13.9798	0.156641	0.157556
13.968	0.175091	0.157542
13.968	0.169317	0.157542
13.9656	0.143331	0.157539
13.9609	0.173133	0.157534
13.9562	0.170914	0.157528
13.9539	0.152423	0.157526
13.9539	0.178755	0.157526
13.9515	0.17598	0.157523
13.9515	0.16813	0.157523
13.9492	0.148107	0.15752
13.9445	0.175036	0.157515
13.921	0.162604	0.157487
13.9186	0.166476	0.157485
13.9186	0.171671	0.157485
13.9139	0.156449	0.157479
13.9139	0.161169	0.157479
13.9092	0.174567	0.157474
13.9022	0.141904	0.157465
13.8998	0.172871	0.157463
13.8928	0.173821	0.157454
13.8857	0.179594	0.157446
13.8834	0.165748	0.157444
13.8834	0.178311	0.157444
13.8787	0.179442	0.157438
13.8764	0.176513	0.157435
13.867	0.176505	0.157424
13.8646	0.168496	0.157422
13.8576	0.169898	0.157413
13.8553	0.166761	0.157411
13.8553	0.173934	0.157411
13.8506	0.162933	0.157405
13.8506	0.164617	0.157405
13.8436	0.179055	0.157397
13.8436	0.168336	0.157397
13.8365	0.173666	0.157389
13.8342	0.174686	0.157386
13.8319	0.159394	0.157383
13.8319	0.166415	0.157383
13.8295	0.164708	0.15738
13.8202	0.200539	0.157369
13.8108	0.164818	0.157358
13.8108	0.193815	0.157358
13.8015	0.167963	0.157347
13.7991	0.175366	0.157345
13.7875	0.166782	0.157331
13.7828	0.176639	0.157325
13.7758	0.169559	0.157317
13.7758	0.189642	0.157317
13.7711	0.171679	0.157311
13.7688	0.185404	0.157309
13.7618	0.187105	0.1573
13.7571	0.194887	0.157295
13.7525	0.176138	0.157289
13.7455	0.206815	0.157281
13.7385	0.152138	0.157273
13.7222	0.182217	0.157253
13.7176	0.177323	0.157248
13.7083	0.169787	0.157236
13.7083	0.16634	0.157236
13.7059	0.172407	0.157234
13.7013	0.14934	0.157228
13.6827	0.209408	0.157206
13.6757	0.171908	0.157197
13.6757	0.195258	0.157197
13.6734	0.188565	0.157195
13.6641	0.170868	0.157184
13.6641	0.150509	0.157184
13.6433	0.195414	0.157158
13.6409	0.190849	0.157156
13.6386	0.1639	0.157153
13.6386	0.183952	0.157153
13.6386	0.197801	0.157153
13.6363	0.172737	0.15715
13.6178	0.187347	0.157128
13.6178	0.189003	0.157128
13.6155	0.195477	0.157125
13.6039	0.212273	0.157111
13.6039	0.18498	0.157111
13.6016	0.160849	0.157108
13.597	0.186187	0.157102
13.5923	0.203028	0.157097
13.59	0.153549	0.157094
13.5877	0.18693	0.157091
13.5854	0.203958	0.157088
13.5762	0.168253	0.157077
13.5554	0.196475	0.157052
13.5531	0.164059	0.157049
13.5531	0.197706	0.157049
13.5415	0.157807	0.157035
13.5323	0.206819	0.157024
13.5277	0.197777	0.157018
13.5277	0.207828	0.157018
13.5254	0.138843	0.157015
13.5208	0.158161	0.157009
13.5093	0.19447	0.156995
13.507	0.171041	0.156993
13.5001	0.181207	0.156984
13.4978	0.199464	0.156981
13.4909	0.185122	0.156973
13.4817	0.167146	0.156961
13.4748	0.175269	0.156953
13.4725	0.177612	0.15695
13.4702	0.175959	0.156947
13.4702	0.168169	0.156947
13.4541	0.211924	0.156927
13.4426	0.180088	0.156913
13.4403	0.208863	0.15691
13.4311	0.201574	0.156899
13.4265	0.190205	0.156893
13.422	0.189309	0.156888
13.422	0.204683	0.156888
13.4197	0.184023	0.156885
13.4197	0.207175	0.156885
13.4174	0.186163	0.156882
13.3922	0.181255	0.15685
13.3922	0.190233	0.15685
13.3899	0.182625	0.156848
13.383	0.180296	0.156839
13.3807	0.182137	0.156836
13.3807	0.179535	0.156836
13.3784	0.191268	0.156833
13.3739	0.186373	0.156828
13.3441	0.130507	0.15679
13.335	0.175172	0.156779
13.3282	0.176605	0.15677
13.3213	0.192621	0.156762
13.319	0.17505	0.156759
13.3122	0.144549	0.15675
13.3076	0.175266	0.156744
13.2985	0.188247	0.156733
13.2985	0.17321	0.156733
13.294	0.143069	0.156727
13.2871	0.176329	0.156719
13.2849	0.186624	0.156716
13.2849	0.149227	0.156716
13.2826	0.17944	0.156713
13.2803	0.130297	0.15671
13.2735	0.189448	0.156701
13.2712	0.166312	0.156698
13.2689	0.178442	0.156695
13.2416	0.129953	0.156661
13.2394	0.174763	0.156658
13.2371	0.127875	0.156655
13.2303	0.181575	0.156646
13.228	0.167424	0.156643
13.2212	0.174802	0.156635
13.2212	0.136161	0.156635
13.2166	0.19191	0.156629
13.2144	0.174889	0.156626
13.2144	0.145253	0.156626
13.1917	0.139914	0.156597
13.1917	0.135768	0.156597
13.1894	0.164808	0.156594
13.1872	0.135346	0.156591
13.1758	0.13599	0.156577
13.1758	0.140217	0.156577
13.1577	0.123582	0.156553
13.1532	0.142413	0.156548
13.1509	0.127044	0.156545
13.1396	0.126421	0.15653
13.1396	0.133123	0.15653
13.1396	0.125186	0.15653
13.1328	0.170021	0.156521
13.1283	0.133601	0.156516
13.1238	0.142254	0.15651
13.1238	0.150503	0.15651
13.117	0.154283	0.156501
13.1125	0.148356	0.156495
13.1103	0.137419	0.156492
13.1035	0.119461	0.156483
13.0877	0.142648	0.156463
13.0854	0.137557	0.15646
13.0854	0.132596	0.15646
13.0764	0.127327	0.156448
13.0742	0.13156	0.156445
13.0652	0.118557	0.156434
13.0539	0.14075	0.156419
13.0314	0.128529	0.15639
13.0291	0.127814	0.156387
13.0269	0.121139	0.156384
13.0269	0.135624	0.156384
13.0269	0.163575	0.156384
13.0247	0.147684	0.156381
13.0202	0.125536	0.156375
13.0179	0.12234	0.156372
13.0179	0.125868	0.156372
13.0134	0.121515	0.156366
13.0044	0.121707	0.156354
12.9999	0.125973	0.156348
12.9954	0.128296	0.156342
12.9865	0.139196	0.156331
12.9865	0.142817	0.156331
12.9865	0.132371	0.156331
12.9842	0.139784	0.156328
12.982	0.133421	0.156325
12.982	0.13285	0.156325
12.9797	0.159926	0.156322
12.973	0.165069	0.156313
12.9708	0.128783	0.15631
12.9663	0.143564	0.156304
12.9618	0.156024	0.156298
12.9596	0.125152	0.156295
12.9573	0.144022	0.156292
12.9416	0.131925	0.156271
12.9394	0.147675	0.156268
12.9237	0.147125	0.156248
12.917	0.123347	0.156239
12.9126	0.170152	0.156233
12.9036	0.160819	0.156221
12.9036	0.158928	0.156221
12.8992	0.16023	0.156215
12.8969	0.142502	0.156212
12.8947	0.14855	0.156209
12.888	0.161894	0.1562
12.8858	0.136264	0.156197
12.8746	0.160584	0.156182
12.8724	0.158242	0.156179
12.8701	0.124881	0.156176
12.8679	0.158618	0.156173
12.8568	0.147927	0.156158
12.8545	0.140688	0.156155
12.8434	0.134037	0.15614
12.8389	0.161759	0.156134
12.8367	0.164619	0.156131
12.8345	0.157034	0.156128
12.83	0.138374	0.156122
12.8233	0.159833	0.156113
12.8211	0.157427	0.15611
12.8189	0.128391	0.156107
12.8167	0.140188	0.156104
12.8122	0.129519	0.156098
12.8122	0.144465	0.156098
12.8122	0.160998	0.156098
12.8122	0.13278	0.156098
12.8011	0.160333	0.156083
12.7989	0.141106	0.15608
12.7967	0.138458	0.156077
12.7967	0.156511	0.156077
12.79	0.156374	0.156068
12.7833	0.133679	0.156059
12.7789	0.142343	0.156053
12.77	0.145762	0.156041
12.7545	0.152767	0.15602
12.7545	0.157473	0.15602
12.7494	0.191907	0.156013
12.739	0.146864	0.155999
12.7323	0.136486	0.15599
12.7257	0.136037	0.155981
12.7257	0.138733	0.155981
12.7212	0.170014	0.155975
12.7212	0.144123	0.155975
12.719	0.159265	0.155972
12.719	0.142633	0.155972
12.7124	0.156655	0.155963
12.708	0.142845	0.155956
12.7057	0.147093	0.155953
12.7035	0.156935	0.15595
12.7013	0.144802	0.155947
12.6991	0.137517	0.155944
12.6969	0.153256	0.155941
12.6836	0.147564	0.155923
12.6836	0.140491	0.155923
12.666	0.149433	0.155899
12.666	0.145726	0.155899
12.6653	0.166581	0.155898
12.6615	0.161552	0.155893
12.6593	0.138414	0.15589
12.6549	0.155604	0.155884
12.6461	0.13611	0.155871
12.6329	0.198325	0.155853
12.6263	0.151559	0.155844
12.624	0.139362	0.155841
12.619	0.178268	0.155834
12.6108	0.135349	0.155823
12.6064	0.159781	0.155816
12.6058	0.140633	0.155816
12.6042	0.139562	0.155813
12.6042	0.142137	0.155813
12.602	0.135215	0.15581
12.5932	0.135068	0.155798
12.5888	0.143728	0.155792
12.5756	0.162723	0.155774
12.575	0.177157	0.155773
12.5734	0.136603	0.155771
12.5712	0.129842	0.155768
12.5712	0.163683	0.155768
12.5706	0.17819	0.155767
12.5668	0.134235	0.155761
12.5646	0.138203	0.155758
12.5625	0.154726	0.155755
12.5603	0.157424	0.155752
12.5596	0.179799	0.155751
12.5493	0.131739	0.155737
12.5449	0.159981	0.155731
12.5361	0.137482	0.155718
12.5339	0.139282	0.155715
12.5311	0.195968	0.155711
12.5311	0.171615	0.155711
12.5245	0.166386	0.155702
12.5208	0.162849	0.155697
12.5179	0.143142	0.155693
12.5098	0.136423	0.155681
12.5054	0.135768	0.155675
12.5004	0.199223	0.155668
12.4967	0.155124	0.155663
12.4873	0.175476	0.15565
12.4792	0.166105	0.155638
12.472	0.134766	0.155628
12.4676	0.164745	0.155622
12.4567	0.177969	0.155606
12.4464	0.149278	0.155592
12.4414	0.1652	0.155585
12.437	0.178028	0.155578
12.437	0.167681	0.155578
12.4261	0.189489	0.155563
12.4158	0.130329	0.155548
12.4115	0.162306	0.155542
12.4087	0.168993	0.155538
12.4043	0.174891	0.155532
12.3962	0.137776	0.15552
12.394	0.13485	0.155517
12.394	0.160128	0.155517
12.3912	0.16313	0.155513
12.3912	0.165407	0.155513
12.3853	0.158398	0.155505
12.3847	0.133706	0.155504
12.3825	0.171546	0.155501
12.3825	0.174211	0.155501
12.3803	0.191502	0.155497
12.3782	0.169415	0.155494
12.376	0.184242	0.155491
12.3695	0.173321	0.155482
12.3651	0.170782	0.155476
12.3629	0.162071	0.155472
12.3586	0.181346	0.155466
12.3456	0.170575	0.155447
12.3434	0.195455	0.155444
12.3419	0.16475	0.155442
12.3347	0.186214	0.155432
12.3347	0.164688	0.155432
12.3282	0.194738	0.155422
12.3282	0.146054	0.155422
12.3282	0.140114	0.155422
12.326	0.173779	0.155419
12.3152	0.166336	0.155404
12.3152	0.177458	0.155404
12.3152	0.161381	0.155404
12.3065	0.154511	0.155391
12.2985	0.169858	0.155379
12.2913	0.160808	0.155369
12.287	0.14815	0.155363
12.2848	0.135596	0.15536
12.2805	0.17174	0.155353
12.2697	0.161929	0.155337
12.2567	0.168724	0.155319
12.2567	0.158116	0.155319
12.2524	0.192519	0.155312
12.2502	0.189199	0.155309
12.2416	0.167039	0.155296
12.2394	0.173348	0.155293
12.2372	0.154615	0.15529
12.2286	0.151691	0.155277
12.2221	0.170742	0.155268
12.22	0.172902	0.155265
12.2178	0.152646	0.155262
12.2156	0.125478	0.155258
12.207	0.163349	0.155246
12.2027	0.163768	0.155239
12.2005	0.153734	0.155236
12.1962	0.150838	0.15523
12.1941	0.151478	0.155227
12.1855	0.159659	0.155214
12.179	0.150873	0.155204
12.1596	0.175943	0.155176
12.1596	0.128659	0.155176
12.1575	0.146377	0.155173
12.1553	0.154333	0.155169
12.1553	0.128434	0.155169
12.151	0.131425	0.155163
12.1489	0.12892	0.15516
12.1403	0.172348	0.155147
12.1317	0.152337	0.155134
12.1123	0.140089	0.155106
12.1038	0.157052	0.155093
12.1016	0.154222	0.15509
12.0973	0.133024	0.155083
12.0909	0.130038	0.155074
12.0887	0.128835	0.15507
12.0845	0.129601	0.155064
12.0737	0.156223	0.155048
12.0695	0.14101	0.155041
12.0566	0.141854	0.155022
12.0459	0.126324	0.155006
12.0459	0.162898	0.155006
12.0438	0.140077	0.155003
12.0438	0.139265	0.155003
12.0395	0.129581	0.154996
12.0309	0.120967	0.154984
12.0309	0.137131	0.154984
12.0181	0.128894	0.154964
12.0074	0.125457	0.154948
12.0032	0.129284	0.154942
12.001	0.162729	0.154938
11.9989	0.129064	0.154935
11.9925	0.124587	0.154925
11.9925	0.14154	0.154925
11.9861	0.138234	0.154916
11.9712	0.128137	0.154893
11.969	0.146942	0.15489
11.9669	0.158505	0.154887
11.9584	0.162369	0.154874
11.9563	0.155221	0.15487
11.9541	0.154352	0.154867
11.952	0.130395	0.154864
11.9477	0.147283	0.154857
11.9243	0.127682	0.154821
11.9243	0.135821	0.154821
11.9137	0.169228	0.154805
11.9116	0.159832	0.154802
11.9095	0.153921	0.154799
11.9073	0.15581	0.154795
11.9031	0.135153	0.154789
11.8967	0.143941	0.154779
11.8925	0.13243	0.154773
11.8904	0.126899	0.154769
11.8882	0.158764	0.154766
11.8776	0.155704	0.15475
11.8755	0.165411	0.154746
11.8755	0.149389	0.154746
11.8734	0.138978	0.154743
11.8734	0.158633	0.154743
11.8692	0.149025	0.154737
11.8628	0.145286	0.154727
11.8607	0.163609	0.154723
11.8564	0.153442	0.154717
11.8458	0.145195	0.1547
11.8353	0.132512	0.154684
11.8268	0.161203	0.154671
11.8247	0.167841	0.154668
11.8205	0.14106	0.154661
11.8205	0.159533	0.154661
11.8183	0.136703	0.154658
11.8162	0.152585	0.154654
11.8162	0.154104	0.154654
11.8141	0.159931	0.154651
11.812	0.158129	0.154648
11.8099	0.153883	0.154645
11.8078	0.154665	0.154641
11.8078	0.154467	0.154641
11.8078	0.143785	0.154641
11.8057	0.137612	0.154638
11.8014	0.140161	0.154631
11.7993	0.169558	0.154628
11.7972	0.157871	0.154625
11.7909	0.142467	0.154615
11.7909	0.162582	0.154615
11.7867	0.166542	0.154608
11.7845	0.127576	0.154605
11.7782	0.151181	0.154595
11.7698	0.142164	0.154582
11.7677	0.132735	0.154579
11.7656	0.161333	0.154575
11.7635	0.138002	0.154572
11.7635	0.14013	0.154572
11.7613	0.148326	0.154569
11.7508	0.156301	0.154552
11.7487	0.172059	0.154549
11.7424	0.127428	0.154539
11.7361	0.163354	0.154529
11.7361	0.143997	0.154529
11.734	0.151816	0.154526
11.734	0.152597	0.154526
11.7297	0.153315	0.154519
11.7213	0.127907	0.154506
11.715	0.154246	0.154496
11.7108	0.15001	0.154489
11.7066	0.16395	0.154482
11.7045	0.123422	0.154479
11.6961	0.123039	0.154466
11.6898	0.165453	0.154456
11.6877	0.154933	0.154452
11.6856	0.16924	0.154449
11.673	0.144426	0.154429
11.6709	0.124968	0.154426
11.6646	0.165372	0.154416
11.6583	0.135847	0.154406
11.6583	0.178734	0.154406
11.6562	0.155213	0.154402
11.6457	0.128713	0.154386
11.6374	0.121037	0.154372
11.6311	0.149681	0.154362
11.6311	0.12866	0.154362
11.629	0.153723	0.154359
11.6164	0.126456	0.154339
11.5997	0.166131	0.154312
11.5976	0.181581	0.154308
11.5955	0.148534	0.154305
11.5955	0.130361	0.154305
11.583	0.12996	0.154285
11.5746	0.126774	0.154271
11.5725	0.127695	0.154268
11.5663	0.12091	0.154258
11.5538	0.133305	0.154238
11.5454	0.129036	0.154224
11.5433	0.188371	0.154221
11.5371	0.173876	0.154211
11.535	0.191181	0.154207
11.5308	0.132878	0.1542
11.5308	0.188991	0.1542
11.5288	0.120253	0.154197
11.5246	0.128668	0.15419
11.5204	0.133219	0.154183
11.51	0.12174	0.154167
11.5079	0.126743	0.154163
11.4976	0.127372	0.154146
11.4955	0.135703	0.154143
11.4872	0.130458	0.154129
11.4851	0.12359	0.154126
11.4788	0.133997	0.154116
11.4747	0.131608	0.154109
11.4747	0.126845	0.154109
11.4622	0.139461	0.154088
11.4498	0.139189	0.154068
11.4456	0.125991	0.154061
11.4436	0.156712	0.154058
11.4394	0.175982	0.154051
11.4353	0.183528	0.154044
11.4311	0.137484	0.154037
11.427	0.136705	0.15403
11.427	0.158496	0.15403
11.4146	0.164784	0.15401
11.4125	0.139636	0.154006
11.4084	0.187416	0.153999
11.4042	0.18537	0.153993
11.3959	0.134007	0.153979
11.3959	0.158328	0.153979
11.3918	0.177159	0.153972
11.3877	0.137529	0.153965
11.3753	0.146724	0.153944
11.3753	0.164445	0.153944
11.3711	0.159062	0.153938
11.3711	0.189697	0.153938
11.367	0.170553	0.153931
11.3649	0.183007	0.153927
11.3608	0.128647	0.15392
11.3464	0.113836	0.153896
11.3443	0.182934	0.153893
11.3422	0.173923	0.153889
11.3402	0.13033	0.153886
11.3319	0.173356	0.153872
11.3237	0.189792	0.153858
11.3237	0.172642	0.153858
11.3196	0.172805	0.153851
11.3113	0.143465	0.153838
11.3072	0.179383	0.153831
11.3052	0.17661	0.153827
11.301	0.186879	0.15382
11.299	0.171048	0.153817
11.299	0.121203	0.153817
11.2969	0.152993	0.153813
11.2928	0.177855	0.153806
11.2928	0.184517	0.153806
11.2928	0.177963	0.153806
11.2908	0.164013	0.153803
11.2887	0.150414	0.153799
11.2866	0.184452	0.153796
11.2825	0.177252	0.153789
11.2805	0.139538	0.153785
11.2764	0.161748	0.153779
11.2743	0.185439	0.153775
11.2723	0.166292	0.153772
11.2723	0.177484	0.153772
11.264	0.158329	0.153758
11.2538	0.130492	0.15374
11.2517	0.187133	0.153737
11.2476	0.163254	0.15373
11.225	0.153569	0.153691
11.221	0.189437	0.153684
11.2189	0.173622	0.153681
11.2189	0.132125	0.153681
11.2148	0.111043	0.153674
11.2107	0.128229	0.153667
11.2087	0.140647	0.153663
11.2005	0.12952	0.153649
11.1984	0.178034	0.153646
11.1964	0.150793	0.153642
11.1964	0.136053	0.153642
11.1739	0.107567	0.153604
11.1596	0.148995	0.153579
11.1575	0.185801	0.153576
11.1555	0.186218	0.153572
11.1514	0.129982	0.153565
11.1392	0.183865	0.153544
11.1392	0.161601	0.153544
11.1351	0.131642	0.153537
11.1269	0.121653	0.153523
11.1228	0.159128	0.153516
11.1167	0.129144	0.153505
11.1167	0.128573	0.153505
11.1147	0.105664	0.153502
11.1045	0.155594	0.153484
11.0964	0.105622	0.15347
11.0903	0.115844	0.153459
11.0842	0.105429	0.153449
11.0842	0.109159	0.153449
11.0842	0.161839	0.153449
11.0801	0.104116	0.153442
11.078	0.129151	0.153438
11.076	0.129653	0.153435
11.0699	0.107834	0.153424
11.0679	0.125128	0.15342
11.0496	0.108302	0.153388
11.0394	0.127765	0.153371
11.0334	0.108854	0.15336
11.0293	0.104431	0.153353
11.0273	0.109639	0.153349
11.0252	0.106231	0.153346
11.0192	0.144524	0.153335
11.0192	0.153174	0.153335
11.0171	0.126542	0.153331
11.0131	0.159522	0.153324
11.0111	0.119025	0.153321
11.009	0.10577	0.153317
11.007	0.105342	0.153313
11.007	0.104824	0.153313
11.007	0.159027	0.153313
11.0029	0.106189	0.153306
10.9989	0.157293	0.153299
10.9868	0.136467	0.153278
10.9847	0.152683	0.153274
10.9766	0.101594	0.15326
10.9766	0.105688	0.15326
10.9665	0.123446	0.153242
10.9665	0.13601	0.153242
10.9645	0.106686	0.153238
10.9584	0.103148	0.153227
10.9504	0.126321	0.153213
10.9504	0.141204	0.153213
10.9322	0.11745	0.153181
10.9261	0.108119	0.15317
10.9201	0.135343	0.153159
10.9201	0.138041	0.153159
10.9181	0.105639	0.153155
10.9181	0.112746	0.153155
10.912	0.105318	0.153145
10.906	0.115751	0.153134
10.904	0.156911	0.15313
10.8999	0.103113	0.153123
10.8999	0.141299	0.153123
10.8979	0.107783	0.153119
10.8939	0.137352	0.153112
10.8919	0.162064	0.153109
10.8858	0.153748	0.153098
10.8798	0.146735	0.153087
10.8738	0.125359	0.153076
10.8597	0.137899	0.153051
10.8557	0.133446	0.153043
10.8536	0.129078	0.15304
10.8536	0.132925	0.15304
10.8536	0.153554	0.15304
10.8456	0.132897	0.153025
10.8376	0.156593	0.153011
10.8336	0.1365	0.153003
10.8336	0.156606	0.153003
10.8316	0.136449	0.153
10.8255	0.123882	0.152989
10.8235	0.157123	0.152985
10.8175	0.130586	0.152974
10.8135	0.125565	0.152967
10.8055	0.117495	0.152952
10.8055	0.152733	0.152952
10.8035	0.104112	0.152949
10.8015	0.157862	0.152945
10.7975	0.131681	0.152938
10.7935	0.1541	0.15293
10.7834	0.143815	0.152912
10.7834	0.153754	0.152912
10.7774	0.147188	0.152901
10.7674	0.124296	0.152883
10.7634	0.1499	0.152875
10.7574	0.149695	0.152864
10.7554	0.131957	0.152861
10.7554	0.156211	0.152861
10.7454	0.140132	0.152842
10.7454	0.151349	0.152842
10.7375	0.154602	0.152828
10.7355	0.152106	0.152824
10.7355	0.155238	0.152824
10.7315	0.141343	0.152817
10.7315	0.151812	0.152817
10.7295	0.162751	0.152813
10.7275	0.154615	0.152809
10.7235	0.146059	0.152802
10.7135	0.150265	0.152784
10.7115	0.145866	0.15278
10.7115	0.147877	0.15278
10.7055	0.148647	0.152769
10.7055	0.152928	0.152769
10.7055	0.158405	0.152769
10.7035	0.134381	0.152765
10.6936	0.154565	0.152747
10.6916	0.152812	0.152743
10.6876	0.156602	0.152736
10.6876	0.153233	0.152736
10.6796	0.156941	0.152721
10.6776	0.14821	0.152717
10.6737	0.153046	0.15271
10.6677	0.15022	0.152698
10.6538	0.149456	0.152673
10.6538	0.157543	0.152673
10.6498	0.151571	0.152665
10.6458	0.153517	0.152658
10.6438	0.15607	0.152654
10.6399	0.152969	0.152647
10.6399	0.150027	0.152647
10.6359	0.156855	0.152639
10.62	0.156114	0.152609
10.616	0.150836	0.152602
10.614	0.143377	0.152598
10.6021	0.149672	0.152576
10.5962	0.152991	0.152565
10.5962	0.147986	0.152565
10.5863	0.147343	0.152546
10.5843	0.152648	0.152542
10.5764	0.154735	0.152527
10.5744	0.153896	0.152523
10.5744	0.168507	0.152523
10.5724	0.144934	0.15252
10.5685	0.154819	0.152512
10.5685	0.152782	0.152512
10.5625	0.136439	0.152501
10.5546	0.146995	0.152486
10.5408	0.147666	0.15246
10.5408	0.1393	0.15246
10.5368	0.151907	0.152452
10.5368	0.145117	0.152452
10.5349	0.147007	0.152448
10.525	0.150139	0.15243
10.5191	0.161223	0.152418
10.5171	0.155408	0.152415
10.5092	0.150537	0.152399
10.5072	0.144591	0.152396
10.5052	0.14242	0.152392
10.5033	0.153498	0.152388
10.4954	0.150876	0.152373
10.4954	0.13903	0.152373
10.4934	0.148114	0.152369
10.4796	0.157856	0.152343
10.4737	0.150198	0.152331
10.4718	0.138686	0.152328
10.4718	0.135541	0.152328
10.4658	0.128817	0.152316
10.4639	0.151378	0.152312
10.4639	0.151218	0.152312
10.4599	0.145501	0.152305
10.458	0.13051	0.152301
10.4501	0.159826	0.152286
10.4403	0.140527	0.152267
10.4383	0.150555	0.152263
10.4363	0.132371	0.152259
10.4344	0.156462	0.152256
10.4265	0.152106	0.15224
10.4246	0.150784	0.152237
10.4226	0.138944	0.152233
10.4187	0.131901	0.152225
10.4147	0.147934	0.152217
10.4069	0.160552	0.152202
10.4049	0.162977	0.152198
10.3932	0.157462	0.152176
10.3932	0.166635	0.152176
10.3912	0.136388	0.152172
10.3912	0.134565	0.152172
10.3873	0.159036	0.152164
10.3873	0.15781	0.152164
10.3814	0.157947	0.152153
10.3814	0.169489	0.152153
10.3775	0.155838	0.152145
10.3736	0.169115	0.152137
10.3599	0.157444	0.15211
10.356	0.163446	0.152103
10.3501	0.161183	0.152091
10.3403	0.172029	0.152072
10.3305	0.160372	0.152053
10.3305	0.160047	0.152053
10.3266	0.129012	0.152045
10.3227	0.173762	0.152037
10.3149	0.155197	0.152022
10.3149	0.16921	0.152022
10.3071	0.118534	0.152007
10.2974	0.173225	0.151987
10.2876	0.167531	0.151968
10.2818	0.131136	0.151956
10.2759	0.137858	0.151945
10.2642	0.155497	0.151922
10.2604	0.147726	0.151914
10.2604	0.152816	0.151914
10.2604	0.164733	0.151914
10.2584	0.171447	0.15191
10.2487	0.174834	0.15189
10.2409	0.160504	0.151875
10.2331	0.121327	0.151859
10.2292	0.108979	0.151852
10.2215	0.144688	0.151836
10.2176	0.163145	0.151828
10.2156	0.134098	0.151824
10.2137	0.127534	0.15182
10.2098	0.164837	0.151813
10.2079	0.155456	0.151809
10.2079	0.112116	0.151809
10.2021	0.140201	0.151797
10.1865	0.141576	0.151766
10.1827	0.161609	0.151758
10.1749	0.160213	0.151742
10.1614	0.158714	0.151715
10.1614	0.152521	0.151715
10.1575	0.161156	0.151707
10.1575	0.15975	0.151707
10.1575	0.123847	0.151707
10.1556	0.162699	0.151703
10.1536	0.161722	0.151699
10.1536	0.152742	0.151699
10.1536	0.087457	0.151699
10.1498	0.123284	0.151691
10.1362	0.166473	0.151664
10.1362	0.157849	0.151664
10.1227	0.160561	0.151636
10.1169	0.134387	0.151624
10.1111	0.0975503	0.151613
10.1072	0.120299	0.151605
10.1053	0.154583	0.151601
10.0995	0.0875747	0.151589
10.0918	0.135086	0.151573
10.088	0.142645	0.151565
10.086	0.119281	0.151561
10.0802	0.120793	0.151549
10.0745	0.163287	0.151537
10.0745	0.152534	0.151537
10.0668	0.110579	0.151522
10.0648	0.14111	0.151518
10.0648	0.0827944	0.151518
10.061	0.106177	0.15151
10.0494	0.0975544	0.151486
10.0475	0.0808771	0.151482
10.0475	0.152199	0.151482
10.0379	0.124887	0.151462
10.0341	0.0996832	0.151454
10.0225	0.121828	0.15143
10.0206	0.128259	0.151426
10.0091	0.0908873	0.151402
10.0052	0.122913	0.151394
10.0033	0.183836	0.15139
10.0014	0.0776922	0.151386
9.98798	0.125386	0.151358
9.98414	0.181545	0.15135
9.98031	0.0993745	0.151342
9.98031	0.109708	0.151342
9.97648	0.180657	0.151334
9.97073	0.188968	0.151322
9.96881	0.0920882	0.151318
9.96498	0.120247	0.15131
9.95924	0.197164	0.151298
9.95732	0.119106	0.151294
9.95541	0.0804308	0.15129
9.95541	0.0848488	0.15129
9.9535	0.152502	0.151286
9.94776	0.0832051	0.151274
9.94776	0.165057	0.151274
9.94584	0.154114	0.15127
9.94202	0.0789024	0.151262
9.93819	0.0904221	0.151254
9.93246	0.185687	0.151242
9.9229	0.0802551	0.151222
9.92099	0.106094	0.151218
9.91335	0.0982559	0.151201
9.90572	0.0811069	0.151185
9.90381	0.0839496	0.151181
9.90381	0.117185	0.151181
9.89999	0.153089	0.151173
9.89808	0.12488	0.151169
9.89618	0.191751	0.151165
9.89427	0.103021	0.151161
9.88855	0.0790777	0.151149
9.88855	0.113291	0.151149
9.88283	0.0880677	0.151137
9.88283	0.191274	0.151137
9.87901	0.147065	0.151129
9.87711	0.141409	0.151125
9.8733	0.175281	0.151116
9.87139	0.0777973	0.151112
9.86377	0.138781	0.151096
9.85997	0.150753	0.151088
9.85997	0.189467	0.151088
9.85045	0.0938945	0.151068
9.84664	0.10769	0.15106
9.84284	0.119422	0.151051
9.83713	0.164162	0.151039
9.83523	0.100332	0.151035
9.83523	0.168237	0.151035
9.83143	0.117019	0.151027
9.81623	0.160871	0.150994
9.81433	0.197431	0.15099
9.80863	0.102427	0.150978
9.80863	0.102615	0.150978
9.80484	0.191685	0.15097
9.80104	0.190293	0.150962
9.79914	0.102914	0.150958
9.79725	0.149806	0.150953
9.79535	0.105679	0.150949
9.79345	0.199877	0.150945
9.78587	0.179026	0.150929
9.78587	0.181193	0.150929
9.78587	0.162496	0.150929
9.78397	0.180377	0.150925
9.78397	0.164343	0.150925
9.77828	0.18466	0.150912
9.7726	0.154187	0.1509
9.76692	0.14813	0.150888
9.76692	0.175931	0.150888
9.76313	0.144556	0.15088
9.76313	0.151353	0.15088
9.75934	0.188076	0.150871
9.75555	0.193047	0.150863
9.7442	0.174815	0.150838
9.74042	0.167821	0.15083
9.73853	0.158792	0.150826
9.73475	0.164942	0.150818
9.72907	0.181592	0.150805
9.72529	0.183369	0.150797
9.7234	0.182351	0.150793
9.71963	0.192516	0.150785
9.71963	0.188708	0.150785
9.71207	0.183165	0.150768
9.70829	0.162407	0.15076
9.70829	0.141639	0.15076
9.70452	0.159477	0.150752
9.69697	0.148129	0.150735
9.69131	0.158612	0.150723
9.69131	0.180552	0.150723
9.68565	0.154746	0.15071
9.68	0.185939	0.150698
9.67811	0.161339	0.150694
9.67811	0.161385	0.150694
9.67434	0.129194	0.150685
9.65551	0.184134	0.150644
9.65363	0.173646	0.15064
9.64798	0.160721	0.150627
9.64422	0.140977	0.150619
9.63858	0.159353	0.150606
9.6367	0.159015	0.150602
9.63294	0.184079	0.150594
9.6273	0.157504	0.150581
9.62354	0.151469	0.150573
9.6179	0.17836	0.15056
9.61415	0.147101	0.150552
9.61227	0.144932	0.150548
9.601	0.160729	0.150523
9.58975	0.151285	0.150497
9.58412	0.178301	0.150485
9.58225	0.148135	0.150481
9.58037	0.173196	0.150476
9.571	0.138014	0.150455
9.56538	0.157576	0.150443
9.54479	0.153632	0.150396
9.53544	0.159083	0.150375
9.5317	0.150093	0.150367
9.52796	0.145466	0.150358
9.52422	0.158088	0.15035
9.52236	0.154558	0.150346
9.50181	0.156271	0.150299
9.49622	0.133977	0.150286
9.49249	0.131876	0.150278
9.49249	0.156166	0.150278
9.48876	0.133194	0.150269
9.47943	0.138145	0.150248
9.47198	0.143616	0.150231
9.46825	0.146599	0.150222
9.46267	0.15181	0.15021
9.4608	0.135653	0.150205
9.45522	0.141396	0.150192
9.44591	0.138678	0.150171
9.44219	0.143836	0.150163
9.44219	0.146236	0.150163
9.43475	0.149872	0.150145
9.42174	0.148905	0.150115
9.41989	0.144014	0.150111
9.41246	0.143092	0.150094
9.4106	0.141651	0.15009
9.40132	0.138862	0.150068
9.38833	0.145076	0.150038
9.38833	0.146154	0.150038
9.38648	0.133303	0.150034
9.38462	0.148323	0.15003
9.38277	0.132196	0.150025
9.37906	0.142423	0.150017
9.37906	0.150871	0.150017
9.37535	0.129167	0.150008
9.36794	0.135943	0.149991
9.36794	0.147854	0.149991
9.36239	0.139494	0.149978
9.36054	0.146385	0.149973
9.35683	0.135249	0.149965
9.35313	0.144926	0.149956
9.34943	0.147232	0.149948
9.34758	0.130374	0.149943
9.33833	0.148844	0.149922
9.33833	0.13524	0.149922
9.32539	0.148297	0.149891
9.31615	0.146178	0.149869
9.31615	0.128391	0.149869
9.31431	0.147005	0.149865
9.31246	0.148807	0.149861
9.31061	0.149602	0.149856
9.31061	0.15175	0.149856
9.30877	0.152039	0.149852
9.30323	0.132947	0.149839
9.29954	0.148063	0.14983
9.294	0.133702	0.149817
9.29032	0.14003	0.149809
9.29032	0.148437	0.149809
9.28847	0.146976	0.149804
9.28478	0.145982	0.149795
9.2811	0.131038	0.149787
9.27188	0.148113	0.149765
9.26636	0.153192	0.149752
9.26451	0.154773	0.149747
9.26083	0.146352	0.149739
9.25899	0.134237	0.149734
9.25347	0.144732	0.149721
9.24979	0.128932	0.149712
9.23324	0.122473	0.149673
9.22405	0.131875	0.149651
9.22405	0.131083	0.149651
9.21853	0.149134	0.149638
9.20935	0.123628	0.149616
9.20568	0.132722	0.149607
9.19834	0.130143	0.149589
9.19651	0.13227	0.149585
9.18917	0.130031	0.149567
9.17451	0.124944	0.149532
9.16718	0.130551	0.149514
9.16718	0.135722	0.149514
9.16535	0.133624	0.14951
9.16535	0.12534	0.14951
9.15985	0.121276	0.149496
9.15619	0.128154	0.149488
9.15253	0.13423	0.149479
9.14521	0.123978	0.149461
9.14339	0.131113	0.149456
9.12693	0.13011	0.149416
9.12145	0.136991	0.149403
9.11415	0.134396	0.149385
9.11415	0.140966	0.149385
9.10867	0.121646	0.149372
9.10867	0.164908	0.149372
9.10684	0.122268	0.149367
9.10137	0.131927	0.149354
9.09772	0.126137	0.149345
9.09772	0.122424	0.149345
9.09407	0.133219	0.149336
9.09225	0.125439	0.149332
9.08313	0.123096	0.149309
9.08313	0.12808	0.149309
9.07949	0.120617	0.1493
9.07584	0.148687	0.149291
9.07402	0.16494	0.149287
9.07038	0.13066	0.149278
9.06856	0.120303	0.149273
9.06309	0.124706	0.14926
9.06127	0.120307	0.149256
9.04853	0.120564	0.149224
9.04126	0.12248	0.149206
9.03762	0.126365	0.149197
9.03399	0.163162	0.149188
9.03217	0.128602	0.149184
9.03217	0.159394	0.149184
9.03035	0.134048	0.149179
9.02308	0.125422	0.149161
9.02308	0.130548	0.149161
9.01037	0.12562	0.149129
9.01037	0.137741	0.149129
9.00311	0.118326	0.149111
9.00311	0.152395	0.149111
8.99948	0.135036	0.149102
8.99767	0.137452	0.149098
8.99767	0.139369	0.149098
8.99586	0.131123	0.149093
8.98679	0.136548	0.149071
8.98679	0.161811	0.149071
8.98135	0.122598	0.149057
8.98135	0.147194	0.149057
8.97773	0.145878	0.149048
8.97229	0.140535	0.149034
8.97048	0.155983	0.14903
8.96867	0.159235	0.149025
8.96143	0.14556	0.149007
8.95419	0.139273	0.148989
8.95238	0.166943	0.148984
8.94695	0.160187	0.148971
8.94514	0.150645	0.148966
8.9361	0.136035	0.148943
8.93068	0.128636	0.148929
8.92887	0.161216	0.148925
8.92345	0.167143	0.148911
8.92345	0.161631	0.148911
8.91984	0.163701	0.148902
8.91804	0.125283	0.148897
8.91623	0.147623	0.148893
8.91443	0.154626	0.148888
8.90721	0.16563	0.14887
8.9054	0.133615	0.148865
8.9036	0.160081	0.148861
8.9036	0.16417	0.148861
8.89999	0.140432	0.148852
8.89097	0.160835	0.148829
8.88376	0.151393	0.14881
8.87295	0.161909	0.148783
8.87295	0.165924	0.148783
8.87115	0.160565	0.148778
8.86935	0.164535	0.148774
8.85675	0.135446	0.148741
8.85675	0.156559	0.148741
8.85135	0.161972	0.148727
8.84416	0.151261	0.148709
8.83877	0.153945	0.148695
8.83697	0.1529	0.14869
8.82978	0.148286	0.148672
8.82439	0.165669	0.148658
8.81541	0.162999	0.148635
8.81003	0.1559	0.148621
8.80644	0.168983	0.148612
8.80285	0.156577	0.148602
8.78313	0.149407	0.148551
8.78134	0.146556	0.148546
8.78134	0.153216	0.148546
8.77955	0.152262	0.148542
8.77776	0.165158	0.148537
8.77776	0.150415	0.148537
8.77417	0.157922	0.148528
8.77417	0.153799	0.148528
8.77417	0.148185	0.148528
8.75806	0.16218	0.148486
8.75627	0.151224	0.148481
8.75627	0.160204	0.148481
8.75091	0.165709	0.148467
8.75091	0.154028	0.148467
8.73482	0.154233	0.148425
8.73125	0.149785	0.148416
8.7241	0.158685	0.148397
8.7241	0.148105	0.148397
8.72232	0.164625	0.148392
8.72053	0.157549	0.148387
8.71696	0.145349	0.148378
8.71339	0.147879	0.148369
8.7116	0.149337	0.148364
8.70625	0.169227	0.14835
8.69555	0.163508	0.148321
8.6813	0.161479	0.148284
8.67951	0.149731	0.148279
8.67061	0.159609	0.148255
8.67061	0.152037	0.148255
8.66705	0.171284	0.148246
8.65282	0.156426	0.148208
8.64748	0.162427	0.148194
8.6457	0.149645	0.148189
8.64393	0.163303	0.148184
8.64215	0.148838	0.14818
8.63682	0.153593	0.148165
8.63504	0.146659	0.148161
8.62971	0.154595	0.148146
8.62261	0.1508	0.148127
8.62261	0.16584	0.148127
8.61374	0.155785	0.148103
8.60664	0.151393	0.148084
8.60487	0.15737	0.14808
8.59068	0.175474	0.148041
8.58891	0.153967	0.148036
8.58891	0.154648	0.148036
8.58183	0.158048	0.148017
8.58183	0.150843	0.148017
8.57828	0.160161	0.148008
8.57828	0.172621	0.148008
8.57474	0.148795	0.147998
8.57297	0.172398	0.147993
8.5712	0.16945	0.147989
8.56235	0.162013	0.147965
8.54644	0.165084	0.147921
8.54467	0.156166	0.147917
8.54467	0.171979	0.147917
8.53584	0.143342	0.147892
8.52877	0.160932	0.147873
8.52524	0.152266	0.147863
8.52348	0.168595	0.147859
8.52171	0.156535	0.147854
8.51642	0.170292	0.147839
8.51289	0.168048	0.14783
8.5076	0.162457	0.147815
8.50231	0.159962	0.147801
8.50054	0.158164	0.147796
8.49349	0.147818	0.147776
8.48468	0.162468	0.147752
8.47236	0.16526	0.147718
8.46004	0.168595	0.147684
8.45829	0.155152	0.147679
8.45653	0.155675	0.147674
8.45301	0.163013	0.147665
8.44422	0.172449	0.14764
8.44247	0.162602	0.147635
8.44071	0.167304	0.14763
8.44071	0.139971	0.14763
8.4372	0.171346	0.147621
8.43193	0.175759	0.147606
8.43193	0.175943	0.147606
8.4214	0.146225	0.147577
8.41613	0.138012	0.147562
8.41263	0.162129	0.147552
8.41087	0.15523	0.147547
8.3986	0.169799	0.147513
8.39685	0.133397	0.147508
8.38984	0.167431	0.147488
8.38984	0.151269	0.147488
8.38984	0.129213	0.147488
8.37933	0.135867	0.147459
8.37933	0.137796	0.147459
8.37583	0.148949	0.147449
8.37233	0.141994	0.147439
8.36534	0.132822	0.147419
8.36184	0.168434	0.147409
8.35834	0.143964	0.147399
8.35659	0.169575	0.147394
8.35484	0.134722	0.14739
8.35135	0.169299	0.14738
8.34785	0.134407	0.14737
8.33912	0.150377	0.147345
8.33912	0.135494	0.147345
8.33737	0.170608	0.14734
8.31818	0.166226	0.147285
8.30946	0.144572	0.147261
8.30771	0.149002	0.147256
8.30771	0.128397	0.147256
8.29726	0.135276	0.147226
8.28507	0.147977	0.147191
8.27636	0.130209	0.147166
8.27636	0.148748	0.147166
8.26767	0.131214	0.147141
8.26767	0.133396	0.147141
8.26419	0.127563	0.147131
8.26071	0.129344	0.147121
8.25202	0.146196	0.147096
8.24507	0.136944	0.147076
8.2416	0.127508	0.147065
8.22424	0.145967	0.147015
8.22424	0.146401	0.147015
8.22251	0.145226	0.14701
8.21731	0.129339	0.146995
8.21557	0.143892	0.14699
8.20864	0.139815	0.14697
8.20691	0.129215	0.146965
8.20344	0.135474	0.146955
8.19305	0.13773	0.146924
8.17574	0.144338	0.146874
8.15845	0.146363	0.146823
8.15327	0.136606	0.146808
8.15154	0.132948	0.146802
8.15154	0.150898	0.146802
8.14636	0.142683	0.146787
8.14463	0.130387	0.146782
8.13255	0.142517	0.146746
8.13083	0.13494	0.146741
8.12565	0.135376	0.146726
8.12565	0.135348	0.146726
8.12393	0.143404	0.146721
8.12393	0.131686	0.146721
8.12393	0.136464	0.146721
8.1222	0.127233	0.146716
8.1222	0.144008	0.146716
8.11875	0.14446	0.146705
8.11875	0.142117	0.146705
8.10497	0.149802	0.146664
8.10152	0.1278	0.146654
8.09636	0.127398	0.146639
8.09291	0.139309	0.146629
8.08775	0.132087	0.146613
8.07915	0.129355	0.146587
8.07399	0.134248	0.146572
8.07227	0.131856	0.146567
8.07227	0.145741	0.146567
8.07055	0.14008	0.146562
8.06883	0.1325	0.146556
8.06367	0.134048	0.146541
8.05852	0.135142	0.146526
8.05337	0.141513	0.14651
8.05337	0.141919	0.14651
8.0465	0.13163	0.146489
8.04307	0.135882	0.146479
8.03963	0.134021	0.146469
8.03963	0.135459	0.146469
8.03792	0.127512	0.146463
8.03792	0.131973	0.146463
8.03449	0.14163	0.146453
8.03106	0.143015	0.146443
8.02934	0.126555	0.146438
8.02934	0.143171	0.146438
8.01563	0.148348	0.146396
8.00706	0.15323	0.14637
8.00535	0.145241	0.146365
7.99508	0.132986	0.146334
7.99165	0.136725	0.146323
7.98823	0.148038	0.146313
7.98823	0.150783	0.146313
7.98481	0.151212	0.146302
7.97455	0.139218	0.146271
7.97113	0.130114	0.146261
7.96942	0.130002	0.146255
7.96601	0.133909	0.146245
7.9643	0.135229	0.14624
7.95576	0.13204	0.146213
7.94893	0.150532	0.146192
7.9404	0.133984	0.146166
7.93528	0.142916	0.14615
7.93016	0.136227	0.146135
7.92675	0.129625	0.146124
7.92505	0.135582	0.146119
7.91653	0.143179	0.146092
7.91142	0.1551	0.146077
7.90972	0.145442	0.146071
7.90801	0.146924	0.146066
7.90631	0.153934	0.146061
7.90461	0.150116	0.146055
7.8927	0.155284	0.146018
7.88589	0.130069	0.145997
7.88249	0.150754	0.145987
7.88079	0.15129	0.145981
7.87399	0.152331	0.14596
7.8706	0.141026	0.14595
7.8655	0.153337	0.145934
7.85871	0.127667	0.145912
7.85701	0.15216	0.145907
7.84852	0.152606	0.14588
7.84513	0.128799	0.14587
7.84513	0.151059	0.14587
7.83835	0.137644	0.145848
7.83665	0.147193	0.145843
7.83326	0.130273	0.145832
7.82987	0.140004	0.145822
7.8197	0.152306	0.14579
7.8197	0.151439	0.14579
7.81293	0.128663	0.145768
7.81293	0.149701	0.145768
7.81293	0.148398	0.145768
[truncated: 2,689 more rows]

## Sheet: EDF7b
Panel b (whole cell guanidine kinetics)
Guanidine concentration (uM)	Rate of guanidine oxidation normalized with whole cell protein concentration (umol guanidine per mg Protein per h)	Modeled rate of guanidine oxidation normalized with enzyme concentration (umol Guanidine per mg protein per h)
7.97882	0.0903009	0.137018
7.97882	0.0773683	0.137018
7.97673	0.0585883	0.137013
7.97044	0.090891	0.136997
7.95787	0.0863267	0.136967
7.95159	0.0495473	0.136951
7.94113	0.0555012	0.136926
7.93067	0.0784594	0.1369
7.92649	0.0903909	0.13689
7.91186	0.140502	0.136853
7.90977	0.0986962	0.136848
7.90977	0.0926147	0.136848
7.90977	0.088749	0.136848
7.9056	0.111286	0.136838
7.90351	0.0815106	0.136833
7.88264	0.0897339	0.136781
7.88056	0.0893894	0.136776
7.88056	0.0950016	0.136776
7.88056	0.124969	0.136776
7.87639	0.073022	0.136765
7.87222	0.101003	0.136755
7.85555	0.0891057	0.136713
7.85347	0.0950263	0.136708
7.84306	0.0899925	0.136682
7.84306	0.111705	0.136682
7.83889	0.105221	0.136672
7.83681	0.0885785	0.136666
7.83473	0.079642	0.136661
7.82849	0.079982	0.136646
7.82433	0.104537	0.136635
7.82433	0.135094	0.136635
7.81602	0.0809721	0.136614
7.81186	0.077943	0.136604
7.80978	0.0879858	0.136598
7.79317	0.0915993	0.136556
7.78902	0.098274	0.136546
7.78072	0.0948399	0.136525
7.77657	0.121996	0.136514
7.77657	0.11954	0.136514
7.7745	0.123304	0.136509
7.76827	0.109127	0.136493
7.76413	0.094803	0.136482
7.76413	0.118815	0.136482
7.76206	0.084226	0.136477
7.75584	0.108635	0.136461
7.73927	0.0863371	0.136419
7.73513	0.0863708	0.136408
7.73306	0.0973478	0.136403
7.72479	0.122325	0.136382
7.72272	0.11277	0.136376
7.71652	0.141036	0.13636
7.71445	0.12345	0.136355
7.71238	0.0826582	0.13635
7.71031	0.0826304	0.136344
7.71031	0.106189	0.136344
7.70618	0.123476	0.136334
7.70411	0.123928	0.136328
7.70205	0.108482	0.136323
7.69998	0.101284	0.136317
7.69379	0.0931841	0.136301
7.68966	0.120792	0.136291
7.67521	0.0984534	0.136253
7.67521	0.121699	0.136253
7.66902	0.120068	0.136237
7.6649	0.127382	0.136226
7.66077	0.142082	0.136216
7.64635	0.10655	0.136178
7.64429	0.102796	0.136172
7.64429	0.129861	0.136172
7.62988	0.116285	0.136135
7.62988	0.108751	0.136135
7.62782	0.144879	0.136129
7.61959	0.109952	0.136107
7.61753	0.138739	0.136102
7.61547	0.11448	0.136097
7.61342	0.123	0.136091
7.59286	0.105498	0.136037
7.59286	0.112288	0.136037
7.5867	0.126282	0.13602
7.5826	0.111502	0.13601
7.57439	0.105359	0.135988
7.55388	0.137137	0.135933
7.55183	0.141701	0.135927
7.54158	0.10846	0.1359
7.53748	0.133973	0.135889
7.52315	0.14701	0.13585
7.51292	0.104	0.135823
7.50679	0.135724	0.135806
7.5027	0.102709	0.135795
7.50065	0.112624	0.13579
7.49452	0.107812	0.135773
7.48635	0.124066	0.135751
7.48022	0.0999771	0.135734
7.47818	0.145504	0.135729
7.47614	0.111865	0.135723
7.47614	0.109356	0.135723
7.47206	0.140423	0.135712
7.4537	0.116111	0.135662
7.45166	0.143479	0.135656
7.4435	0.112959	0.135634
7.44147	0.139569	0.135628
7.43535	0.133842	0.135612
7.43332	0.141829	0.135606
7.42721	0.146974	0.135589
7.42517	0.113372	0.135584
7.41906	0.127328	0.135567
7.41296	0.112232	0.13555
7.41092	0.139717	0.135544
7.40686	0.098649	0.135533
7.40686	0.14518	0.135533
7.40686	0.147597	0.135533
7.40279	0.148912	0.135522
7.38856	0.11986	0.135482
7.38653	0.150523	0.135477
7.37637	0.108293	0.135448
7.37028	0.145023	0.135431
7.36013	0.147969	0.135403
7.36013	0.145455	0.135403
7.3581	0.116155	0.135397
7.3581	0.144383	0.135397
7.35202	0.133528	0.13538
7.35202	0.135095	0.13538
7.3358	0.135475	0.135335
7.33175	0.138981	0.135323
7.32364	0.103314	0.135301
7.32364	0.145716	0.135301
7.32364	0.140453	0.135301
7.31959	0.151819	0.135289
7.31757	0.141449	0.135283
7.31555	0.122883	0.135278
7.3115	0.16594	0.135266
7.3034	0.137989	0.135243
7.29936	0.106271	0.135232
7.29936	0.140545	0.135232
7.27309	0.122909	0.135157
7.27309	0.124344	0.135157
7.27107	0.143837	0.135151
7.26703	0.131059	0.13514
7.26501	0.140127	0.135134
7.26097	0.135334	0.135123
7.26097	0.134988	0.135123
7.26097	0.150844	0.135123
7.24483	0.167099	0.135076
7.2408	0.133248	0.135065
7.21662	0.135689	0.134995
7.2126	0.154134	0.134983
7.20052	0.141467	0.134948
7.20052	0.175232	0.134948
7.19851	0.154912	0.134943
7.1965	0.15682	0.134937
7.19449	0.116908	0.134931
7.18845	0.137329	0.134913
7.18845	0.146297	0.134913
7.18242	0.163873	0.134896
7.18041	0.119916	0.13489
7.17238	0.107551	0.134867
7.16836	0.169488	0.134855
7.16033	0.132913	0.134831
7.15431	0.127883	0.134814
7.1523	0.168235	0.134808
7.15029	0.156116	0.134802
7.14829	0.117409	0.134796
7.14428	0.138557	0.134784
7.12623	0.151404	0.134731
7.12423	0.145624	0.134725
7.11822	0.180447	0.134707
7.10621	0.166945	0.134672
7.0942	0.105306	0.134636
7.0862	0.173428	0.134612
7.0822	0.173648	0.1346
7.0802	0.150044	0.134594
7.06622	0.133217	0.134552
7.05823	0.106737	0.134529
7.05424	0.119773	0.134517
7.04825	0.106921	0.134499
7.04426	0.158592	0.134487
7.04027	0.176371	0.134475
7.03229	0.150955	0.13445
7.02033	0.114552	0.134414
7.01834	0.115194	0.134408
7.01635	0.155379	0.134402
6.99843	0.113073	0.134348
6.99644	0.119647	0.134342
6.99246	0.157675	0.13433
6.99246	0.116379	0.13433
6.99047	0.12114	0.134324
6.9845	0.117009	0.134305
6.98251	0.137803	0.134299
6.98053	0.0997028	0.134293
6.97258	0.117137	0.134269
6.97059	0.11259	0.134263
6.95668	0.103507	0.13422
6.95271	0.116445	0.134208
6.95073	0.111066	0.134202
6.94874	0.116556	0.134196
6.91503	0.1138	0.134091
6.90711	0.108505	0.134067
6.90711	0.111947	0.134067
6.90711	0.128313	0.134067
6.90513	0.105878	0.134061
6.89523	0.112995	0.13403
6.88534	0.122317	0.133999
6.88336	0.102704	0.133993
6.88336	0.116951	0.133993
6.88336	0.102611	0.133993
6.87743	0.0953953	0.133974
6.87347	0.108259	0.133962
6.86754	0.100118	0.133943
6.86359	0.110765	0.133931
6.85174	0.109549	0.133893
6.83595	0.12575	0.133843
6.83004	0.100719	0.133825
6.82609	0.124487	0.133812
6.82412	0.106415	0.133806
6.81821	0.103494	0.133787
6.80442	0.124371	0.133743
6.79851	0.118943	0.133724
6.79457	0.113003	0.133712
6.77293	0.122968	0.133642
6.77293	0.127135	0.133642
6.76507	0.125107	0.133617
6.75918	0.109593	0.133598
6.75918	0.118514	0.133598
6.75918	0.129204	0.133598
6.75132	0.103415	0.133572
6.74936	0.102873	0.133566
6.74543	0.129605	0.133553
6.73954	0.115247	0.133534
6.73758	0.121726	0.133528
6.73758	0.123995	0.133528
6.72385	0.123156	0.133483
6.71209	0.121475	0.133445
6.70621	0.119001	0.133426
6.70229	0.117054	0.133413
6.70229	0.136696	0.133413
6.69054	0.108443	0.133374
6.68859	0.115929	0.133368
6.68663	0.113494	0.133362
6.67685	0.132468	0.133329
6.67294	0.108757	0.133316
6.67294	0.14267	0.133316
6.67098	0.129383	0.13331
6.66512	0.12894	0.133291
6.66512	0.103023	0.133291
6.65535	0.113368	0.133258
6.65144	0.109989	0.133245
6.64949	0.124486	0.133239
6.63973	0.140447	0.133207
6.63582	0.146155	0.133194
6.62997	0.0989665	0.133174
6.62802	0.10502	0.133168
6.61047	0.121539	0.133109
6.61047	0.10471	0.133109
6.591	0.111404	0.133043
6.58905	0.103754	0.133037
6.58321	0.118353	0.133017
6.58321	0.131916	0.133017
6.57737	0.101513	0.132998
6.57543	0.0986579	0.132991
6.57543	0.116253	0.132991
6.57348	0.110264	0.132984
6.56959	0.135073	0.132971
6.56765	0.0994592	0.132965
6.56765	0.101614	0.132965
6.55405	0.0991275	0.132919
6.55016	0.113885	0.132905
6.54628	0.114963	0.132892
6.52299	0.133822	0.132813
6.52105	0.112274	0.132806
6.51717	0.132784	0.132793
6.51523	0.121865	0.132786
6.51136	0.122446	0.132773
6.51136	0.133525	0.132773
6.50748	0.101948	0.132759
6.50554	0.105629	0.132753
6.5036	0.0964437	0.132746
6.49586	0.136924	0.132719
6.49005	0.107688	0.132699
6.48811	0.139873	0.132693
6.48424	0.11813	0.132679
6.48037	0.118399	0.132666
6.46876	0.082237	0.132626
6.46683	0.140962	0.132619
6.45523	0.0889926	0.132579
6.43785	0.11705	0.132518
6.43785	0.0973956	0.132518
6.43592	0.126441	0.132511
6.43206	0.112203	0.132498
6.43206	0.0997916	0.132498
6.42434	0.0834999	0.13247
6.42241	0.0853764	0.132464
6.42049	0.134049	0.132457
6.40506	0.137135	0.132403
6.40314	0.0799849	0.132396
6.39736	0.127615	0.132375
6.39736	0.128968	0.132375
6.38773	0.117964	0.132341
6.38388	0.0973026	0.132328
6.37618	0.115775	0.1323
6.37426	0.0878672	0.132293
6.36272	0.0965906	0.132252
6.3608	0.135562	0.132245
6.34735	0.132221	0.132197
6.3435	0.0872171	0.132183
6.3435	0.157779	0.132183
6.33966	0.0789525	0.13217
6.32815	0.118221	0.132128
6.32431	0.0984101	0.132114
6.3128	0.179869	0.132073
6.30705	0.0924855	0.132052
6.28215	0.0727982	0.131962
6.28215	0.0866831	0.131962
6.26685	0.126483	0.131906
6.26685	0.167093	0.131906
6.26494	0.0816208	0.131899
6.25538	0.0852963	0.131864
6.25538	0.113017	0.131864
6.242	0.131583	0.131815
6.242	0.14781	0.131815
6.22101	0.14143	0.131737
6.21529	0.142576	0.131716
6.21529	0.15505	0.131716
6.21147	0.141412	0.131702
6.20576	0.0784969	0.13168
6.20194	0.147713	0.131666
6.20004	0.146511	0.131659
6.19432	0.156345	0.131638
6.18671	0.127859	0.131609
6.1848	0.0770732	0.131602
6.1848	0.143024	0.131602
6.17909	0.138018	0.131581
6.17529	0.176176	0.131567
6.16578	0.157654	0.131531
6.16387	0.115047	0.131524
6.16197	0.137359	0.131517
6.16007	0.170021	0.131509
6.15817	0.134067	0.131502
6.15817	0.15506	0.131502
6.15627	0.15217	0.131495
6.15247	0.145435	0.131481
6.14107	0.150529	0.131438
6.14107	0.14672	0.131438
6.13917	0.147776	0.13143
6.13348	0.150216	0.131409
6.13158	0.146383	0.131402
6.12968	0.177685	0.131394
6.12588	0.14006	0.13138
6.10502	0.150421	0.131301
6.09744	0.145157	0.131272
6.09555	0.154048	0.131264
6.09365	0.0972864	0.131257
6.09176	0.172307	0.13125
6.0804	0.145671	0.131206
6.07472	0.21393	0.131184
6.06527	0.137313	0.131148
6.05203	0.200517	0.131097
6.05014	0.142047	0.131089
6.04825	0.17718	0.131082
6.04636	0.181733	0.131075
6.03692	0.1681	0.131038
6.03503	0.15561	0.131031
6.02559	0.140615	0.130994
6.02371	0.147276	0.130986
6.01239	0.216707	0.130942
6.0105	0.167839	0.130935
6.00862	0.151007	0.130927
6.00673	0.222803	0.13092
5.9992	0.140099	0.13089
5.98789	0.15718	0.130846
5.98413	0.214982	0.130831
5.97848	0.190215	0.130809
5.96907	0.126416	0.130771
5.95779	0.161914	0.130727
5.95215	0.208514	0.130704
5.95027	0.185319	0.130697
5.94839	0.16779	0.130689
5.94464	0.142584	0.130674
5.94088	0.171209	0.130659
5.92586	0.194594	0.130599
5.90711	0.21373	0.130524
5.90148	0.140023	0.130501
5.89774	0.223578	0.130486
5.89399	0.17156	0.130471
5.88837	0.207775	0.130448
5.87901	0.220355	0.13041
5.87714	0.216737	0.130402
5.87527	0.193225	0.130395
5.87527	0.126783	0.130395
5.8734	0.200275	0.130387
5.8734	0.18497	0.130387
5.86404	0.150241	0.130349
5.85843	0.110261	0.130326
5.84909	0.217232	0.130288
5.84535	0.204357	0.130272
5.83975	0.135405	0.130249
5.83601	0.21944	0.130234
5.83601	0.207779	0.130234
5.83041	0.220635	0.130211
5.82855	0.136657	0.130203
5.82668	0.124167	0.130196
5.82481	0.211039	0.130188
5.82295	0.114663	0.13018
5.82108	0.206548	0.130172
5.80616	0.113074	0.130111
5.8043	0.178368	0.130103
5.80244	0.210406	0.130095
5.80244	0.207728	0.130095
5.80057	0.129643	0.130087
5.80057	0.104698	0.130087
5.77636	0.0978712	0.129987
5.77264	0.152434	0.129971
5.76892	0.210044	0.129955
5.75219	0.130354	0.129885
5.75033	0.113401	0.129877
5.74661	0.136789	0.129862
5.73918	0.0977564	0.12983
5.73547	0.112853	0.129814
5.70023	0.0917994	0.129665
5.66876	0.130072	0.129529
5.66691	0.12421	0.129521
5.66506	0.141319	0.129513
5.66321	0.12392	0.129505
5.65581	0.0865791	0.129473
5.65212	0.0983512	0.129457
5.64288	0.0881491	0.129417
5.63734	0.0992303	0.129393
5.63734	0.140749	0.129393
5.62626	0.144947	0.129345
5.62257	0.0993515	0.129329
5.61335	0.120977	0.129289
5.61151	0.100056	0.12928
5.61151	0.144409	0.12928
5.60414	0.125733	0.129248
5.60045	0.104482	0.129232
5.59492	0.0925401	0.129208
5.58756	0.122998	0.129175
5.58572	0.139852	0.129167
5.58387	0.0984147	0.129159
5.57099	0.140575	0.129102
5.55628	0.102386	0.129036
5.55261	0.145133	0.12902
5.54158	0.113018	0.128971
5.52873	0.0731835	0.128913
5.52323	0.0888564	0.128888
5.51406	0.0849976	0.128847
5.51039	0.128902	0.12883
5.51039	0.0989255	0.12883
5.4994	0.103151	0.128781
5.49573	0.111561	0.128764
5.49573	0.0773779	0.128764
5.49024	0.140039	0.128739
5.49024	0.158377	0.128739
5.47925	0.0754472	0.128689
5.47011	0.0900701	0.128648
5.46828	0.141076	0.128639
5.46828	0.0824351	0.128639
5.46279	0.0876254	0.128614
5.45914	0.085069	0.128597
5.45548	0.0820793	0.128581
5.45183	0.108043	0.128564
5.45	0.0825408	0.128555
5.44634	0.0816277	0.128539
5.44634	0.100061	0.128539
5.44269	0.0737015	0.128522
5.43721	0.14602	0.128496
5.43356	0.0938436	0.12848
5.42444	0.0893408	0.128437
5.41897	0.0750376	0.128412
5.38799	0.0698396	0.128268
5.38617	0.145191	0.128259
5.37889	0.146389	0.128225
5.37525	0.0702649	0.128208
5.37161	0.131376	0.128191
5.36616	0.130135	0.128165
5.34617	0.141203	0.128071
5.34435	0.125251	0.128062
5.33346	0.0979531	0.12801
5.32439	0.153196	0.127967
5.31532	0.14333	0.127924
5.31532	0.114086	0.127924
5.30988	0.153863	0.127898
5.30807	0.11183	0.127889
5.2972	0.138163	0.127837
5.28995	0.0599659	0.127802
5.28452	0.0604671	0.127776
5.2809	0.0853431	0.127758
5.27729	0.157993	0.127741
5.27548	0.159576	0.127732
5.26282	0.152529	0.12767
5.2592	0.0694879	0.127653
5.24656	0.143152	0.127591
5.23392	0.112802	0.127529
5.23031	0.152549	0.127512
5.22129	0.143856	0.127467
5.22129	0.113946	0.127467
5.21949	0.169849	0.127458
5.21048	0.127117	0.127414
5.21048	0.109989	0.127414
5.20507	0.154935	0.127387
5.20507	0.124784	0.127387
5.20327	0.120749	0.127378
5.20147	0.119942	0.127369
5.19246	0.0776941	0.127325
5.19066	0.110593	0.127316
5.18886	0.144353	0.127307
5.18706	0.134644	0.127298
5.18706	0.141964	0.127298
5.17986	0.0621318	0.127262
5.17267	0.138766	0.127226
5.16907	0.0681182	0.127208
5.16728	0.138535	0.127199
5.16548	0.145794	0.12719
5.15829	0.138573	0.127154
5.14931	0.111485	0.127109
5.14751	0.108837	0.1271
5.13674	0.0882451	0.127046
5.13315	0.169105	0.127027
5.12956	0.119013	0.127009
5.11701	0.124525	0.126946
5.11522	0.122094	0.126936
5.11343	0.157452	0.126927
5.10984	0.122189	0.126909
5.10805	0.148101	0.1269
5.10268	0.105362	0.126873
5.10268	0.110081	0.126873
5.09193	0.121012	0.126818
5.08656	0.155134	0.12679
5.08477	0.100311	0.126781
5.07046	0.10829	0.126707
5.06868	0.102396	0.126698
5.0651	0.170887	0.126679
5.06331	0.162483	0.12667
5.0526	0.154579	0.126615
5.03831	0.115076	0.12654
5.03118	0.114356	0.126503
5.03118	0.157388	0.126503
5.03118	0.149023	0.126503
5.02404	0.114928	0.126466
5.00444	0.147362	0.126363
4.99732	0.117415	0.126325
4.99732	0.144329	0.126325
4.98842	0.119924	0.126278
4.98842	0.119378	0.126278
4.98664	0.160267	0.126269
4.97952	0.154755	0.126231
4.97775	0.164483	0.126222
4.96708	0.157421	0.126165
4.96175	0.162291	0.126137
4.95997	0.167783	0.126127
4.95997	0.146395	0.126127
4.9582	0.158622	0.126118
4.95287	0.141182	0.126089
4.94932	0.156977	0.12607
4.94754	0.158327	0.126061
4.93157	0.168659	0.125975
4.92625	0.142332	0.125946
4.92448	0.158115	0.125936
4.92448	0.155271	0.125936
4.92271	0.173139	0.125927
4.92093	0.163852	0.125917
4.90499	0.131853	0.125831
4.90322	0.13562	0.125821
4.88906	0.155765	0.125744
4.88729	0.16184	0.125734
4.88198	0.138865	0.125705
4.88021	0.129866	0.125696
4.87314	0.144146	0.125657
4.87137	0.145971	0.125647
4.85901	0.143191	0.125579
4.82196	0.14249	0.125373
4.82196	0.139555	0.125373
4.81843	0.140254	0.125354
4.80082	0.160385	0.125255
4.7973	0.118847	0.125235
4.7973	0.138053	0.125235
4.79026	0.158742	0.125195
4.7885	0.137838	0.125185
4.78675	0.137709	0.125176
4.77971	0.151991	0.125136
4.77971	0.141596	0.125136
4.77795	0.149267	0.125126
4.76565	0.14085	0.125056
4.7639	0.143297	0.125046
4.75161	0.160611	0.124976
4.7481	0.13928	0.124956
4.74459	0.148486	0.124936
4.74108	0.135935	0.124916
4.73056	0.150647	0.124855
4.72355	0.143313	0.124815
4.72004	0.131964	0.124795
4.71479	0.136165	0.124764
4.70603	0.151292	0.124713
4.69553	0.152146	0.124652
4.69378	0.143488	0.124642
4.69378	0.149651	0.124642
4.69203	0.148208	0.124632
4.68504	0.139732	0.124591
4.67979	0.14692	0.124561
4.67805	0.156709	0.12455
4.6728	0.143902	0.12452
4.65534	0.150792	0.124417
4.64836	0.153739	0.124376
4.64662	0.140448	0.124365
4.63964	0.130039	0.124324
4.63964	0.143911	0.124324
4.6379	0.132496	0.124314
4.6379	0.139503	0.124314
4.63441	0.150229	0.124293
4.63267	0.153108	0.124283
4.61699	0.156879	0.124189
4.61699	0.135267	0.124189
4.59958	0.141638	0.124085
4.59262	0.132498	0.124043
4.58741	0.137755	0.124011
4.58741	0.143509	0.124011
4.57177	0.158891	0.123917
4.57177	0.140237	0.123917
4.56656	0.136137	0.123885
4.56482	0.137248	0.123874
4.56309	0.148785	0.123864
4.55788	0.137208	0.123832
4.54053	0.136766	0.123726
4.5388	0.140453	0.123715
4.52667	0.147592	0.123641
4.52494	0.132025	0.12363
4.52147	0.137124	0.123609
4.51455	0.136711	0.123566
4.50762	0.129691	0.123523
4.49206	0.12326	0.123426
4.4886	0.146944	0.123405
4.48687	0.145084	0.123394
4.47823	0.146006	0.12334
4.46787	0.130453	0.123275
4.46787	0.15034	0.123275
4.43683	0.148411	0.123078
4.4351	0.136319	0.123068
4.42821	0.130611	0.123024
4.42821	0.124724	0.123024
4.4196	0.143397	0.122969
4.4196	0.115673	0.122969
4.41788	0.131513	0.122958
4.41272	0.132301	0.122925
4.41272	0.135693	0.122925
4.40928	0.134459	0.122903
4.40928	0.125239	0.122903
4.40756	0.139388	0.122891
4.40756	0.118656	0.122891
4.4024	0.115698	0.122858
4.40068	0.139652	0.122847
4.39552	0.126784	0.122814
4.37662	0.127045	0.122692
4.37147	0.122313	0.122658
4.36632	0.116905	0.122625
4.36289	0.129089	0.122602
4.35946	0.127691	0.12258
4.34917	0.116073	0.122513
4.33717	0.135976	0.122434
4.33203	0.133887	0.1224
4.32861	0.13322	0.122377
4.32347	0.123357	0.122343
4.31492	0.130055	0.122287
4.31321	0.127853	0.122275
4.31321	0.114409	0.122275
4.3115	0.126995	0.122264
4.29782	0.118181	0.122173
4.29269	0.134257	0.122139
4.28757	0.121463	0.122104
4.28757	0.102768	0.122104
4.28073	0.116033	0.122059
4.27561	0.116721	0.122024
4.27049	0.126537	0.12199
4.26367	0.113845	0.121944
4.25855	0.11333	0.121909
4.25173	0.119549	0.121863
4.25003	0.123798	0.121851
4.24662	0.119121	0.121828
4.24662	0.113942	0.121828
4.24151	0.125045	0.121793
4.2364	0.105656	0.121758
4.23129	0.112951	0.121723
4.22278	0.114575	0.121665
4.21938	0.115533	0.121642
4.21088	0.132352	0.121583
4.20577	0.10357	0.121548
4.20408	0.112586	0.121536
4.19218	0.115349	0.121454
4.18878	0.128942	0.121431
4.17181	0.107512	0.121312
4.17181	0.104555	0.121312
4.15486	0.128054	0.121194
4.15316	0.104157	0.121182
4.14977	0.103512	0.121158
4.143	0.0996293	0.12111
4.13792	0.12041	0.121074
4.13453	0.109701	0.12105
4.12945	0.117634	0.121014
4.12945	0.135929	0.121014
4.10409	0.113911	0.120833
4.09733	0.114778	0.120785
4.08552	0.112821	0.1207
4.08214	0.101621	0.120676
4.08214	0.123606	0.120676
4.07202	0.114835	0.120602
4.06022	0.110309	0.120517
4.05685	0.134358	0.120492
4.05348	0.111871	0.120468
4.03496	0.114549	0.120332
4.02655	0.107881	0.12027
4.02655	0.113364	0.12027
4.02655	0.116932	0.12027
4.02318	0.113883	0.120245
4.01814	0.119309	0.120208
4.01646	0.0961242	0.120196
4.01646	0.0973957	0.120196
4.01478	0.114398	0.120183
4.01478	0.122217	0.120183
4.00974	0.104221	0.120146
4.00806	0.109515	0.120133
4.00638	0.0966247	0.120121
3.99294	0.117742	0.120021
3.98791	0.129356	0.119983
3.98288	0.127942	0.119946
3.9812	0.112293	0.119933
3.96443	0.112413	0.119807
3.95271	0.119253	0.119718
3.94099	0.135037	0.119629
3.93932	0.116708	0.119617
3.92594	0.127546	0.119514
3.91758	0.122643	0.11945
3.91591	0.134584	0.119437
3.91424	0.137113	0.119425
3.90756	0.117947	0.119373
3.90589	0.116388	0.11936
3.89921	0.130834	0.119309
3.89421	0.131488	0.11927
3.89254	0.126938	0.119257
3.88586	0.126609	0.119205
3.88253	0.128468	0.119179
3.87753	0.105081	0.11914
3.87253	0.113689	0.119101
3.8692	0.112627	0.119075
3.86586	0.116935	0.119049
3.8642	0.128929	0.119036
3.86087	0.110719	0.11901
3.85587	0.124108	0.118971
3.85421	0.131547	0.118958
3.84422	0.137113	0.118879
3.84256	0.114322	0.118866
3.84256	0.109287	0.118866
3.83923	0.133803	0.118839
3.83923	0.125437	0.118839
3.83923	0.124203	0.118839
3.83258	0.0984453	0.118787
3.81763	0.113123	0.118668
3.81431	0.114806	0.118641
3.81264	0.118743	0.118628
3.79605	0.158066	0.118495
3.78278	0.12434	0.118388
3.78113	0.130841	0.118374
3.77781	0.118077	0.118347
3.75298	0.124752	0.118145
3.74967	0.0992815	0.118118
3.74636	0.145336	0.118091
3.74305	0.160587	0.118064
3.72322	0.105231	0.1179
3.71662	0.160787	0.117845
3.71497	0.122294	0.117831
3.71167	0.160609	0.117804
3.70177	0.145475	0.117721
3.70012	0.146066	0.117708
3.69517	0.0932935	0.117666
3.68693	0.164023	0.117597
3.68693	0.154242	0.117597
3.68034	0.135241	0.117542
3.68034	0.139198	0.117542
3.67704	0.149408	0.117514
3.67375	0.152154	0.117486
3.6721	0.10151	0.117472
3.66552	0.164895	0.117416
3.65894	0.104511	0.117361
3.65894	0.149777	0.117361
3.654	0.11281	0.117319
3.65071	0.139467	0.117291
3.64907	0.146542	0.117277
3.63592	0.161734	0.117164
3.63264	0.124836	0.117136
3.6195	0.140987	0.117023
3.61622	0.14041	0.116994
3.61294	0.141933	0.116966
3.60638	0.141937	0.116909
3.59326	0.154125	0.116795
3.58835	0.146735	0.116752
3.58343	0.133669	0.116709
3.57852	0.141735	0.116666
3.57525	0.140086	0.116637
3.57525	0.137973	0.116637
3.57034	0.150927	0.116594
3.5687	0.141104	0.116579
3.56216	0.133266	0.116522
3.55562	0.160772	0.116464
3.54091	0.147883	0.116333
3.53928	0.134067	0.116318
3.53764	0.137675	0.116304
3.53438	0.0923169	0.116275
3.52458	0.141995	0.116187
3.52132	0.136492	0.116158
3.5148	0.145787	0.116099
3.51317	0.135576	0.116084
3.50664	0.125417	0.116025
3.49687	0.140343	0.115937
3.49198	0.142789	0.115892
3.49198	0.116195	0.115892
3.48384	0.123518	0.115818
3.47408	0.0932032	0.115729
3.47082	0.129491	0.115699
3.47082	0.118903	0.115699
3.45944	0.142776	0.115594
3.45782	0.127462	0.115579
3.45457	0.110216	0.115549
3.44969	0.138588	0.115504
3.44969	0.119974	0.115504
3.4432	0.118656	0.115444
3.4221	0.135488	0.115247
3.41886	0.13161	0.115217
3.41886	0.104148	0.115217
3.41724	0.12884	0.115201
3.40427	0.120493	0.115079
3.38646	0.133488	0.114911
3.38485	0.0789383	0.114895
3.38323	0.132915	0.11488
3.36867	0.110451	0.114741
3.36706	0.0772722	0.114725
3.35898	0.0984969	0.114648
3.35413	0.110693	0.114601
3.3509	0.115803	0.11457
3.3509	0.0811463	0.11457
3.34122	0.0953523	0.114476
3.32509	0.0978483	0.114319
3.31864	0.120859	0.114256
3.31542	0.117439	0.114224
3.31542	0.0747943	0.114224
3.30737	0.0916869	0.114145
3.30415	0.120819	0.114114
3.2961	0.120417	0.114034
3.29449	0.119034	0.114018
3.29449	0.0970291	0.114018
3.29127	0.119509	0.113986
3.28966	0.113967	0.113971
3.28805	0.0756418	0.113955
3.28323	0.0718487	0.113907
3.28001	0.0764608	0.113875
3.26234	0.122327	0.113698
3.25752	0.0734446	0.11365
3.25271	0.0959231	0.113601
3.24789	0.076846	0.113553
3.24629	0.113984	0.113536
3.23667	0.0733992	0.113439
3.23667	0.0919011	0.113439
3.23186	0.0665703	0.11339
3.22865	0.0789174	0.113357
3.22865	0.0564043	0.113357
3.21584	0.0677406	0.113227
3.20943	0.0800747	0.113161
3.20783	0.072948	0.113144
3.20783	0.0734683	0.113144
3.19823	0.0754972	0.113046
3.19183	0.0757563	0.112979
3.17425	0.0748482	0.112797
3.17266	0.0759401	0.11278
3.16627	0.0741335	0.112713
3.15989	0.11095	0.112646
3.11686	0.105643	0.11219
3.10572	0.0692991	0.112071
3.10572	0.0518852	0.112071
3.09141	0.067215	0.111916
3.08029	0.0671796	0.111796
3.08029	0.0730134	0.111796
3.0787	0.0479505	0.111778
3.07553	0.109581	0.111744
3.07553	0.133987	0.111744
3.07077	0.105353	0.111692
3.05332	0.0884276	0.1115
3.05332	0.106885	0.1115
3.05173	0.113232	0.111483
3.04856	0.0850752	0.111448
3.04381	0.085397	0.111395
3.04222	0.109876	0.111378
3.04064	0.0779825	0.11136
3.03589	0.0887038	0.111307
3.01689	0.109245	0.111096
3.01373	0.134745	0.11106
3.01057	0.0919558	0.111025
3.00266	0.0976587	0.110936
2.99476	0.105502	0.110846
2.98687	0.108015	0.110757
2.98529	0.110432	0.110739
2.97898	0.0721795	0.110667
2.97424	0.0803948	0.110613
2.97267	0.103952	0.110595
2.97267	0.114702	0.110595
2.96163	0.104832	0.110469
2.95847	0.103418	0.110432
2.9569	0.108646	0.110414
2.95532	0.106297	0.110396
2.9506	0.103076	0.110341
2.94902	0.0597485	0.110323
2.94587	0.0495738	0.110287
2.94115	0.074136	0.110232
2.94115	0.105831	0.110232
2.93013	0.103119	0.110104
2.92856	0.100627	0.110085
2.92227	0.119518	0.110012
2.92069	0.0933933	0.109993
2.91912	0.13277	0.109975
2.90498	0.137077	0.109809
2.90341	0.11679	0.10979
2.90184	0.116848	0.109772
2.89241	0.135382	0.10966
2.88928	0.122042	0.109623
2.88771	0.124037	0.109604
2.88614	0.115236	0.109585
2.883	0.0931916	0.109548
2.87986	0.0990542	0.10951
2.87516	0.123344	0.109454
2.87359	0.104317	0.109435
2.86419	0.101154	0.109322
2.86419	0.10037	0.109322
2.85792	0.095016	0.109247
2.85479	0.114462	0.109209
2.85322	0.133127	0.10919
2.85009	0.137513	0.109152
2.84539	0.137391	0.109095
2.83601	0.1069	0.108981
2.82975	0.103521	0.108905
2.82819	0.116097	0.108885
2.82506	0.0886087	0.108847
2.82194	0.0957935	0.108809
2.81725	0.109257	0.108751
2.81256	0.0995288	0.108693
2.811	0.123619	0.108674
2.80944	0.109306	0.108655
2.80944	0.0906927	0.108655
2.80788	0.0855312	0.108636
2.80788	0.13024	0.108636
2.78603	0.104779	0.108364
2.77668	0.12939	0.108247
2.76578	0.0953505	0.10811
2.76266	0.114734	0.10807
2.75488	0.116999	0.107972
2.73932	0.115001	0.107773
2.72378	0.142032	0.107574
2.72223	0.0914926	0.107554
2.72068	0.0998591	0.107534
2.71292	0.125141	0.107434
2.70826	0.0983904	0.107373
2.70826	0.114922	0.107373
2.69895	0.0991508	0.107252
2.6912	0.113152	0.107151
2.6881	0.116473	0.10711
2.685	0.091428	0.107069
2.68035	0.104526	0.107008
2.67571	0.138416	0.106947
2.67261	0.101131	0.106906
2.66487	0.0891396	0.106804
2.65559	0.11884	0.10668
2.65095	0.105482	0.106618
2.64477	0.165539	0.106535
2.64013	0.0994273	0.106473
2.63086	0.143153	0.106348
2.62932	0.118717	0.106328
2.62777	0.114436	0.106307
2.6216	0.110654	0.106223
2.61543	0.201519	0.106139
2.59847	0.195079	0.105908
2.59385	0.115217	0.105844
2.59231	0.0806497	0.105823
2.59231	0.167452	0.105823
2.58768	0.191679	0.105759
2.5846	0.0952538	0.105717
2.58153	0.116366	0.105674
2.58153	0.128362	0.105674
2.57537	0.109206	0.105589
2.5646	0.137191	0.105439
2.53541	0.156777	0.105028
2.53388	0.104581	0.105006
2.52774	0.0892498	0.104919
2.52774	0.116202	0.104919
2.52774	0.164684	0.104919
2.52774	0.208343	0.104919
2.52007	0.169901	0.10481
2.51547	0.140093	0.104744
2.51394	0.128911	0.104722
2.51394	0.172698	0.104722
2.50781	0.185731	0.104634
2.50168	0.201829	0.104546
2.49861	0.200091	0.104501
2.49402	0.20637	0.104435
2.48331	0.176316	0.104279
2.48025	0.14686	0.104235
2.47566	0.206165	0.104168
2.46954	0.116152	0.104078
2.45885	0.190597	0.103921
2.45274	0.158124	0.10383
2.45274	0.180321	0.10383
2.44511	0.199158	0.103717
2.439	0.21181	0.103626
2.42985	0.188802	0.103489
2.42833	0.196715	0.103467
2.4268	0.21195	0.103444
2.41918	0.202378	0.103329
2.41918	0.203988	0.103329
2.39939	0.211906	0.103029
2.39786	0.200493	0.103006
2.39482	0.186813	0.10296
2.39482	0.173112	0.10296
2.3857	0.200655	0.10282
2.38418	0.203914	0.102797
2.38418	0.203315	0.102797
2.37962	0.204691	0.102726
2.37658	0.189231	0.10268
2.37202	0.205013	0.102609
2.35835	0.203971	0.102397
2.35683	0.19965	0.102373
2.35228	0.201672	0.102302
2.35076	0.193884	0.102279
2.34166	0.191119	0.102136
2.34015	0.210747	0.102112
2.32045	0.206771	0.101801
2.31439	0.199578	0.101704
2.31137	0.207724	0.101656
2.31137	0.185292	0.101656
2.31137	0.163345	0.101656
2.30229	0.20954	0.10151
2.29927	0.201901	0.101462
2.28868	0.201325	0.101291
2.28717	0.1634	0.101267
2.28113	0.153065	0.101169
2.26905	0.206912	0.100972
2.25698	0.206168	0.100774
2.25698	0.141559	0.100774
2.24944	0.156811	0.100649
2.24794	0.202505	0.100624
2.24492	0.210378	0.100574
2.24191	0.1226	0.100524
2.2404	0.201027	0.100499
2.23889	0.212987	0.100474
2.23287	0.202353	0.100374
2.22835	0.196887	0.100298
2.21932	0.174514	0.100147
2.21932	0.117876	0.100147
2.21331	0.149007	0.100045
2.20579	0.148672	0.0999183
2.19227	0.197239	0.0996881
2.18776	0.0837744	0.0996111
2.17725	0.207943	0.0994306
2.17425	0.12977	0.0993789
2.15776	0.205368	0.0990929
2.15327	0.18127	0.0990144
2.15327	0.126283	0.0990144
2.15027	0.158626	0.0989621
2.14578	0.125731	0.0988833
2.14428	0.180349	0.0988571
2.14128	0.132211	0.0988044
2.13081	0.109471	0.0986196
2.12931	0.142961	0.0985931
2.12632	0.115415	0.0985401
2.10241	0.144109	0.0981129
2.09495	0.143142	0.0979783
2.09495	0.104677	0.0979783
2.07555	0.107921	0.0976259
2.07108	0.0930017	0.0975441
2.06363	0.0975547	0.0974072
2.05917	0.107339	0.0973249
2.05172	0.118229	0.0971872
2.03833	0.106651	0.096938
2.03833	0.0698787	0.096938
2.03684	0.102753	0.0969102
2.0309	0.105424	0.0967988
2.0309	0.102243	0.0967988
1.99971	0.101858	0.096208
1.99823	0.114453	0.0961797
1.99526	0.114916	0.0961228
1.99081	0.104046	0.0960374
1.99081	0.0603793	0.0960374
1.97748	0.101025	0.09578
1.97599	0.100238	0.0957512
1.93901	0.0667638	0.0950256
1.93014	0.0593134	0.0948493
1.91686	0.0697933	0.0945831
1.91391	0.0546757	0.0945237
1.91391	0.0659486	0.0945237
1.88296	0.0708087	0.093894
1.87854	0.0532535	0.0938032
1.86236	0.0756185	0.0934681
1.85648	0.0528724	0.0933456
1.84913	0.0706412	0.0931917
1.84325	0.0671173	0.0930682
1.83591	0.0650765	0.0929133
1.83444	0.0687535	0.0928822
1.83004	0.0751808	0.0927888
1.82857	0.0786792	0.0927576
1.82857	0.0812032	0.0927576
1.82711	0.0622506	0.0927264
1.81684	0.0546058	0.0925073
1.81098	0.0852748	0.0923815
1.80219	0.0805643	0.092192
1.79926	0.0557039	0.0921286
1.79487	0.0796955	0.0920333
1.79487	0.0638318	0.0920333
1.78608	0.0580667	0.091842
1.78462	0.0763093	0.09181
1.77877	0.0724376	0.0916819
1.77585	0.0619797	0.0916176
1.77438	0.0608721	0.0915855
1.77438	0.056864	0.0915855
1.77146	0.0768685	0.091521
1.77	0.0645663	0.0914888
1.76269	0.0496265	0.0913272
1.75977	0.0635231	0.0912623
1.75831	0.062097	0.0912298
1.74517	0.0606071	0.0909364
1.73642	0.0647921	0.0907395
1.73496	0.0632274	0.0907065
1.73496	0.0631638	0.0907065
1.73058	0.0617569	0.0906076
1.72767	0.0584441	0.0905415
1.72184	0.0602486	0.090409
1.72038	0.0571999	0.0903758
1.71747	0.0525659	0.0903093
1.7131	0.0605017	0.0902094
1.70728	0.0609444	0.0900757
1.70582	0.0566486	0.0900422
1.70291	0.0584505	0.0899752
1.70145	0.062185	0.0899416
1.7	0.057742	0.089908
1.7	0.0592223	0.089908
1.69418	0.0580968	0.0897733
1.67819	0.0608885	0.0894003
1.67674	0.057687	0.0893663
1.67383	0.0586682	0.089298
1.66802	0.0541594	0.0891612
1.66657	0.0603239	0.0891269
1.66221	0.0628639	0.0890238
1.64046	0.0526133	0.0885045
1.63466	0.0614915	0.0883648
1.63176	0.0596085	0.0882948
1.63032	0.0620913	0.0882598
1.61873	0.0692762	0.0879782
1.61729	0.058707	0.0879429
1.61439	0.0522306	0.0878721
1.60861	0.0486444	0.0877302
1.59993	0.0593937	0.0875164
1.59704	0.0516426	0.0874449
1.58404	0.0416935	0.0871214
1.57537	0.0536342	0.0869043
1.57393	0.0529172	0.086868
1.57249	0.0403556	0.0868317
1.5696	0.0515744	0.0867589
1.56816	0.0453489	0.0867225
1.56528	0.0562735	0.0866495
1.55951	0.0466202	0.0865032
1.55662	0.0525414	0.0864298
1.55086	0.0497835	0.0862827
1.52926	0.0422967	0.0857262
1.52782	0.0380454	0.0856889
1.51919	0.0502964	0.0854639
1.51919	0.0667268	0.0854639
1.51057	0.0543586	0.0852377
1.50913	0.0546002	0.0851999
1.49046	0.0406804	0.0847051
1.49046	0.0554375	0.0847051
1.48903	0.0485963	0.0846667
1.48616	0.0724661	0.08459
1.48472	0.0604886	0.0845516
1.47755	0.0814696	0.084359
1.46465	0.0800879	0.0840099
1.45462	0.0686145	0.0837364
1.45319	0.0707969	0.0836972
1.45176	0.0434887	0.083658
1.44746	0.0740629	0.08354
1.44317	0.0432675	0.0834217
1.44174	0.0769358	0.0833822
1.43745	0.0895172	0.0832634
1.43459	0.0820866	0.083184
1.42601	0.056629	0.082945
1.4203	0.0635933	0.0827849
1.41744	0.0749435	0.0827047
1.41458	0.0629695	0.0826243
1.40887	0.0627993	0.0824629
1.40316	0.065601	0.082301
1.39888	0.0709882	0.0821792
1.39745	0.0693266	0.0821385
1.39175	0.0770834	0.0819753
1.39032	0.0642224	0.0819344
1.3889	0.071788	0.0818935
1.38605	0.0761591	0.0818115
1.38605	0.0724626	0.0818115
1.38462	0.0670542	0.0817705
1.38035	0.0810124	0.0816471
1.37607	0.0649142	0.0815234
1.3718	0.0675496	0.0813993
1.36468	0.0718005	0.0811917
1.35188	0.0736081	0.0808154
1.34903	0.0759898	0.0807314
1.33908	0.0723384	0.0804359
1.33482	0.0713375	0.0803086
1.33198	0.0783552	0.0802236
1.32772	0.0654047	0.0800957
1.32204	0.0703447	0.0799246
1.3192	0.0673632	0.0798388
1.31211	0.0634983	0.0796236
1.31069	0.0711126	0.0795804
1.3036	0.0657057	0.0793639
1.3036	0.0655368	0.0793639
1.29651	0.074204	0.0791463
1.29368	0.0653017	0.0790589
1.29084	0.0691564	0.0789714
1.28801	0.061942	0.0788838
1.28659	0.0680923	0.0788398
1.28093	0.0739519	0.0786638
1.26537	0.0706224	0.078176
1.2583	0.0720447	0.0779525
1.2583	0.0775663	0.0779525
1.25547	0.0846427	0.0778627
1.25406	0.0654547	0.0778178
1.24558	0.0733037	0.0775473
1.2357	0.0648339	0.0772296
1.23429	0.0718046	0.0771841
1.23429	0.047447	0.0771841
1.23006	0.0510657	0.0770471
1.22441	0.0605066	0.0768638
1.21595	0.0664662	0.0765875
1.21595	0.0658165	0.0765875
1.20891	0.0806739	0.0763559
1.2075	0.0696837	0.0763095
1.20468	0.0657722	0.0762164
1.20187	0.0881795	0.0761232
1.19905	0.0583126	0.0760297
1.19201	0.0678273	0.0757953
1.1892	0.0671137	0.0757012
1.18357	0.0583189	0.0755124
1.17935	0.0653219	0.0753703
1.16951	0.066176	0.075037
1.16389	0.0690129	0.0748455
1.15547	0.0612499	0.0745566
1.15266	0.0624609	0.07446
1.14985	0.0659794	0.0743631
1.14705	0.0465795	0.074266
1.13723	0.0413871	0.0739246
1.12041	0.0463452	0.0733336
1.11901	0.058561	0.073284
1.11481	0.0664803	0.0731349
1.10781	0.0482718	0.0728853
1.10501	0.0692886	0.0727851
1.10082	0.0604643	0.0726344
1.09522	0.0660294	0.0724328
1.09522	0.0670525	0.0724328
1.09103	0.0505504	0.072281
1.07147	0.0483123	0.071566
1.06868	0.0494072	0.071463
1.05473	0.0502464	0.0709446
1.05194	0.0516723	0.0708403
1.04915	0.0714347	0.0707357
1.04776	0.0490353	0.0706833
1.04636	0.0502683	0.0706309
1.04636	0.0426397	0.0706309
1.04636	0.0490373	0.0706309
1.03661	0.04882	0.0702623
1.03383	0.043565	0.0701564
1.03243	0.0479153	0.0701034
1.02408	0.0559837	0.0697842
0.999054	0.0420559	0.0688137
0.987943	0.0561311	0.0683761
0.985167	0.0700345	0.0682661
0.983779	0.0526764	0.068211
0.983779	0.0596715	0.068211
0.981004	0.063964	0.0681007
0.965748	0.0439468	0.0674893
0.960204	0.0493136	0.0672651
0.957433	0.0685869	0.0671526
0.950507	0.0517281	0.0668703
0.939433	0.0598869	0.0664152
0.939433	0.061724	0.0664152
0.932516	0.0464211	0.0661287
0.931133	0.0698313	0.0660713
0.931133	0.0678348	0.0660713
0.928367	0.064493	0.0659561
0.926984	0.0472481	0.0658984
0.926984	0.0665075	0.0658984
0.917309	0.0507524	0.0654927
0.917309	0.0700276	0.0654927
0.914546	0.069366	0.0653762
0.911783	0.0713299	0.0652594
0.911783	0.0649754	0.0652594
0.909021	0.0547343	0.0651424
0.90626	0.0469405	0.0650251
0.904879	0.0702509	0.0649663
0.900738	0.0685915	0.0647897
0.896598	0.0678675	0.0646124
0.893839	0.0680187	0.0644938
0.886943	0.0629751	0.0641963
0.881428	0.0587959	0.0639571
0.875915	0.0673823	0.0637167
0.869028	0.0661242	0.0634146
0.862143	0.0636296	0.0631108
0.860767	0.0671093	0.0630498
0.860767	0.0601857	0.0630498
0.860767	0.0351898	0.0630498
0.85939	0.0608107	0.0629888
0.858014	0.0367964	0.0629277
0.853886	0.0616354	0.0627439
0.849759	0.065662	0.0625595
0.841508	0.0622861	0.0621886
0.837385	0.0485765	0.0620022
0.836011	0.0548329	0.0619399
0.816784	0.0615829	0.0610602
0.81404	0.0621602	0.0609333
0.811296	0.0580909	0.0608062
0.809924	0.0610146	0.0607425
0.800325	0.0610291	0.0602944
0.793472	0.0550938	0.059972
0.789362	0.0523773	0.0597777
0.787992	0.0315806	0.0597127
0.782514	0.0585753	0.0594522
0.779776	0.0624126	0.0593214
0.761989	0.0560272	0.0584638
0.759255	0.0309233	0.0583306
0.740128	0.0391929	0.0573893
0.737397	0.0550864	0.0572535
0.736032	0.0586167	0.0571855
0.734667	0.056831	0.0571174
0.731938	0.0371933	0.0569809
0.731938	0.037786	0.0569809
0.730574	0.0611632	0.0569126
0.727845	0.0412352	0.0567756
0.718299	0.0319957	0.0562935
0.716935	0.0325937	0.0562242
0.714209	0.0357054	0.0560856
0.70331	0.0427727	0.0555273
0.684255	0.0473015	0.0545367
0.680175	0.0323493	0.0543222
0.672018	0.0421213	0.0538906
0.666583	0.047116	0.0536011
0.659792	0.0389235	0.053237
0.658434	0.0307334	0.053164
0.653004	0.0332394	0.0528707
0.650289	0.0492915	0.0527235
0.647575	0.0442392	0.0525759
0.644862	0.0394503	0.0524279
0.639437	0.0481238	0.0521309
0.635369	0.0331185	0.0519071
0.629947	0.0445201	0.0516073
0.625882	0.0409034	0.0513814
0.624527	0.0213518	0.051306
0.623173	0.0425322	0.0512304
0.621818	0.0210109	0.0511547
0.620464	0.0488816	0.0510789
0.61911	0.0419057	0.0510031
0.613694	0.0346321	0.0506986
0.610987	0.0472375	0.0505457
0.605574	0.0499174	0.0502388
0.604221	0.0410668	0.0501618
0.597459	0.00930065	0.0497754
0.592051	0.0389968	0.0494645
0.585294	0.00895756	0.0490734
0.581241	0.013759	0.0488376
0.565041	0.037664	0.0478846
0.552903	0.00913492	0.0471598
0.550207	0.00711928	0.0469975
0.542122	0.0151873	0.0465081
0.542122	0.0316304	0.0465081
0.538081	0.0085914	0.0462619
0.535388	0.00795855	0.0460972
0.534042	0.0191423	0.0460147
0.532695	0.0192339	0.045932
0.532695	0.00940884	0.045932
0.525966	0.0106858	0.0455172
0.521929	0.0188481	0.0452669
0.515204	0.0250887	0.0448475
0.508483	0.00757074	0.0444251
0.505795	0.0134723	0.0442554
0.495048	0.00198509	0.0435717
0.48431	0.00711436	0.0428804
0.48431	0.0298193	0.0428804
0.476261	0.0115563	0.0423568
0.469557	0.0247272	0.0419171
0.465536	0.00504967	0.0416518
0.457498	0.0313813	0.0411178
0.454819	0.0275652	0.0409388
0.449464	0.0178141	0.0405792
0.445448	0.021979	0.0403082
0.442772	0.0264084	0.0401269
0.441434	0.0170652	0.040036
0.441434	0.0347717	0.040036
0.440096	0.0201738	0.0399451
0.436083	0.0141932	0.0396713
0.432071	0.0176401	0.0393964
0.430734	0.0236479	0.0393045
0.428061	0.00704313	0.0391203
0.425388	0.0203795	0.0389356
0.422715	0.0238509	0.0387504
0.398683	0.0249375	0.0370587
0.385349	0.0251147	0.0360995
0.381352	0.0264171	0.0358089
0.377355	0.0344195	0.0355171
0.373359	0.0259728	0.035224
0.373359	0.0275662	0.035224
0.372028	0.030344	0.035126
0.368033	0.0236855	0.0348312
0.361379	0.0216532	0.0343368
0.357388	0.027542	0.0340384
0.354727	0.0219562	0.0338388
0.350738	0.0306981	0.0335381
0.344091	0.0227165	0.0330341
0.341434	0.0220466	0.0328314
0.341434	0.0259944	0.0328314
0.338776	0.0289992	0.0326281
0.332135	0.0258591	0.0321171
0.332135	0.0224618	0.0321171
0.332135	0.0245367	0.0321171
0.320189	0.0203754	0.0311875
0.320189	0.0309008	0.0311875
0.314882	0.0269098	0.0307703
0.309578	0.026893	0.0303504
0.306926	0.0179892	0.0301396
0.301625	0.0225186	0.0297158
0.300299	0.0268575	0.0296095
0.300299	0.0271869	0.0296095
0.300299	0.0131822	0.0296095
0.275146	0.0295474	0.0275574
0.2725	0.0111355	0.0273378
0.271178	0.0113363	0.0272278
0.259281	0.0244357	0.0262295
0.25796	0.0224604	0.0261177
0.25796	0.0271444	0.0261177
0.253997	0.0229768	0.0257813
0.248715	0.0183794	0.0253302
0.247395	0.014816	0.0252169
0.242115	0.0241533	0.0247622
0.238156	0.0131444	0.0244193
0.234198	0.0104318	0.0240746
0.230242	0.01355	0.0237284
0.219696	0.0201959	0.0227967
0.217061	0.0189369	0.0225619
0.211792	0.0216914	0.0220901
0.207842	0.0136779	0.0217341
0.202576	0.00795711	0.0212568
0.199944	0.0150382	0.021017
0.198629	0.0116877	0.0208967
0.197313	0.0200982	0.0207763
0.197313	0.011323	0.0207763
0.192051	0.0138217	0.0202927
0.177591	0.0222795	0.0189461
0.161833	0.0051563	0.0174487
0.156584	0.0143106	0.0169428
0.152649	0.0206364	0.0165612
0.150026	0.0152124	0.0163057
0.148715	0.00648473	0.0161776
0.139539	0.0133137	0.0152749
0.132988	0.0107268	0.0146235
0.131678	0.0185518	0.0144926
0.12644	0.0162323	0.0139665
0.113354	0.00560812	0.0126354
0.110738	0.00016899	0.0123664
0.104201	0.00638403	0.0116897
0.0989726	0.0160159	0.0111442
0.0989726	0.000206263	0.0111442
0.0728612	0.0115123	0.00835797
0.0715569	0.0104652	0.00821605
0.0376857	0.00888367	0.00443503

## Sheet: EDF7c
Panel c (Guanidine inhibition of ammonia oxidation)
Replicate #1
Amount of Guanidine Added (uM)	Rate of ammonium oxidation (%)
0	100
23.8095	94.7226
47.619	97.4427
71.4286	88.8094
95.2381	88.8201
190.476	75.4614
285.714	64.7064
523.81	36.8445
761.905	8.02373
Replicate #2
0	100
23.8095	100.261
47.619	97.2135
71.4286	96.0927
95.2381	89.2355
190.476	77.9768
285.714	62.542
523.81	27.1216
761.905	3.02064
Replicate #3
0	100
23.8095	97.141
47.619	80.0486
71.4286	74.3392
95.2381	70.7894
190.476	63.3819
285.714	59.9136
523.81	45.1509
761.905	24.4478
Averaged values
Amount of Guanidine Added (uM)	Rate of ammonium oxidation (%)	Standard deviation
0	100	0
23.8095	97.3749	2.7766
47.619	91.5683	9.97698
71.4286	86.4138	11.0728
95.2381	82.9484	10.532
190.476	72.2734	7.80227
285.714	62.3874	2.40016
523.81	36.3723	9.02389
761.905	11.8307	11.2094

## Sheet: EDF7d
Panel d (Dixon reciprocal plot)
Replicate #1
Amount of Guanidine Added (uM)	Rate of ammonium oxidation (uM/hr)	Rate of ammonium oxidation normalized with whole cell protein concentration (umol Ammonium per mg Protein per h)	Inverse of Rate of ammonium oxidation normalized with whole cell protein concentration
0	120.576	8.09232	0.123574
23.8095	114.212	7.66525	0.130459
47.619	117.492	7.88538	0.126817
71.4286	107.082	7.18674	0.139145
95.2381	107.095	7.18761	0.139128
190.476	90.988	6.10658	0.163758
285.714	78.0201	5.23625	0.190976
Whole cell protein concentration (mg/L)			14.9
Replicate #2
0	174.687	11.2701	0.0887303
23.8095	169.692	10.9479	0.0913418
47.619	139.834	9.02157	0.110845
71.4286	129.861	8.37811	0.119359
95.2381	123.66	7.97805	0.125344
190.476	110.72	7.14321	0.139993
285.714	104.661	6.75233	0.148097
Whole cell protein concentration (mg/L)			15.5
Replicate #3
0	138.903	8.84733	0.113028
23.8095	139.266	8.87042	0.112734
47.619	135.033	8.6008	0.116268
71.4286	133.476	8.50164	0.117624
95.2381	123.951	7.89496	0.126663
190.476	108.312	6.89886	0.144952
Whole cell protein concentration (mg/L)			15.7

## Sheet: EDF7e
Panel e (Ammonia oxidation kinetics after pre-growth on ammonia and guanidine)
Replicate #1
Rate of ammonium oxidation (uM/hr)	Ammonium concentration (uM)	Rate of ammonium oxidation normalized with whole cell protein concentration (umol Ammonium per mg Protein per h)
124.59	14.7701	7.03901
119.379	14.1644	6.74459
118.999	14.2674	6.72308
119.045	13.2738	6.72572
120.719	13.5134	6.82028
121.003	13.8929	6.83632
120.824	13.7613	6.82619
120.833	13.0495	6.82673
120.743	13.4843	6.82162
121.306	13.2593	6.85347
121.627	12.9845	6.87157
123.233	13.1651	6.96231
123.954	12.4887	7.00303
126.114	13.0567	7.12509
124.984	12.3815	7.06122
127.722	12.41	7.21591
129.535	11.9827	7.31835
132.584	12.4816	7.49064
134.485	12.9052	7.59801
132.322	12.5245	7.47584
133.422	12.6177	7.53799
133.853	12.196	7.56232
134.902	12.4673	7.62157
134.655	12.1319	7.6076
134.622	11.7489	7.60574
135.055	11.9898	7.63022
135.454	12.1319	7.65274
135.376	11.9188	7.64833
134.568	11.8126	7.60268
134.032	11.6994	7.57244
133.175	11.4316	7.524
132.285	11.4597	7.47373
131.599	11.3964	7.43498
131.153	12.0466	7.4098
128.674	11.0389	7.26974
127.869	10.9411	7.22421
128.102	10.767	7.23738
127.806	10.8435	7.2207
126.753	10.7739	7.16119
125.805	10.9691	7.10765
124.435	10.8018	7.03024
123.345	10.6766	6.96865
121.729	10.7739	6.87735
120.448	10.3233	6.80498
120.08	10.0614	6.78419
120.465	9.6639	6.80595
120.771	10.1784	6.82322
121.713	10.1096	6.87644
120.159	10.4339	6.78864
118.893	9.82123	6.71712
119.599	9.81438	6.75701
119.263	9.95837	6.738
118.411	10.0683	6.68988
116.253	9.45932	6.56797
117.802	9.58199	6.65549
117.312	9.00494	6.62779
117.697	10.1784	6.64955
115.146	9.1199	6.50541
114.862	8.70169	6.48937
115.174	9.00494	6.50701
115.441	9.03873	6.52206
115.045	8.64123	6.49971
116.946	8.52049	6.60711
116.551	9.08606	6.58478
114.439	8.29977	6.46549
113.579	8.41337	6.4169
114.772	8.11979	6.48432
116.367	8.04663	6.57441
117.689	8.08652	6.64908
117.948	8.39999	6.66375
117.127	7.70198	6.61736
118.776	7.80119	6.71048
120.18	7.68216	6.78985
119.75	7.35935	6.76552
122.389	8.04663	6.91463
121.308	7.21499	6.85356
122.021	7.14949	6.89387
123.312	7.18878	6.96675
122.322	7.14949	6.91082
122.014	7.24121	6.89343
122.256	7.31994	6.90712
121.743	6.92734	6.87812
122.874	6.75804	6.94205
125.015	7.00565	7.06298
126.06	6.85565	7.12201
127.577	6.90778	7.20771
127.082	7.02524	7.17975
127.115	6.77104	7.18165
127.821	6.58923	7.22151
128.17	6.38859	7.24122
129.945	6.69305	7.34152
128.548	6.31111	7.26261
128.065	6.49206	7.23529
124.674	6.49853	7.04372
123.737	6.38859	6.99077
121.727	6.1629	6.87723
120.866	6.06002	6.82861
119.413	6.18865	6.74648
119.136	5.81003	6.73084
117.941	5.81642	6.66334
117.92	5.69501	6.66214
116.555	5.9894	6.585
114.481	5.11073	6.46785
115.715	5.78445	6.53758
113.426	5.16762	6.40823
114.6	4.9845	6.47458
114.306	5.14865	6.45795
114.02	4.9908	6.44179
113.462	5.09809	6.41031
111.992	4.38871	6.32721
113.265	4.71405	6.39916
112.869	4.87113	6.37679
110.868	4.41991	6.26375
110.223	4.60122	6.22727
108.791	4.68896	6.14637
106.573	4.2454	6.02107
105.851	4.23918	5.98027
105.102	3.74977	5.93799
103.782	4.40743	5.86339
101.833	4.19564	5.7533
100.882	4.45113	5.69955
97.8344	3.54659	5.52737
97.0341	3.55273	5.48215
95.6738	3.55273	5.4053
94.923	3.66964	5.36288
93.3178	3.52815	5.27219
91.8118	3.30741	5.18711
90.994	3.12412	5.1409
90.7732	3.65116	5.12843
87.5437	2.88067	4.94597
86.4322	3.16684	4.88317
84.3185	3.26459	4.76376
81.429	3.01444	4.60051
78.8513	3.52815	4.45487
73.2011	3.22791	4.13565
70.1098	2.81391	3.961
68.5528	2.81391	3.87304
65.7065	2.53559	3.71223
61.9684	2.23465	3.50104
59.3075	2.12671	3.35071
58.109	1.9652	3.28299
58.4125	2.35483	3.30014
57.5802	1.91147	3.25312
57.2679	1.78034	3.23547
55.52	1.9055	3.13672
54.3155	1.50126	3.06867
54.0278	1.99507	3.05242
49.6353	1.92937	2.80426
46.9668	2.49336	2.65349
42.0559	1.57831	2.37604
41.0689	1.85779	2.32027
39.3505	1.57238	2.22319
37.5349	1.69706	2.12062
34.9133	1.04122	1.9725
33.0767	1.53088	1.86874
29.6835	1.00013	1.67703
28.2516	1.37111	1.59614
26.2513	1.13527	1.48312
24.1499	0.8302	1.3644
23.0933	1.08235	1.30471
21.9689	0.457064	1.24118
21.5647	0.94147	1.21834
18.9278	0.625823	1.06936
18.0098	0.713318	1.01751
16.9336	0.730835	0.9567
16.3477	0.433828	0.9236
16.8471	0.474497	0.951814
16.375	0.672469	0.925141
14.8471	0.56757	0.838817
12.6304	0.491936	0.713582
11.485	0.509381	0.64887
10.0499	0.346783	0.56779
9.26778	0.225155	0.523603
8.49962	0.748356	0.480205
5.81628	0.161554	0.328603
6.82206	0.149999	0.385427
6.53001	0.21937	0.368927
6.73661	0.271457	0.380599
2.91188	0.00576145	0.164513
1.56204	0	0.0882509
Whole cell protein concentration (mg/L)			17.7
Replicate #2
130.005	10.3784	8.33368
135.25	11.5324	8.66985
124.05	11.861	7.9519
122.56	11.7952	7.85641
128.065	11.7047	8.20928
117.794	11.4587	7.5509
112.246	11.3932	7.19526
115.578	12.3901	7.40886
107.192	12.3237	6.87128
101.491	12.2574	6.50583
97.0203	12.3486	6.21925
85.2172	9.18052	5.46264
87.8278	9.90471	5.62999
88.3677	8.61305	5.66459
92.1409	9.31522	5.90647
98.8218	10.2014	6.33473
101.979	9.0461	6.53709
102.619	9.48198	6.57814
106.143	8.25301	6.80402
108.56	9.84073	6.95899
113.631	9.23595	7.28402
114.638	13.0907	7.3486
99.9573	10.1773	6.40752
94.8157	9.31522	6.07793
87.5053	8.84103	5.60931
91.1164	9.54562	5.8408
85.0599	8.85678	5.45256
88.5111	10.3543	5.67379
88.8986	9.60135	5.69863
92.4817	11.9847	5.92832
78.4485	8.2374	5.02875
82.4072	7.42304	5.28251
81.2884	8.30767	5.21079
79.7095	8.42496	5.10958
78.5894	7.15381	5.03779
81.4522	6.05765	5.22129
86.7606	7.80182	5.56158
91.4296	6.93922	5.86087
102.062	7.11544	6.54246
103.106	6.81691	6.60935
109.282	5.72637	7.00527
117.951	7.00812	7.56095
121.216	7.19989	7.77029
120.871	8.80167	7.74815
122.322	11.1483	7.84114
114.262	7.03877	7.32447
114.435	9.71296	7.33559
103.813	9.58542	6.65466
88.3614	5.16557	5.66419
87.3859	5.3893	5.60166
96.3438	6.48175	6.17589
98.1339	6.27693	6.29063
100.95	5.77896	6.47113
97.9631	5.03913	6.27969
101.982	5.2028	6.53728
108.328	9.17261	6.94408
93.9006	5.83159	6.01927
95.4032	9.84873	6.11559
82.2284	6.27693	5.27105
86.7651	3.86121	5.56186
96.5658	8.81741	6.19012
89.6043	7.41533	5.74387
90.3946	4.43273	5.79452
91.7058	7.00812	5.87857
90.326	5.98975	5.79013
93.9235	5.42667	6.02074
99.0944	7.50017	6.3522
88.6211	5.90686	5.68084
93.8659	5.70384	6.01704
91.4046	5.86169	5.85927
84.687	4.0731	5.42865
91.5827	4.1097	5.87069
96.3422	5.94452	6.17578
97.3033	4.42537	6.23739
102.494	5.8918	6.57013
91.4378	3.2442	5.8614
100.022	4.97971	6.41168
93.637	5.84664	6.00237
88.1407	5.54638	5.65004
88.7307	6.9928	5.68787
73.5455	3.86121	4.71446
73.0477	6.07275	4.68255
67.7018	3.58462	4.33986
70.3432	2.8051	4.50918
76.2436	2.29785	4.88741
85.8912	5.15812	5.50584
85.222	3.1071	5.46295
88.1355	5.40424	5.64971
84.8243	4.52848	5.43746
81.4725	4.12435	5.2226
83.4351	4.00726	5.3484
76.3636	4.23431	4.89511
74.3372	2.55454	4.7652
79.2269	1.35862	5.07865
86.2085	4.0292	5.52619
84.4761	2.60457	5.41513
82.6524	2.79076	5.29823
86.512	3.08548	5.54564
86.3616	3.89769	5.536
82.5633	1.52706	5.29252
83.327	1.82999	5.34148
89.7023	3.16479	5.75015
91.6585	3.65729	5.87554
88.5732	5.0986	5.67777
78.563	4.97971	5.03609
69.664	1.59738	4.46564
72.1321	2.59742	4.62385
74.5046	2.29785	4.77594
73.6686	4.51374	4.72235
65.6457	3.02067	4.20806
57.8825	2.04222	3.71042
58.8107	4.35182	3.76992
48.0145	2.62602	3.07785
39.6332	2.9703	2.54059
34.8807	0.828238	2.23594
39.9009	1.47788	2.55775
43.9421	1.54814	2.8168
44.2768	0.281723	2.83825
48.1755	2.96311	3.08817
41.7386	1.08588	2.67555
40.3647	0.350634	2.58748
41.9055	0.240414	2.68625
46.8291	2.8338	3.00186
34.5488	1.76647	2.21466
25.7754	2.8051	1.65227
18.8236	0.254181	1.20664
18.6724	0.758789	1.19695
22.343	3.35988	1.43224
16.2226	2.61887	1.03991
11.9723	1.35161	0.767453
8.971	2.81227	0.575064
2.22464	1.32358	0.142605
1.44483	0.440333	0.0926171
2.03908	0.32306	0.13071
2.40361	0	0.154078
Whole cell protein concentration (mg/L)			15.6
Replicate #3
69.5024	8.24825	4.72805
68.4066	7.39364	4.65351
68.1723	6.60777	4.63757
70.3117	6.6436	4.78311
71.6116	6.57195	4.87154
72.9553	7.11855	4.96294
72.4412	6.32896	4.92797
74.9077	6.25768	5.09576
75.4929	7.1619	5.13557
74.2676	6.17935	5.05221
74.0485	6.65794	5.03731
72.7589	6.50039	4.94959
74.2951	6.00171	5.05409
76.2524	5.47886	5.18724
79.3568	6.2648	5.39842
78.5053	5.60564	5.3405
79.8792	6.80152	5.43396
77.6492	5.62679	5.28226
78.4994	5.87413	5.34009
79.6667	5.6903	5.4195
81.5526	5.77507	5.5478
81.6314	5.95916	5.55315
80.3741	5.14207	5.46762
79.2384	5.16306	5.39036
79.8398	5.19807	5.43128
79.6688	5.21909	5.41964
80.2265	5.19807	5.45758
80.0773	5.5704	5.44743
77.5607	5.06514	5.27624
76.1985	4.7028	5.18357
76.5127	4.89067	5.20495
75.4551	4.38404	5.133
76.2995	4.68196	5.19044
75.7929	4.67501	5.15598
74.8622	4.32877	5.09267
74.9576	4.23218	5.09915
74.2626	4.12885	5.05188
74.041	3.83361	5.0368
74.9965	4.47396	5.10181
70.8786	3.89529	4.82167
71.4347	3.84731	4.8595
70.578	3.36964	4.80122
71.7815	3.31529	4.88309
72.3559	3.36284	4.92217
72.8713	3.51255	4.95723
72.1131	3.26098	4.90566
71.5127	3.26098	4.86481
71.4526	2.97669	4.86072
71.7763	2.96994	4.88274
71.0791	3.01722	4.83531
70.1043	3.07807	4.769
68.0595	2.72063	4.6299
66.4425	2.33188	4.5199
67.2462	2.85526	4.57457
65.319	2.44557	4.44347
62.8185	2.48574	4.27337
61.4105	1.77994	4.17759
61.4198	2.1651	4.17822
58.7735	2.0586	3.9982
57.6268	2.09852	3.92019
56.2548	1.99878	3.82685
53.3179	1.83955	3.62707
53.7025	1.52895	3.65323
52.7545	2.01207	3.58874
48.399	1.47624	3.29245
48.3053	1.96557	3.28607
46.5983	1.65431	3.16995
44.7233	0.749747	3.0424
46.0933	0.919116	3.1356
44.4709	0.919116	3.02523
44.0399	1.18719	2.99591
39.5468	0.977857	2.69026
37.2618	0.717232	2.53482
35.3424	0.736739	2.40424
32.1926	0.212314	2.18998
29.5721	0.244551	2.01171
27.3128	0.283258	1.85802
22.9648	0.893027	1.56223
16.105	0.173654	1.09558
13.3509	0.199425	0.908228
3.21125	0	0.218453
Whole cell protein concentration (mg/L)			14.7
Model
Ammonium concentration (uM)	Rate of ammonium oxidation normalized with whole cell protein concentration (umol Ammonium per mg Protein per h)
14.7701	7.39843
14.2674	7.35524
14.1644	7.34607
13.8929	7.32139
13.7613	7.30913
13.5134	7.28551
13.4843	7.2827
13.2738	7.262
13.2593	7.26055
13.1651	7.25111
13.0907	7.24356
13.0567	7.24009
13.0495	7.23935
12.9845	7.23267
12.9052	7.22444
12.6177	7.19391
12.5245	7.18377
12.4887	7.17984
12.4816	7.17906
12.4673	7.17748
12.41	7.17115
12.3901	7.16893
12.3815	7.16797
12.3486	7.1643
12.3237	7.1615
12.2574	7.15402
12.196	7.14703
12.1319	7.13968
12.1319	7.13968
12.0466	7.12979
11.9898	7.12314
11.9847	7.12254
11.9827	7.12231
11.9188	7.11477
11.861	7.10789
11.8126	7.10208
11.7952	7.09999
11.7489	7.09439
11.7047	7.08902
11.6994	7.08837
11.5324	7.06774
11.4597	7.0586
11.4587	7.05848
11.4316	7.05504
11.3964	7.05058
11.3932	7.05017
11.1483	7.01843
11.0389	7.00389
10.9691	6.99449
10.9411	6.9907
10.8435	6.97735
10.8018	6.97158
10.7739	6.96771
10.7739	6.96771
10.767	6.96674
10.6766	6.95407
10.4339	6.9192
10.3784	6.91105
10.3543	6.90748
10.3233	6.90288
10.2014	6.88458
10.1784	6.88109
10.1784	6.88109
10.1773	6.88092
10.1096	6.87056
10.0683	6.8642
10.0614	6.86314
9.95837	6.84705
9.90471	6.83858
9.84873	6.82966
9.84073	6.82838
9.82123	6.82525
9.81438	6.82415
9.71296	6.80771
9.6639	6.79966
9.60135	6.7893
9.58542	6.78665
9.58199	6.78608
9.54562	6.77999
9.48198	6.76925
9.45932	6.7654
9.31522	6.74059
9.31522	6.74059
9.23595	6.72669
9.18052	6.71686
9.17261	6.71545
9.1199	6.70601
9.08606	6.69991
9.0461	6.69265
9.03873	6.69131
9.00494	6.68513
9.00494	6.68513
8.85678	6.65762
8.84103	6.65466
8.81741	6.6502
8.80167	6.64721
8.70169	6.62808
8.64123	6.61635
8.61305	6.61084
8.52049	6.59255
8.42496	6.57336
8.41337	6.57101
8.39999	6.56829
8.30767	6.54936
8.29977	6.54772
8.25301	6.538
8.24825	6.537
8.2374	6.53473
8.11979	6.50985
8.08652	6.50271
8.04663	6.4941
8.04663	6.4941
7.80182	6.43984
7.80119	6.43969
7.70198	6.41699
7.68216	6.4124
7.50017	6.36948
7.42304	6.35084
7.41533	6.34896
7.39364	6.34366
7.35935	6.33523
7.31994	6.32547
7.24121	6.30576
7.21499	6.29913
7.19989	6.29529
7.18878	6.29247
7.1619	6.2856
7.15381	6.28352
7.14949	6.28241
7.14949	6.28241
7.11855	6.27444
7.11544	6.27363
7.03877	6.25365
7.02524	6.25009
7.00812	6.24558
7.00812	6.24558
7.00565	6.24492
6.9928	6.24152
6.93922	6.22724
6.92734	6.22406
6.90778	6.21879
6.85565	6.20466
6.81691	6.19406
6.80152	6.18983
6.77104	6.1814
6.75804	6.17779
6.69305	6.1596
6.65794	6.14967
6.6436	6.14559
6.60777	6.13535
6.58923	6.13003
6.57195	6.12504
6.50039	6.1042
6.49853	6.10366
6.49206	6.10176
6.48175	6.09872
6.38859	6.07101
6.38859	6.07101
6.32896	6.05298
6.31111	6.04754
6.27693	6.03705
6.27693	6.03705
6.2648	6.03332
6.25768	6.03112
6.18865	6.00962
6.17935	6.0067
6.1629	6.00152
6.07275	5.97279
6.06002	5.96869
6.05765	5.96792
6.00171	5.94975
5.98975	5.94583
5.9894	5.94572
5.95916	5.93577
5.94452	5.93093
5.90686	5.9184
5.8918	5.91336
5.87413	5.90743
5.86169	5.90323
5.84664	5.89815
5.83159	5.89304
5.81642	5.88788
5.81003	5.8857
5.78445	5.87694
5.77896	5.87505
5.77507	5.87372
5.72637	5.85686
5.70384	5.849
5.69501	5.8459
5.6903	5.84425
5.62679	5.8218
5.60564	5.81425
5.5704	5.80158
5.54638	5.79289
5.47886	5.76819
5.42667	5.74882
5.40424	5.74042
5.3893	5.7348
5.21909	5.66934
5.2028	5.66293
5.19807	5.66107
5.19807	5.66107
5.16762	5.64901
5.16557	5.64819
5.16306	5.64719
5.15812	5.64522
5.14865	5.64145
5.14207	5.63881
5.11073	5.62623
5.0986	5.62133
5.09809	5.62112
5.06514	5.60774
5.03913	5.5971
4.9908	5.57714
4.9845	5.57452
4.97971	5.57253
4.97971	5.57253
4.89067	5.53501
4.87113	5.52666
4.71405	5.458
4.7028	5.45298
4.68896	5.44677
4.68196	5.44363
4.67501	5.4405
4.60122	5.40693
4.52848	5.37318
4.51374	5.36626
4.47396	5.34745
4.45113	5.33657
4.43273	5.32775
4.42537	5.32421
4.41991	5.32158
4.40743	5.31555
4.38871	5.30646
4.38404	5.30419
4.35182	5.28843
4.32877	5.27707
4.2454	5.23537
4.23918	5.23222
4.23431	5.22975
4.23218	5.22867
4.19564	5.21002
4.12885	5.17543
4.12435	5.17307
4.1097	5.16539
4.0731	5.14605
4.0292	5.12259
4.00726	5.11075
3.89769	5.05051
3.89529	5.04916
3.86121	5.03002
3.86121	5.03002
3.84731	5.02216
3.83361	5.01437
3.74977	4.96605
3.66964	4.91872
3.65729	4.91133
3.65116	4.90765
3.58462	4.86724
3.55273	4.84758
3.55273	4.84758
3.54659	4.84377
3.52815	4.8323
3.52815	4.8323
3.51255	4.82254
3.36964	4.73088
3.36284	4.72642
3.35988	4.72448
3.31529	4.69493
3.30741	4.68967
3.26459	4.66083
3.26098	4.65838
3.26098	4.65838
3.2442	4.64695
3.22791	4.6358
3.16684	4.59347
3.16479	4.59204
3.12412	4.56336
3.1071	4.55125
3.08548	4.53576
3.07807	4.53042
3.02067	4.48865
3.01722	4.48612
3.01444	4.48407
2.97669	4.4561
2.9703	4.45133
2.96994	4.45106
2.96311	4.44595
2.88067	4.38333
2.85526	4.36367
2.8338	4.34693
2.81391	4.3313
2.81391	4.3313
2.81227	4.33001
2.8051	4.32435
2.8051	4.32435
2.79076	4.31298
2.72063	4.25656
2.62602	4.1782
2.61887	4.17217
2.60457	4.16006
2.59742	4.15399
2.55454	4.11721
2.53559	4.10078
2.49336	4.06375
2.48574	4.057
2.44557	4.02113
2.35483	3.93812
2.33188	3.91667
2.29785	3.88452
2.29785	3.88452
2.23465	3.8237
2.1651	3.75502
2.12671	3.71631
2.09852	3.68751
2.0586	3.64617
2.04222	3.62902
2.01207	3.59715
1.99878	3.58298
1.99507	3.57902
1.96557	3.54724
1.9652	3.54683
1.92937	3.50772
1.91147	3.48796
1.9055	3.48134
1.85779	3.42782
1.83955	3.40708
1.82999	3.39616
1.78034	3.33867
1.77994	3.3382
1.76647	3.32238
1.69706	3.23948
1.65431	3.18717
1.59738	3.11597
1.57831	3.09174
1.57238	3.08415
1.54814	3.05296
1.53088	3.03054
1.52895	3.02802
1.52706	3.02555
1.50126	2.99166
1.47788	2.96061
1.47624	2.95842
1.37111	2.81453
1.35862	2.79696
1.35161	2.78706
1.32358	2.74716
1.18719	2.54522
1.13527	2.46482
1.08588	2.38641
1.08235	2.38073
1.04122	2.31384
1.00013	2.24561
0.977857	2.20805
0.94147	2.14575
0.919116	2.10689
0.919116	2.10689
0.893027	2.06097
0.8302	1.94778
0.828238	1.94419
0.758789	1.81448
0.749747	1.79724
0.748356	1.79458
0.736739	1.77228
0.730835	1.76089
0.717232	1.73452
0.713318	1.7269
0.672469	1.64635
0.625823	1.55211
0.56757	1.43092
0.509381	1.3058
0.491936	1.26746
0.474497	1.22875
0.457064	1.18965
0.440333	1.15176
0.433828	1.13692
0.350634	0.942029
0.346783	0.93277
0.32306	0.875253
0.283258	0.776853
0.281723	0.773011
0.271457	0.747213
0.254181	0.703427
0.244551	0.678813
0.240414	0.668196
0.225155	0.628788
0.21937	0.613749
0.212314	0.595333
0.199425	0.561477
0.173654	0.492949
0.161554	0.460382
0.149999	0.429043
0.00576145	0.0172827
0	0
0.440333	0.0926171
0	0.0882509

## Sheet: EDF7f
Panel f (Ammonia oxidation kinetics after pre-growth on urea)
Replicate #1
Rate of ammonium oxidation (uM/hr)	Ammonium concentration (uM)	Rate of ammonium oxidation normalized with whole cell protein concentration (umol Ammonium per mg Protein per h)
76.9219	20.0517	4.4722
74.8629	19.9452	4.35249
74.634	19.7168	4.33919
74.0783	19.6586	4.30688
73.1442	19.6268	4.25257
73.2463	19.5106	4.25851
73.3701	19.8017	4.26571
72.433	19.4474	4.21122
71.4037	19.195	4.15138
70.7125	19.0066	4.11119
70.525	19.1793	4.10029
69.7687	18.8502	4.05632
68.9139	18.8814	4.00662
69.4259	18.6527	4.03639
70.5034	19.0537	4.09903
68.5672	18.5232	3.98647
69.1837	18.6631	4.02231
69.1503	18.606	4.02037
68.7429	18.4044	3.99668
69.0906	18.2858	4.01689
69.6024	18.3579	4.04665
69.4238	18.6475	4.03627
68.5017	18.1727	3.98265
68.7031	17.9472	3.99437
69.007	18.07	4.01203
68.8679	17.8756	4.00395
69.1788	17.8093	4.02202
69.2311	17.5702	4.02506
70.0376	17.5804	4.07195
70.5965	17.4638	4.10445
69.4286	17.4233	4.03655
70.2416	17.6515	4.08382
69.2817	17.1861	4.02801
69.8735	17.2516	4.06241
69.5574	17.4283	4.04404
69.0286	16.9801	4.01329
69.3684	17.2818	4.03305
68.7582	17.0252	3.99757
68.9469	16.6055	4.00854
69.6409	16.75	4.04889
69.6502	16.5707	4.04943
69.5979	16.4614	4.04639
69.8186	16.4019	4.05922
70.0655	16.755	4.07358
69.186	16.2387	4.02244
70.1968	16.298	4.08121
70.101	16.2239	4.07564
70.2466	16.0711	4.08411
69.8138	16.0761	4.05894
69.9171	16.2288	4.06495
69.6879	15.9483	4.05162
69.9018	15.909	4.06406
69.9605	15.8111	4.06747
70.1557	15.5962	4.07882
70.7697	15.7133	4.11452
70.634	15.3532	4.10663
71.2486	15.8845	4.14236
69.9249	15.2854	4.0654
69.95	15.46	4.06686
69.6893	15.4745	4.05171
69.2786	15.0392	4.02782
69.6083	14.9622	4.04699
69.1297	14.8325	4.01917
69.4332	15.044	4.03681
67.5605	15.0247	3.92794
66.3707	14.9093	3.85876
65.7109	14.7607	3.8204
64.3984	14.9718	3.74409
62.8177	14.3792	3.65219
63.1034	14.2701	3.6688
62.537	14.6364	3.63587
61.0758	14.218	3.55092
61.1757	14.1329	3.55673
60.7221	14.1376	3.53035
60.5167	13.949	3.51841
60.5041	13.8644	3.51768
60.4977	13.855	3.51731
60.5419	13.6301	3.51988
60.6068	13.5741	3.52365
61.2107	13.6114	3.55876
61.6279	13.4762	3.58302
61.6563	13.3691	3.58467
62.3111	13.3552	3.62274
61.9428	13.1975	3.60133
62.6009	13.1142	3.63959
63.3794	13.6348	3.68485
62.1894	12.9021	3.61566
62.5411	13.0865	3.63611
62.6504	12.9021	3.64247
62.655	12.9758	3.64273
62.381	12.7138	3.6268
62.6793	12.7321	3.64415
62.84	12.5765	3.65349
63.2333	12.4169	3.67635
63.8496	12.5309	3.71218
64.0435	12.467	3.72346
64.1025	12.5217	3.72689
63.4271	12.4033	3.68762
63.166	12.3032	3.67244
62.6693	12.1445	3.64357
62.9373	11.9053	3.65915
63.2162	12.0225	3.67536
63.4806	11.8738	3.69073
63.6795	12.0631	3.7023
63.2057	11.7435	3.67475
62.7912	11.5286	3.65065
62.2009	11.4885	3.61633
61.9086	11.4261	3.59934
62.3104	11.3281	3.6227
61.7094	11.2349	3.58775
61.9563	11.1817	3.60211
62.4759	11.1551	3.63232
62.3015	11.0843	3.62218
62.0777	11.1064	3.60917
62.8242	10.8725	3.65257
64.4252	10.7319	3.74565
65.1889	10.767	3.79005
66.1002	10.9606	3.84303
65.5506	10.7012	3.81108
66.0864	11.0313	3.84223
64.2817	10.6837	3.73731
64.357	10.4782	3.74169
63.8757	10.6662	3.7137
62.5702	10.391	3.6378
62.8016	10.2389	3.65126
62.7861	10.4825	3.65035
62.5737	10.2215	3.63801
63.0212	10.0009	3.66403
63.3283	10.1132	3.68188
62.8371	9.88017	3.65332
63.3116	9.86295	3.6809
63.6937	9.80705	3.70312
63.7648	9.64833	3.70726
64.5757	9.70832	3.7544
64.0152	9.45179	3.72181
63.98	9.31984	3.71977
63.7068	9.42196	3.70388
63.6468	9.18404	3.7004
63.8397	9.36662	3.71161
63.7699	9.06555	3.70755
63.3885	8.96425	3.68538
64.1448	8.90947	3.72935
64.3032	9.00643	3.73856
64.4915	8.75395	3.74951
65.0812	8.82954	3.78379
65.0442	8.69105	3.78164
65.7185	8.62825	3.82084
65.9383	8.50709	3.83362
66.3216	8.44038	3.8559
66.6912	8.38626	3.87739
66.8525	8.26161	3.88678
67.4537	8.22429	3.92173
67.9829	8.25332	3.9525
68.3681	8.08771	3.97489
68.4438	8.10425	3.97929
68.4398	7.87748	3.97906
67.8398	7.96392	3.94417
67.9222	7.69283	3.94897
67.8658	7.7133	3.94569
67.9911	7.58241	3.95297
68.4234	7.72969	3.97811
68.1072	7.86103	3.95972
67.1667	7.64781	3.90504
65.6738	7.35024	3.81825
66.1417	7.62736	3.84545
65.506	7.32994	3.80849
65.3311	7.1557	3.79832
65.6536	7.26502	3.81707
64.2411	7.22045	3.73495
63.761	6.75323	3.70704
64.5694	6.56936	3.75403
65.0298	6.83743	3.7808
65.2316	6.59329	3.79254
65.7654	6.71319	3.82357
65.6828	6.48568	3.81877
66.3387	6.73721	3.8569
65.8162	6.34262	3.82652
65.3629	6.57733	3.80017
64.5978	6.49364	3.75568
63.8005	6.14472	3.70933
64.1642	6.22377	3.73047
63.8349	5.88884	3.71133
64.5259	5.77517	3.75151
65.2566	5.89276	3.79399
65.0524	5.87314	3.78212
64.7268	5.66181	3.76319
65.2514	5.56044	3.79369
65.4049	5.56434	3.80261
65.5861	5.33906	3.81315
66.5295	5.55266	3.86799
66.6237	5.50985	3.87347
66.2659	5.57602	3.85267
65.5083	5.20757	3.80862
65.7927	5.20757	3.82516
65.4492	4.96501	3.80519
65.4419	5.21529	3.80476
64.5775	4.83087	3.75451
64.7992	4.92281	3.7674
64.0881	4.67428	3.72605
63.9809	4.65141	3.71982
63.4193	4.62475	3.68717
62.3447	4.38936	3.62469
62.5873	4.4424	3.6388
62.7897	4.36287	3.65056
62.5542	4.29105	3.63687
62.5792	4.26085	3.63833
62.4722	4.09889	3.63211
63.0502	4.01627	3.66571
63.7947	3.88144	3.70899
63.7919	3.99002	3.70883
63.2448	3.85528	3.67702
63.2404	4.12145	3.67677
62.3696	3.6763	3.62614
62.1136	3.8478	3.61126
61.6705	3.63168	3.58549
61.4749	3.52405	3.57412
61.1835	3.46109	3.55718
61.009	3.36499	3.54703
61.2517	3.59825	3.56114
60.17	3.13306	3.49825
60.1527	3.04505	3.49725
59.7384	3.04505	3.47316
59.3187	2.90975	3.44876
58.8404	3.19551	3.42096
57.7099	2.80038	3.35523
57.9632	2.724	3.36995
58.2683	2.8842	3.38769
56.9631	2.54634	3.31181
56.8008	2.53548	3.30237
56.5198	2.4596	3.28603
56.6632	2.29749	3.29437
56.73	2.24719	3.29826
56.9649	2.47044	3.31191
55.595	2.1826	3.23227
55.1987	2.11813	3.20923
55.0451	1.95739	3.2003
54.7675	1.9467	3.18416
54.4751	1.81506	3.16715
53.6824	1.77246	3.12107
53.1938	1.80002	3.09266
52.3143	1.71219	3.04153
51.3198	1.52134	2.98371
50.5865	1.59545	2.94108
49.3824	1.44033	2.87107
47.9311	1.28933	2.78669
46.9937	1.19132	2.73219
45.261	1.19481	2.63145
43.3401	1.09703	2.51977
42.1581	0.950817	2.45106
40.971	0.992537	2.38203
39.1604	0.989059	2.27677
36.5592	0.860577	2.12553
34.7617	0.753253	2.02103
32.9168	0.808609	1.91377
30.7102	0.72906	1.78548
28.1614	0.753253	1.63729
25.4855	0.805147	1.48172
22.2611	0.498251	1.29425
19.3954	0.316637	1.12764
17.0895	0.378222	0.993573
14.4661	0.231264	0.841055
11.9322	0.163102	0.693733
4.53214	0.0712722	0.263496
1.85738	0	0.107987
Whole cell protein concentration (mg/L)			17.2
Model
Ammonium concentration (uM)	Modeled rate of ammonium oxidation normalized with whole cell protein concentration (umol Ammonium per mg Protein per h)
20.0517	3.97687
19.9452	3.97616
19.8017	3.9752
19.7168	3.97462
19.6586	3.97422
19.6268	3.974
19.5106	3.97319
19.4474	3.97275
19.195	3.97095
19.1793	3.97084
19.0537	3.96993
19.0066	3.96958
18.8814	3.96866
18.8502	3.96842
18.6631	3.96701
18.6527	3.96693
18.6475	3.96689
18.606	3.96658
18.5232	3.96594
18.4044	3.96502
18.3579	3.96465
18.2858	3.96408
18.1727	3.96318
18.07	3.96236
17.9472	3.96136
17.8756	3.96077
17.8093	3.96022
17.6515	3.95889
17.5804	3.95829
17.5702	3.9582
17.4638	3.95728
17.4283	3.95698
17.4233	3.95693
17.2818	3.95569
17.2516	3.95543
17.1861	3.95484
17.0252	3.9534
16.9801	3.95299
16.755	3.9509
16.75	3.95086
16.6055	3.94949
16.5707	3.94916
16.4614	3.94811
16.4019	3.94753
16.298	3.94651
16.2387	3.94592
16.2288	3.94582
16.2239	3.94577
16.0761	3.94429
16.0711	3.94424
15.9483	3.94298
15.909	3.94258
15.8845	3.94232
15.8111	3.94156
15.7133	3.94053
15.5962	3.93928
15.4745	3.93796
15.46	3.9378
15.3532	3.93663
15.2854	3.93587
15.044	3.93314
15.0392	3.93308
15.0247	3.93292
14.9718	3.9323
14.9622	3.93219
14.9093	3.93157
14.8325	3.93067
14.7607	3.92982
14.6364	3.92832
14.3792	3.92515
14.2701	3.92377
14.218	3.9231
14.1376	3.92207
14.1329	3.922
13.949	3.91959
13.8644	3.91846
13.855	3.91833
13.6348	3.91532
13.6301	3.91525
13.6114	3.91499
13.5741	3.91447
13.4762	3.91309
13.3691	3.91156
13.3552	3.91136
13.1975	3.90905
13.1142	3.90781
13.0865	3.9074
12.9758	3.90572
12.9021	3.90459
12.9021	3.90459
12.7321	3.90194
12.7138	3.90165
12.5765	3.89945
12.5309	3.89871
12.5217	3.89856
12.467	3.89766
12.4169	3.89683
12.4033	3.8966
12.3032	3.89493
12.1445	3.89222
12.0631	3.8908
12.0225	3.89009
11.9053	3.888
11.8738	3.88743
11.7435	3.88505
11.5286	3.88102
11.4885	3.88026
11.4261	3.87905
11.3281	3.87713
11.2349	3.87528
11.1817	3.87421
11.1551	3.87367
11.1064	3.87268
11.0843	3.87222
11.0313	3.87113
10.9606	3.86965
10.8725	3.86779
10.767	3.86552
10.7319	3.86476
10.7012	3.86408
10.6837	3.8637
10.6662	3.86331
10.4825	3.85919
10.4782	3.85909
10.391	3.85708
10.2389	3.8535
10.2215	3.85309
10.1132	3.85047
10.0009	3.8477
9.88017	3.84465
9.86295	3.84421
9.80705	3.84277
9.70832	3.8402
9.64833	3.83861
9.45179	3.83327
9.42196	3.83244
9.36662	3.83089
9.31984	3.82956
9.18404	3.82565
9.06555	3.82214
9.00643	3.82036
8.96425	3.81908
8.90947	3.81739
8.82954	3.8149
8.75395	3.8125
8.69105	3.81048
8.62825	3.80843
8.50709	3.80441
8.44038	3.80214
8.38626	3.80028
8.26161	3.79591
8.25332	3.79561
8.22429	3.79458
8.10425	3.79021
8.08771	3.7896
7.96392	3.78496
7.87748	3.78164
7.86103	3.781
7.72969	3.7758
7.7133	3.77514
7.69283	3.77431
7.64781	3.77248
7.62736	3.77164
7.58241	3.76978
7.35024	3.75983
7.32994	3.75893
7.26502	3.75604
7.22045	3.75402
7.1557	3.75105
6.83743	3.73569
6.75323	3.73141
6.73721	3.73059
6.71319	3.72934
6.59329	3.72301
6.57733	3.72215
6.56936	3.72172
6.49364	3.71758
6.48568	3.71714
6.34262	3.70906
6.22377	3.7021
6.14472	3.69734
5.89276	3.68138
5.88884	3.68112
5.87314	3.68009
5.77517	3.67351
5.66181	3.66565
5.57602	3.65951
5.56434	3.65866
5.56044	3.65838
5.55266	3.65781
5.50985	3.65466
5.33906	3.64164
5.21529	3.63174
5.20757	3.63111
5.20757	3.63111
4.96501	3.61039
4.92281	3.60661
4.83087	3.59816
4.67428	3.5831
4.65141	3.58082
4.62475	3.57815
4.4424	3.55911
4.38936	3.55332
4.36287	3.55038
4.29105	3.54225
4.26085	3.53876
4.12145	3.5221
4.09889	3.51931
4.01627	3.50887
3.99002	3.50548
3.88144	3.49103
3.85528	3.48744
3.8478	3.48641
3.6763	3.46176
3.63168	3.45503
3.59825	3.44989
3.52405	3.4382
3.46109	3.42796
3.36499	3.4117
3.19551	3.38108
3.13306	3.36911
3.04505	3.35157
3.04505	3.35157
2.90975	3.32292
2.8842	3.31727
2.80038	3.29814
2.724	3.2799
2.54634	3.23414
2.53548	3.23118
2.47044	3.21302
2.4596	3.20992
2.29749	3.16089
2.24719	3.14458
2.1826	3.1228
2.11813	3.10006
1.95739	3.03855
1.9467	3.03419
1.81506	2.9775
1.80002	2.97064
1.77246	2.95786
1.71219	2.92888
1.59545	2.86841
1.52134	2.82671
1.44033	2.77782
1.28933	2.67601
1.19481	2.604
1.19132	2.60119
1.09703	2.52149
0.992537	2.42275
0.989059	2.41925
0.950817	2.37981
0.860577	2.27906
0.808609	2.21555
0.805147	2.21116
0.753253	2.14287
0.753253	2.14287
0.72906	2.10933
0.498251	1.72086
0.378222	1.45267
0.316637	1.29032
0.231264	1.02947
0.163102	0.783852
0.0712722	0.383684
0	0

## Sheet: EDF7g
Panel g (Ammonia oxidation kinetics after pre-growth on ammonia)
Replicate #1
Rate of ammonium oxidation (uM/hr)	Ammonium concentration (uM)	Rate of ammonium oxidation normalized with whole cell protein concentration (umol Ammonium per mg Protein per h)
16.43	0.039	2.19652
33.31	0.67	4.45321
68.87	2.31	9.20722
77.46	4.59	10.3556
82.18	16.61	10.9866
95.32	40.41	12.7433
91.64	63.95	12.2513
95.09	111.8	12.7126
105.6	231	14.1176
Whole cell protein concentration (mg/L)			7.48
Replicate #2
17.88	0.33	2.32812
64.6	2.31	8.41146
88.12	4.76	11.474
102.07	16.6	13.2904
102.35	40.5	13.3268
101.62	64.45	13.2318
112.87	112.28	14.6966
113.09	231.04	14.7253
Whole cell protein concentration (mg/L)			7.68
Replicate #3
20.71	0.1	1.28156
65.04	0.5	4.02475
78.44	0.8	4.85396
118.88	1.19	7.35644
197.95	2.6	12.2494
223.18	3.68	13.8106
234.16	5.47	14.4901
238.99	23.81	14.789
238.34	71.56	14.7488
232.56	131.58	14.3911
241.97	190.43	14.9734
Whole cell protein concentration (mg/L)			16.16
Model
Ammonium concentration (uM)	Modeled rate of ammonium oxidation normalized with whole cell protein concentration (umol Ammonium per mg Protein per h)
231.04	14.1129
231	14.1129
190.43	14.0987
131.58	14.0626
112.28	14.0427
111.8	14.0421
71.56	13.9657
64.45	13.9424
63.95	13.9406
40.5	13.8057
40.41	13.8048
23.81	13.5548
16.61	13.3006
16.6	13.3001
5.47	11.8091
4.76	11.5217
4.59	11.4423
3.68	10.9209
2.6	9.96914
2.31	9.61085
2.31	9.61085
1.19	7.3744
0.8	5.97615
0.67	5.37299
0.5	4.4362
0.33	3.2764
0.1	1.18343
0.039	0.486294
0	0

## Sheet: EDF7h
Panel h (Urea oxidation kinetics after pre-growth on urea)
Replicate #1
Urea concentration (uM)	Rate of urea oxidation (uM/hr)	Rate of urea oxidation normalized with whole cell protein concentration (umol Urea per mg Protein per h)
15.31	20.8413	1.51024
15.2943	22.5166	1.63164
15.2317	23.6648	1.71484
15.5581	25.0537	1.81549
15.2747	25.8983	1.87669
15.2238	27.4983	1.99263
15.2238	28.6274	2.07445
14.959	28.6969	2.07948
15.06	33.4961	2.42725
15.4949	36.4918	2.64434
15.0483	33.753	2.44587
14.9124	31.7712	2.30226
15.1106	34.2676	2.48316
15.1613	35.4577	2.5694
15.1965	32.4686	2.3528
15.2121	31.6131	2.2908
15.3218	28.2627	2.04802
14.8196	24.788	1.79623
14.8853	27.449	1.98906
14.9124	29.8059	2.15985
14.9861	31.345	2.27137
14.8737	28.3078	2.05129
15.0833	25.0722	1.81683
14.9241	23.6579	1.71434
15.0678	24.1883	1.75278
14.7849	21.0346	1.52425
14.7694	20.7087	1.50063
14.9512	21.9059	1.58738
14.9241	20.2609	1.46818
14.8428	19.4477	1.40925
14.5733	19.2289	1.3934
14.6424	19.7155	1.42866
14.6655	21.8454	1.583
14.6655	22.822	1.65377
14.3328	22.0806	1.60004
14.4777	26.4451	1.91631
14.5197	27.9575	2.0259
14.5733	30.0491	2.17747
14.348	30.1054	2.18155
14.3747	33.8671	2.45414
14.4318	36.6225	2.65381
14.7617	38.5043	2.79017
14.4471	31.9279	2.31361
14.3366	33.1678	2.40347
14.6424	33.4659	2.42506
14.3632	30.8635	2.23649
14.535	32.5869	2.36137
14.3861	29.6789	2.15064
14.2568	29.3809	2.12905
14.181	30.305	2.19602
14.1848	32.0759	2.32434
14.4968	29.0601	2.10581
14.6079	26.0188	1.88542
14.1923	23.8098	1.72535
14.1129	21.4962	1.5577
14.2682	22.1724	1.60669
14.2416	19.872	1.44
14.0714	18.2639	1.32347
14.1091	18.4836	1.33939
13.9998	15.0432	1.09009
13.9659	14.6748	1.06339
14.128	15.1077	1.09476
13.8646	10.5826	0.766858
13.9021	12.7982	0.927403
14.0186	16.0884	1.16583
13.8309	17.627	1.27732
13.9246	20.543	1.48862
13.7822	22.0172	1.59545
13.8758	24.4488	1.77165
13.7113	25.4968	1.8476
13.7411	26.2003	1.89857
13.7262	26.3703	1.91089
14.1432	26.4437	1.91621
13.6815	21.9137	1.58795
13.8421	21.6685	1.57018
13.7523	19.5225	1.41467
13.581	17.9885	1.30351
13.7822	18.6354	1.35039
13.6368	16.9512	1.22835
13.607	16.4188	1.18977
13.5662	15.9402	1.15509
13.9735	15.6374	1.13314
13.6293	10.8085	0.783222
13.3811	11.557	0.837461
13.7449	14.559	1.055
13.5142	13.4259	0.972892
13.5996	14.2867	1.03527
13.518	13.9077	1.00781
13.4735	14.0273	1.01647
13.7374	17.013	1.23283
13.5365	16.5923	1.20234
13.4624	17.6829	1.28137
13.7374	19.0504	1.38046
13.3369	16.9503	1.22828
13.1568	18.5029	1.34079
13.1568	20.0502	1.45291
13.1568	21.4217	1.55229
13.1568	22.6266	1.63961
13.1568	23.5936	1.70968
13.1568	24.3993	1.76807
13.3184	24.9897	1.81085
13.3184	24.6098	1.78332
13.3184	23.8862	1.73088
13.3184	22.8277	1.65418
13.3184	21.4419	1.55376
13.3184	19.7002	1.42755
13.3184	17.6302	1.27755
13.2522	15.2329	1.10384
13.2522	15.8099	1.14565
13.2522	15.9048	1.15252
13.2522	15.5218	1.12476
13.2522	14.6602	1.06233
13.2522	13.3129	0.964705
13.0106	11.4859	0.832315
13.0106	13.0315	0.944309
13.0106	14.1906	1.0283
13.0106	14.9349	1.08224
13.0106	15.2867	1.10773
13.0106	15.2484	1.10495
12.742	14.8002	1.07248
12.742	16.8829	1.2234
12.742	21.6254	1.56706
12.742	25.9852	1.88299
12.742	29.9603	2.17104
12.742	33.5672	2.43241
12.8942	36.795	2.66631
12.8942	37.8859	2.74536
12.8942	37.8525	2.74293
12.8942	37.3323	2.70524
12.8942	36.2544	2.62713
12.8942	34.6998	2.51448
12.8035	32.6341	2.36479
12.8035	31.1019	2.25376
12.8035	30.7358	2.22723
12.8035	29.8749	2.16485
12.8035	28.5124	2.06611
12.8035	26.6303	1.92973
12.8035	24.2435	1.75677
12.5438	22.2105	1.60946
12.5438	24.951	1.80805
12.5438	23.1563	1.67799
12.5438	23.8748	1.73006
12.5438	25.3516	1.83707
12.5438	27.0462	1.95987
12.4219	23.2467	1.68454
12.4219	24.5911	1.78196
12.4219	27.2104	1.97177
12.4219	29.5025	2.13786
12.4219	31.4613	2.2798
12.4219	31.4738	2.28071
12.4219	30.7466	2.22801
12.1407	28.3051	2.05109
12.1407	30.6459	2.22072
12.1407	32.7293	2.37169
12.1407	33.322	2.41464
12.1407	32.164	2.33072
12.1407	34.2841	2.48436
12.201	34.2186	2.47961
12.201	34.5493	2.50357
12.201	34.2571	2.4824
12.201	30.3209	2.19717
12.201	29.4318	2.13274
12.201	28.4919	2.06463
12.0487	27.0229	1.95818
12.0487	25.403	1.8408
12.0487	22.0726	1.59946
12.0487	21.4355	1.5533
12.0487	20.7603	1.50437
11.964	19.5535	1.41692
11.7218	18.9467	1.37295
12.1017	19.5631	1.41762
11.8304	15.6865	1.1367
11.7079	15.7213	1.13923
11.6311	17.1099	1.23985
12.0982	18.6414	1.35083
11.7044	15.2188	1.10281
11.5337	14.4404	1.04641
11.5059	14.4381	1.04624
11.4782	16.6552	1.2069
11.6067	19.4551	1.40979
11.6241	20.5536	1.48939
11.7323	20.4887	1.48469
11.5233	19.5782	1.41871
11.5059	20.7329	1.50238
11.6067	22.9028	1.65962
11.7428	21.2428	1.53933
11.3951	20.8839	1.51333
11.5545	20.5819	1.49144
11.4124	20.2019	1.46391
11.4228	20.5078	1.48607
11.7253	19.3198	1.39999
11.3986	17.1524	1.24293
11.3502	18.3057	1.3265
11.3467	20.6682	1.49769
11.4678	20.3382	1.47378
11.5998	19.7117	1.42838
11.3053	16.2896	1.1804
11.2606	17.7163	1.28379
11.2606	19.9425	1.44511
11.2399	18.0752	1.3098
11.3295	18.6337	1.35027
11.3398	15.0994	1.09416
11.1918	15.1742	1.09958
11.1438	17.0479	1.23535
11.1712	19.1747	1.38947
11.1438	21.6266	1.56714
11.2331	24.2543	1.75756
11.3053	23.6921	1.71682
11.0993	23.7684	1.72235
11.0445	22.9321	1.66175
11.048	24.3824	1.76684
11.1095	25.2926	1.8328
11.0411	25.5908	1.85441
11.0138	26.1169	1.89253
10.898	26.9179	1.95057
11.1335	28.8061	2.0874
10.8267	25.2904	1.83264
11.1335	27.3981	1.98537
10.949	27.3037	1.97853
10.9899	25.4593	1.84488
11.1027	25.6301	1.85726
10.8572	25.2559	1.83014
10.8165	24.2069	1.75413
10.7082	23.2228	1.68281
10.9388	25.587	1.85413
10.8131	25.5422	1.85088
10.9082	26.1745	1.8967
10.6913	26.1242	1.89306
10.6205	28.0977	2.03606
10.9865	29.3451	2.12646
10.7488	26.4299	1.91521
11.0275	26.5868	1.92658
10.634	23.3397	1.69128
10.5667	23.2236	1.68287
10.5533	22.4645	1.62786
10.4526	22.5366	1.63309
10.4192	20.386	1.47724
10.5902	23.0782	1.67233
10.4058	19.4159	1.40695
10.661	22.18	1.60725
10.466	21.1793	1.53473
10.4727	21.8548	1.58368
10.4259	21.8555	1.58373
10.4259	23.0331	1.66906
10.3891	22.8291	1.65428
10.3657	22.7149	1.64601
10.6037	22.9194	1.66083
10.3523	18.1587	1.31585
10.2059	16.8057	1.2178
10.5096	18.7041	1.35537
10.2391	15.6307	1.13266
10.123	15.6189	1.1318
10.3857	16.2334	1.17633
10.3924	14.765	1.06993
10.1528	13.378	0.969422
10.1031	13.504	0.978552
10.1164	14.1469	1.02514
10.0371	11.8448	0.858318
10.0107	11.3225	0.82047
10.1131	13.3538	0.967665
10.0965	14.4567	1.04759
9.99088	13.2289	0.958619
9.9744	14.7704	1.07032
10.0206	17.4292	1.26298
10.1164	18.4379	1.33608
10.0206	18.4509	1.33702
10.309	18.4302	1.33552
9.86263	12.8095	0.928226
10.2591	15.3293	1.11082
9.81018	13.3194	0.965172
9.85935	14.7848	1.07137
9.85279	14.2224	1.03061
9.86919	15.5137	1.12418
9.76436	17.5314	1.27039
9.84951	16.5859	1.20188
9.84295	17.4718	1.26607
9.80036	17.5707	1.27324
9.99088	18.649	1.35138
9.88889	18.3364	1.32872
9.69904	17.0951	1.23877
9.82328	17.6005	1.2754
9.76763	18.0833	1.31039
9.79708	19.0269	1.37876
9.7023	17.7328	1.28499
9.64038	19.5071	1.41356
9.69578	19.4204	1.40728
9.66643	19.9468	1.44542
9.91189	21.3121	1.54435
9.81018	15.5265	1.12511
9.57208	14.431	1.04573
9.52665	15.4959	1.12289
9.73495	17.1134	1.2401
9.54936	14.1878	1.0281
9.42629	15.2235	1.10315
9.50396	16.6615	1.20736
9.46833	17.303	1.25384
9.52989	15.6913	1.13705
9.74475	15.8322	1.14726
9.37786	14.9843	1.08582
9.37141	17.808	1.29044
9.44569	17.638	1.27812
9.57208	18.3655	1.33084
9.37463	17.65	1.27899
9.25232	17.5982	1.27523
9.61759	20.2481	1.46726
9.33595	17.9424	1.30017
9.38754	19.0332	1.37921
9.30697	19.6883	1.42669
9.20418	20.7003	1.50002
9.35206	22.4995	1.6304
9.34239	21.7046	1.5728
9.19136	21.1034	1.52923
9.16253	21.7169	1.57369
9.31019	19.4355	1.40837
9.07621	19.0777	1.38244
9.27803	17.2921	1.25305
9.13692	17.439	1.2637
9.0475	18.971	1.37471
9.47157	21.2169	1.53746
9.07621	17.8873	1.29618
9.06025	16.1863	1.17292
9.01881	16.8647	1.22208
9.22663	18.0789	1.31007
8.98697	17.4236	1.26258
9.03793	18.4161	1.3345
9.01244	19.1766	1.38961
9.24911	19.9992	1.44922
8.99016	17.3934	1.26039
8.82515	17.3126	1.25454
8.77458	19.1223	1.38567
9.04431	20.7406	1.50294
8.85681	17.9665	1.30192
8.83465	18.1226	1.31323
8.92975	18.1923	1.31828
8.75248	16.8953	1.2243
8.84098	17.1865	1.2454
8.74301	16.206	1.17435
8.69259	16.001	1.15949
8.69573	16.0472	1.16284
8.67685	17.0898	1.23839
8.75248	18.0305	1.30655
8.69888	17.8554	1.29387
8.69573	17.881	1.29573
8.99334	17.6519	1.27913
8.62654	13.9366	1.0099
8.98061	13.5219	0.979849
8.55751	9.06335	0.656764
8.51992	8.68775	0.629547
8.50428	8.52941	0.618073
8.58572	8.37806	0.607106
8.78721	7.18884	0.52093
8.53871	3.5729	0.258906
8.4949	3.4027	0.246572
8.42307	3.44845	0.249888
8.46365	6.75372	0.4894
8.39813	8.93452	0.647429
8.37944	10.5665	0.765692
8.41684	13.8444	1.00322
8.39502	16.0387	1.16223
8.33899	16.6169	1.20412
8.38256	18.7755	1.36054
8.4949	20.9463	1.51785
8.37322	18.9238	1.37129
8.37322	19.8096	1.43548
8.37322	20.393	1.47776
8.37322	22.4111	1.62399
8.37322	23.8313	1.7269
8.37322	25.183	1.82486
8.37322	27.5934	1.99952
8.24587	27.5216	1.99432
8.24587	28.946	2.09754
8.24587	30.4125	2.20381
8.24587	31.0513	2.2501
8.24587	31.3152	2.26922
8.24587	31.5334	2.28503
8.26136	29.6399	2.14782
8.26136	27.1242	1.96552
8.26136	27.0517	1.96027
8.26136	26.7143	1.93582
8.26136	25.5452	1.8511
8.26136	21.6155	1.56634
8.26136	19.7182	1.42886
8.15305	18.0125	1.30526
8.15305	17.1236	1.24084
7.88868	12.8882	0.93393
7.91929	12.7088	0.920929
8.00826	14.1216	1.0233
7.84283	14.7472	1.06864
7.87339	14.8005	1.0725
8.01748	13.6225	0.987136
7.90092	10.9046	0.790188
7.82451	10.9768	0.795422
8.06978	12.5255	0.907648
7.89174	9.77604	0.708409
7.88562	9.35771	0.678095
7.71789	8.39743	0.608509
7.73005	7.59024	0.550017
7.69358	8.6134	0.62416
7.54815	8.13688	0.589629
7.72397	10.5958	0.767811
7.66928	11.5223	0.834948
7.62683	14.0046	1.01483
7.66625	15.9344	1.15467
7.66321	17.6702	1.28045
7.62986	18.1909	1.31818
7.79705	16.688	1.20928
7.8123	16.4725	1.19366
7.54513	14.763	1.06978
7.52399	16.247	1.17732
7.55722	18.3796	1.33185
7.78181	19.4452	1.40907
7.55117	18.4172	1.33458
7.48477	19.6155	1.42141
7.4697	18.2163	1.32002
7.74831	19.8505	1.43844
7.61168	18.1304	1.3138
7.4065	17.8499	1.29347
7.35244	19.3352	1.4011
7.54513	21.4928	1.55745
7.60865	21.1633	1.53358
7.58141	20.5791	1.49124
7.4095	20.0427	1.45237
7.31946	19.0113	1.37763
7.42755	20.2514	1.46749
7.35544	20.4093	1.47893
7.37645	19.6801	1.4261
7.50588	19.2806	1.39714
7.30748	17.721	1.28413
7.45765	18.4531	1.33718
7.32246	17.5005	1.26815
7.26258	16.9704	1.22974
7.14324	17.3493	1.25719
7.20284	16.4348	1.19093
7.14919	17.2812	1.25226
7.22971	17.8743	1.29524
7.42454	18.3899	1.3326
7.11646	15.4187	1.11729
7.19688	16.194	1.17348
7.13133	15.4838	1.12201
7.06297	15.7512	1.14139
7.09862	15.8775	1.15054
7.03627	15.7011	1.13776
7.00959	15.948	1.15565
7.28652	16.6086	1.20352
7.00071	14.2188	1.03035
7.00959	14.0324	1.01684
6.96224	14.168	1.02667
6.95337	14.6804	1.0638
6.91201	15.0368	1.08962
6.93268	15.8509	1.14862
6.85598	15.4226	1.11758
6.83243	16.6342	1.20538
7.01256	17.2316	1.24867
6.85304	14.4205	1.04496
6.82066	13.5698	0.983316
6.95041	13.9706	1.01236
6.86777	13.6219	0.987096
6.81477	13.2047	0.956859
6.74428	11.2834	0.817639
6.72082	13.0217	0.943598
6.77363	14.4385	1.04627
6.7091	13.6826	0.991491
6.93563	13.6118	0.986361
6.67689	12.5456	0.909101
6.72668	14.0264	1.0164
6.61843	13.8789	1.00572
6.72082	14.8031	1.07269
6.62719	15.4114	1.11677
6.65934	15.3508	1.11238
6.59509	17.0589	1.23615
6.65057	17.956	1.30116
6.61551	18.7508	1.35875
6.60968	18.3126	1.327
6.56593	16.7445	1.21337
6.52807	16.6382	1.20566
6.56884	17.0872	1.23821
6.49899	15.3751	1.11414
6.47865	15.6504	1.13409
6.46703	16.3552	1.18516
6.43512	17.322	1.25522
6.49608	17.4671	1.26573
6.39165	15.7313	1.13995
6.44672	17.0524	1.23568
6.56301	17.8441	1.29305
6.51062	16.4253	1.19024
6.40034	13.6299	0.987673
6.31072	13.7648	0.997452
6.36272	14.9831	1.08573
6.5368	14.8999	1.07971
6.22714	12.5738	0.911147
6.25017	14.8652	1.07719
6.37429	15.4485	1.11946
6.34826	14.7819	1.07115
6.18689	13.073	0.947316
6.15531	12.1289	0.878904
6.2329	12.1344	0.879304
6.20701	11.531	0.835576
6.10371	12.0432	0.872697
6.23002	11.9652	0.867043
5.99225	11.246	0.814926
6.10084	13.3409	0.966732
6.02079	13.8722	1.00523
6.14097	13.3947	0.970631
6.23002	13.2865	0.962788
6.10657	11.5606	0.837722
6.05793	12.4463	0.901905
6.19839	13.8329	1.00238
6.04649	11.5201	0.834792
5.9951	12.5752	0.911249
5.94951	13.4777	0.976645
6.03221	11.9681	0.867253
6.11803	12.4468	0.901941
5.90399	11.639	0.843405
5.86707	12.501	0.905867
5.9239	12.5029	0.90601
6.07508	11.1266	0.806274
5.87274	8.6641	0.627833
5.82736	9.4072	0.681681
5.86991	10.2598	0.743463
5.86991	11.6265	0.842499
5.70296	12.5816	0.911714
5.81036	14.7294	1.06735
5.76791	16.2184	1.17525
5.85855	16.1391	1.1695
5.92105	17.4733	1.26618
5.84437	16.4909	1.19499
5.80187	16.5897	1.20215
5.69168	17.1776	1.24475
5.82736	16.8519	1.22116
5.73683	15.3067	1.10918
5.6804	16.3266	1.18309
5.70014	18.192	1.31826
5.85855	19.4302	1.40798
5.6804	18.0298	1.30651
5.71424	19.3831	1.40457
5.55388	17.9086	1.29772
5.52025	16.0957	1.16635
5.6945	17.6328	1.27774
5.49505	17.2806	1.25222
5.52585	19.3481	1.40204
5.77357	19.4968	1.41281
5.48386	18.2452	1.32211
5.48386	17.8212	1.29139
5.50345	17.137	1.24181
5.60161	16.7635	1.21475
5.66068	16.2583	1.17814
5.59037	15.3509	1.11238
5.45591	11.4458	0.829403
5.46708	12.0402	0.87248
5.34716	12.3319	0.893618
5.35273	13.9584	1.01148
5.38057	13.971	1.01239
5.30546	14.435	1.04602
5.47547	15.1956	1.10113
5.21671	13.9137	1.00824
5.33881	14.2414	1.03198
5.27491	13.8664	1.00481
5.23333	12.3304	0.893505
5.40566	14.0634	1.01909
5.36386	12.4286	0.90062
5.17521	12.2633	0.888642
5.11723	13.1376	0.951999
5.12275	14.0443	1.0177
5.16969	15.4566	1.12004
5.04562	15.6803	1.13625
5.24441	17.5289	1.27021
5.41682	17.845	1.29312
5.11447	15.6973	1.13748
5.08416	14.7255	1.06706
5.02363	15.2858	1.10766
5.14483	14.7542	1.06914
4.98793	15.4521	1.11972
5.1614	14.4206	1.04497
5.16692	12.7322	0.92262
5.09518	11.0717	0.802301
4.97696	10.613	0.769055
4.91121	9.722	0.704493
5.22779	10.7059	0.775787
4.90847	6.71214	0.486387
4.88933	8.05459	0.583666
4.84836	8.91527	0.646034
4.96599	10.055	0.728625
4.86747	10.7993	0.782555
4.88386	11.226	0.813478
4.87293	11.7476	0.851274
4.9468	12.5183	0.907126
4.8702	9.66242	0.700175
5.01814	9.92448	0.719165
4.72854	8.35884	0.605713
4.8429	9.59448	0.695252
4.70682	7.73197	0.560288
4.76117	9.52794	0.690431
4.79383	9.7519	0.70666
4.71768	10.1062	0.732331
4.75573	11.6479	0.844052
4.69868	10.6679	0.773035
4.6174	11.5169	0.834559
4.63634	12.9889	0.941223
4.78838	12.9786	0.940475
4.64717	10.9043	0.790167
4.7911	13.0549	0.94601
4.5256	13.1622	0.953782
4.82108	16.4741	1.19378
4.68512	15.5267	1.12512
4.64717	15.5591	1.12747
4.57146	15.7721	1.14291
4.70411	16.3314	1.18343
4.57146	16.1941	1.17348
4.70411	17.0905	1.23844
4.48252	16.4751	1.19385
4.52021	18.0496	1.30794
4.51213	19.546	1.41638
4.40461	20.4137	1.47925
4.50405	21.695	1.5721
4.45294	21.1907	1.53556
4.40997	21.2642	1.54089
4.66614	23.0246	1.66845
4.41534	18.5993	1.34778
4.41266	19.1656	1.38881
4.39656	19.9357	1.44462
4.56876	19.7331	1.42993
4.32426	16.5155	1.19677
4.40193	16.6993	1.2101
4.32961	15.9419	1.15521
4.26284	16.2987	1.18107
4.44488	14.8679	1.07738
4.30288	13.8224	1.00163
4.30555	12.4349	0.901082
4.41534	11.3285	0.820904
4.43682	9.75214	0.706677
4.14574	7.13148	0.516774
4.15902	6.6509	0.481949
4.0927	7.35062	0.532653
4.15902	8.82121	0.639218
4.16434	9.36783	0.678828
4.15105	8.62359	0.624898
4.16699	7.43515	0.538779
4.06357	7.71588	0.559121
4.06357	8.33931	0.604298
4.03183	8.95835	0.649156
4.00805	9.48762	0.687509
3.94212	11.0717	0.802298
3.97375	11.9634	0.866915
4.01333	12.5463	0.909154
4.05298	13.2947	0.963381
4.0239	13.5002	0.978278
3.87637	13.4188	0.972377
4.17231	15.3162	1.10987
3.92106	12.409	0.899203
3.87111	12.3358	0.893896
3.94476	13.7549	0.996734
4.0239	14.9482	1.0832
3.91843	14.4809	1.04934
3.90002	14.2016	1.0291
3.83437	13.2115	0.957358
4.04769	13.0724	0.947275
3.8003	11.2138	0.812592
3.94212	11.0244	0.798873
3.8895	9.92435	0.719156
3.78983	7.72256	0.559606
3.8265	8.5764	0.621478
3.88425	8.30041	0.601479
3.74014	7.33308	0.531382
3.7062	5.47035	0.396402
3.70098	6.40316	0.463997
3.78983	6.26928	0.454295
3.82126	5.71286	0.413976
3.64106	5.42489	0.393108
3.68012	6.39684	0.463539
3.65407	5.94546	0.430831
3.6697	7.83226	0.567555
3.56311	6.83547	0.495324
3.6723	7.66844	0.555684
3.65407	8.20068	0.594252
3.57608	7.89157	0.571853
3.56051	9.55094	0.692097
3.58906	8.90657	0.645403
3.51646	8.27316	0.599505
3.6697	8.78604	0.63667
3.61765	8.86827	0.642628
3.50093	9.55199	0.692173
3.41826	8.64411	0.626384
3.46731	11.0575	0.801271
3.52682	12.6359	0.915642
3.59166	13.5285	0.980326
3.55792	13.1906	0.955838
3.47506	13.409	0.971664
3.53977	13.9087	1.00787
3.45697	12.8215	0.929094
3.58647	11.8852	0.861247
3.37445	11.418	0.827389
3.41568	10.1563	0.735964
3.39248	11.3626	0.823374
3.59945	11.8148	0.856146
3.35644	10.393	0.753117
3.44148	10.8725	0.787861
3.3693	10.6281	0.770155
3.28194	9.83361	0.71258
3.31531	8.61514	0.624286
3.3899	9.29499	0.67355
3.16934	7.0433	0.510384
3.40279	9.20507	0.667034
3.31788	9.15911	0.663703
3.21534	9.21099	0.667463
3.28707	10.4013	0.753715
3.15148	11.3446	0.822072
3.36673	13.2917	0.963168
3.32302	11.1609	0.808764
3.26912	10.9122	0.790739
3.13362	10.9096	0.790552
3.09286	10.2611	0.743556
3.33586	11.6751	0.846023
3.08777	11.0479	0.800574
3.09541	11.9352	0.86487
3.07505	12.1126	0.877728
3.09795	10.9549	0.793836
3.04709	11.8693	0.860098
3.07251	13.2891	0.962975
3.13617	14.0727	1.01976
3.18211	13.5366	0.980912
2.97859	13.3564	0.967853
3.24094	15.0339	1.08941
2.94314	13.8667	1.00483
3.01155	14.5459	1.05405
2.95327	15.5103	1.12393
2.97605	15.9123	1.15307
2.93556	16.3013	1.18125
3.03439	16.646	1.20623
3.14892	15.8061	1.14537
2.9128	11.1306	0.806564
3.10559	11.1162	0.805521
2.87493	8.80638	0.638143
2.82956	8.73305	0.632829
2.87241	9.47603	0.686669
2.83712	9.8799	0.715935
2.76167	10.2775	0.744744
2.77171	10.7233	0.77705
2.92797	9.45408	0.685079
2.75413	7.92758	0.574462
2.74911	7.86639	0.570028
2.92797	8.81093	0.638473
2.74911	6.35569	0.460557
2.66643	5.54028	0.40147
2.73908	6.36463	0.461205
2.77674	6.53941	0.47387
2.91028	6.24687	0.452672
2.66893	3.6567	0.264978
2.64642	3.74071	0.271066
2.65392	4.289	0.310797
2.68895	3.52859	0.255695
2.57405	3.29398	0.238694
2.56907	4.75917	0.344867
2.53919	4.97119	0.360231
2.63143	6.4272	0.465739
2.50686	6.14067	0.444976
2.58153	6.2658	0.454044
2.53421	7.02426	0.509005
2.55163	7.9041	0.572761
2.53919	6.67472	0.483675
2.76418	8.11794	0.588257
2.53173	5.18596	0.375794
2.53173	5.4907	0.397877
2.5168	6.17623	0.447553
2.45969	6.2493	0.452848
2.42252	8.32855	0.603518
2.42995	9.81453	0.711198
2.47954	11.1195	0.805761
2.62144	11.9605	0.866701
2.4721	10.9901	0.796383
2.47954	10.5833	0.766904
2.36563	10.5078	0.761438
2.49196	11.3885	0.825256
2.48947	8.69334	0.629952
2.39529	7.05802	0.511451
2.36563	6.69384	0.485061
2.34834	6.74252	0.488588
2.40766	5.31986	0.385497
2.36316	6.02736	0.436765
2.3212	7.01893	0.508618
2.42252	6.72214	0.487112
2.31627	7.5891	0.549935
2.24733	6.9589	0.504268
2.35575	8.41804	0.610003
2.25225	8.33201	0.603769
2.30641	10.0178	0.725927
2.37798	8.65604	0.627249
2.22276	7.50743	0.544017
2.2375	8.23523	0.596756
2.40519	8.98305	0.650946
2.14674	8.21253	0.595111
2.30887	8.97421	0.650305
2.21048	7.05653	0.511343
2.15164	7.98344	0.57851
2.20312	9.15072	0.663096
2.04901	8.86614	0.642474
2.11738	11.0693	0.802123
2.10516	11.4313	0.828358
2.07585	12.5685	0.910764
2.07341	11.5961	0.840297
2.14185	10.7772	0.780958
2.07829	11.012	0.797967
2.07829	11.2749	0.817025
2.27193	11.9121	0.863194
2.15899	8.83486	0.640207
2.11249	8.41603	0.609858
2.08562	8.89399	0.644492
2.23013	9.54611	0.691747
1.95168	8.04489	0.582963
1.93954	8.05352	0.583589
2.08317	8.40055	0.608735
1.84507	8.10906	0.587613
2.06609	7.94335	0.575605
1.91771	6.65234	0.482053
1.93226	6.37021	0.461609
1.84023	6.00381	0.435058
2.05633	7.77959	0.563738
1.94197	7.24497	0.524998
1.89347	7.70983	0.558683
1.85474	8.00165	0.57983
1.79918	7.12882	0.516581
1.8862	7.8957	0.572152
1.95897	8.85051	0.641341
1.7606	8.78902	0.636885
1.77024	10.0679	0.729561
1.83298	10.6894	0.774597
1.72931	11.2446	0.814826
1.81608	12.4358	0.901141
1.73412	12.5329	0.908183
1.9444	13.7991	0.999937
1.92013	12.2715	0.889236
1.73653	8.76491	0.635139
1.77265	9.32879	0.675999
1.71488	6.82229	0.494369
1.83782	7.14855	0.518011
1.67644	6.01517	0.435882
1.60693	7.11919	0.515884
1.583	8.27376	0.599548
1.60693	7.38032	0.534806
1.71007	8.24968	0.597803
1.67404	6.31606	0.457686
1.57105	6.31968	0.457948
1.77265	7.13124	0.516756
1.65005	6.2506	0.452942
1.67884	6.25887	0.453541
1.65484	5.44312	0.394429
1.51853	5.51547	0.399671
1.50423	5.96143	0.431988
1.48755	4.68115	0.339214
1.52569	4.21011	0.305081
1.66204	5.89841	0.427421
1.54239	5.50711	0.399066
1.41384	5.86609	0.425079
1.4091	7.42384	0.537959
1.44948	8.65022	0.626827
1.48517	9.29844	0.6738
1.40672	10.6395	0.770976
1.42572	9.84886	0.713686
1.42334	10.8415	0.785616
1.37115	10.8157	0.783747
1.39486	10.1603	0.736257
1.58061	11.0031	0.797324
1.3522	9.31109	0.674717
1.59257	10.2664	0.74394
1.36167	7.19782	0.521581
1.34746	6.85709	0.496891
1.26711	7.05325	0.511105
1.30962	7.72789	0.559992
1.51376	8.30714	0.601966
1.30962	6.24757	0.452722
1.45899	6.42112	0.465298
1.28836	4.45159	0.322579
1.29308	5.0759	0.367819
1.22704	5.01315	0.363272
1.23411	6.75776	0.489692
1.25768	7.66684	0.555568
1.16588	8.13234	0.5893
1.24353	9.26826	0.671613
1.41147	9.02105	0.653699
1.34273	6.82873	0.494835
1.07913	6.116	0.443189
1.10723	8.29907	0.601382
1.12598	9.48523	0.687335
1.12129	7.9269	0.574413
1.14006	8.76666	0.635265
1.13537	8.07737	0.585317
1.00669	9.11878	0.660781
1.26475	11.1786	0.810042
1.06041	10.6133	0.769078
1.13771	11.4054	0.82648
1.23411	11.5741	0.838702
1.0534	10.2447	0.742367
1.07913	9.73919	0.705738
1.03237	9.34697	0.677317
1.14475	10.1864	0.738143
1.09552	6.85243	0.496553
1.04171	6.50907	0.471672
1.05807	6.7361	0.488123
1.00902	4.11771	0.298385
1.03003	4.43945	0.3217
0.997358	2.62383	0.190132
1.0277	2.98102	0.216016
0.927496	3.17651	0.230182
0.964729	2.2341	0.161891
0.836988	2.40257	0.174099
0.885679	3.01065	0.218163
0.881037	3.78169	0.274035
0.888	2.72611	0.197544
0.922846	3.74341	0.271261
0.911225	2.64152	0.191415
0.806897	2.83981	0.205784
0.769915	3.74702	0.271523
0.818465	4.72062	0.342074
1.04872	4.25231	0.308139
0.813837	3.03697	0.22007
0.920521	2.81849	0.204238
0.742217	1.34864	0.0977277
0.756062	0.992209	0.0718992
0.716856	1.54031	0.111617
0.767605	1.87604	0.135945
0.726075	1.24429	0.0901659
0.73991	3.15895	0.22891
0.818465	2.86627	0.2077
0.762987	2.59424	0.187989
0.673117	1.98802	0.14406
0.932147	2.94193	0.213183
0.682319	1.74191	0.126225
0.657024	3.5864	0.259884
0.890322	5.09878	0.369477
0.645535	4.48339	0.324883
0.804583	6.00315	0.435011
0.615691	5.79188	0.419702
0.574433	7.00489	0.507601
0.760678	8.14235	0.590026
0.60193	6.55586	0.475062
0.668518	7.77309	0.563268
0.590469	7.95273	0.576285
0.756062	9.12054	0.660909
0.535534	7.62653	0.552647
0.686921	9.44167	0.684179
0.553831	9.10887	0.660063
0.569853	10.1631	0.736454
0.588177	10.3179	0.747674
0.670817	10.7863	0.781616
0.487573	10.7542	0.779293
0.604223	12.1737	0.88215
0.599638	10.5478	0.764334
0.659322	9.66451	0.700327
0.549256	8.36331	0.606037
0.599638	8.92045	0.646409
0.631756	7.90993	0.573183
0.416956	5.89178	0.426941
0.599638	6.28123	0.455162
0.501266	4.81484	0.348901
0.572143	4.65805	0.33754
0.503549	3.65452	0.26482
0.421506	3.05423	0.221321
0.362434	3.67331	0.266182
0.401041	4.40598	0.319274
0.337488	2.86183	0.207379
0.357896	3.21975	0.233315
0.332955	3.52133	0.255169
0.364703	2.84864	0.206423
0.389679	2.67832	0.194081
0.441989	2.69849	0.195543
0.319362	0.208101	0.0150798
0.330689	0.400647	0.0290324
0.289938	0.714501	0.0517754
0.360165	0.372038	0.0269593
0.235717	0.129071	0.009353
0.27411	0.125952	0.00912694
0.244745	1.44653	0.104821
0.298988	1.61305	0.116888
0.231204	1.26633	0.091763
0.174871	0.631936	0.0457925
0.183875	2.04928	0.148499
0.360165	1.85266	0.134251
0.27185	1.75717	0.127331
0.23346	2.06071	0.149327
0.127658	2.31677	0.167882
0.213162	2.99514	0.217039
0.258293	2.18213	0.158125
0.210908	1.31607	0.0953671
0.197387	1.70151	0.123298
0.13889	1.43932	0.104299
0.125412	0.440835	0.0319445
0.127658	0.979143	0.0709524
0.0648592	1.81764	0.131713
0.0962369	3.50529	0.254006
0.27185	4.39292	0.318328
0.13889	2.69267	0.195121
0.109698	2.00084	0.144988
0.213162	0.919299	0.0666159
Whole cell protein concentration (mg/L)			13.8
Replicate #2
12.6631	18.1773	1.3172
12.7057	19.6587	1.42454
12.6788	20.7392	1.50284
12.7237	21.828	1.58174
12.6967	20.7618	1.50448
12.7934	21.3216	1.54504
12.8679	21.3154	1.54459
12.6788	18.5028	1.34078
12.6855	18.4798	1.33911
12.7754	19.0826	1.3828
12.6631	18.0576	1.30852
12.6138	19.563	1.41761
12.6071	20.9814	1.52039
12.7574	22.1549	1.60542
12.5736	20.8076	1.5078
12.6429	21.8666	1.58453
12.5781	22.8657	1.65694
12.5313	22.6946	1.64453
12.6653	23.4487	1.69918
12.5134	23.3114	1.68923
12.7394	24.3512	1.76458
12.5157	22.437	1.62587
12.6945	21.3891	1.54994
12.4734	19.7077	1.42809
12.5513	20.085	1.45544
12.6049	20.0686	1.45425
12.4601	19.753	1.43138
12.429	20.0573	1.45343
12.4002	19.2175	1.39257
12.4046	20.6817	1.49867
12.4046	19.8382	1.43755
12.4246	19.3398	1.40144
12.4024	18.1626	1.31613
12.4113	16.758	1.21435
12.5513	17.6812	1.28125
12.4135	16.8253	1.21922
12.3449	16.9509	1.22832
12.5023	16.8847	1.22353
12.4157	16.2259	1.17579
12.3316	15.6915	1.13706
12.3648	15.5425	1.12627
12.2193	14.5254	1.05256
12.2523	15.4263	1.11785
12.2589	15.1511	1.0979
12.3074	15.7859	1.14391
12.2479	14.8828	1.07846
12.1579	15.2931	1.1082
12.2985	16.1767	1.17222
12.2435	16.1416	1.16968
12.1666	16.5948	1.20252
12.1842	15.2876	1.1078
12.1995	16.4163	1.18959
12.3096	17.0559	1.23593
12.1732	16.3272	1.18313
12.1754	16.731	1.21239
12.1141	17.4948	1.26774
12.0595	17.8657	1.29462
12.1141	18.8035	1.36257
12.2347	19.8384	1.43756
12.0289	19.1156	1.38519
12.2259	20.6842	1.49885
12.182	18.841	1.36529
12.2149	18.1078	1.31216
12.2457	17.4911	1.26747
11.9963	15.9908	1.15875
11.9985	17.1374	1.24184
12.0093	18.1408	1.31455
12.0747	18.7499	1.35869
11.9506	16.6834	1.20894
11.9941	17.4541	1.26479
12.0181	16.5705	1.20076
12.0486	16.7627	1.21469
11.9919	16.6593	1.2072
12.0595	16.9865	1.23091
11.9485	17.0382	1.23465
12.0289	17.3286	1.2557
11.9441	16.248	1.17739
11.9745	16.7723	1.21538
11.8986	17.1182	1.24045
11.8834	17.7784	1.28829
12.1163	18.2449	1.3221
11.8553	16.9831	1.23066
11.8661	17.1424	1.24221
11.8575	17.5143	1.26915
11.8596	17.5537	1.27201
11.8013	18.0399	1.30724
11.8813	17.2686	1.25135
11.8683	15.5512	1.1269
11.7884	14.8672	1.07733
11.8121	15.5909	1.12977
11.7798	14.7802	1.07103
11.8878	14.4286	1.04555
11.8035	13.6713	0.990676
11.7303	13.7105	0.993512
11.7496	14.4798	1.04926
11.726	15.3447	1.11193
11.7195	14.9013	1.0798
11.7281	15.9375	1.15489
11.8986	16.6824	1.20887
11.7453	15.3476	1.11215
11.8467	15.3713	1.11386
11.7066	14.0618	1.01897
11.6809	14.0063	1.01495
11.6766	14.0465	1.01786
11.6081	13.8305	1.00221
11.6745	14.2128	1.02991
11.7002	13.7243	0.994515
11.6145	12.7836	0.926349
11.576	12.5936	0.912577
11.5995	12.6969	0.920062
11.6124	12.629	0.915144
11.5142	12.2898	0.890563
11.6145	12.8828	0.933534
11.5675	12.3136	0.892291
11.5889	12.1287	0.878893
11.5249	11.6204	0.842057
11.6852	13.1752	0.954725
11.6852	12.8234	0.929234
11.5867	12.1942	0.883639
11.5163	12.3578	0.895496
11.6209	13.072	0.947248
11.599	12.4882	0.904944
11.5121	11.9122	0.863201
11.4993	12.0542	0.873489
11.4866	12.1745	0.882207
11.4398	12.287	0.890359
11.5718	12.7563	0.924366
11.425	11.68	0.846376
11.425	11.9873	0.868646
11.425	12.7315	0.922569
11.425	13.3454	0.967055
11.425	13.8296	1.00215
11.425	14.1813	1.02763
11.425	14.4093	1.04415
11.4377	14.5128	1.05166
11.4377	15.2708	1.10658
11.4377	15.8311	1.14718
11.4377	16.1714	1.17184
11.4377	16.3137	1.18215
11.4377	16.2492	1.17748
11.4207	16.0104	1.16017
11.4207	17.3206	1.25512
11.4207	18.7615	1.35953
11.4207	18.4459	1.33666
11.4207	18.1004	1.31163
11.4207	18.5155	1.34171
11.2771	19.0815	1.38272
11.2771	20.5968	1.49252
11.2771	21.9844	1.59307
11.2771	21.5834	1.56401
11.2771	23.0114	1.66749
11.2771	23.5686	1.70787
11.2771	22.6205	1.63917
11.2771	23.6763	1.71567
11.2771	23.7906	1.72396
11.2771	23.9683	1.73683
11.2771	22.7816	1.65084
11.2771	23.07	1.67174
11.2771	21.4899	1.55724
11.2245	21.5767	1.56353
11.2245	21.973	1.59225
11.2245	23.0718	1.67187
11.2245	23.3708	1.69354
11.2245	23.6207	1.71165
11.2245	23.7002	1.7174
11.1322	23.0845	1.67279
11.1322	23.6232	1.71182
11.1322	23.7249	1.7192
11.1322	23.0286	1.66874
11.1322	22.2799	1.61448
11.1322	21.8977	1.58679
10.9738	20.9506	1.51816
10.9323	21.634	1.56768
11.0737	22.9881	1.66581
11.0529	22.134	1.60391
10.953	19.5993	1.42024
10.9074	20.0534	1.45314
10.9364	20.7143	1.50104
10.9282	20.6542	1.49668
11.08	20.7445	1.50322
10.8888	18.7835	1.36112
10.9468	19.6799	1.42608
11.0716	19.0811	1.38269
10.864	17.3782	1.25929
10.9261	17.6837	1.28143
10.8971	16.9856	1.23084
11.0029	17.1814	1.24503
10.8433	15.5888	1.12963
10.9883	15.6663	1.13524
10.8103	13.3531	0.967617
10.8062	13.323	0.965434
10.7116	13.8364	1.00264
10.7527	15.0375	1.08968
10.726	14.9162	1.08088
10.7075	13.4855	0.977212
10.7383	12.7007	0.920338
10.6932	12.6738	0.918392
10.7034	13.1176	0.950554
10.7486	14.5929	1.05746
10.728	14.8491	1.07602
10.6665	14.1965	1.02873
10.6932	15.4121	1.11682
10.6788	14.8386	1.07526
10.6379	15.0693	1.09198
10.6768	16.0436	1.16258
10.833	15.783	1.1437
10.6399	14.6829	1.06398
10.6481	15.4104	1.1167
10.6665	16.0251	1.16124
10.642	15.8229	1.14659
10.6624	14.2866	1.03526
10.5603	14.114	1.02276
10.6215	15.0801	1.09276
10.5786	15.5955	1.13011
10.5664	15.9304	1.15438
10.5807	15.4455	1.11924
10.5013	15.8338	1.14737
10.5399	17.0569	1.23601
10.5135	17.8938	1.29665
10.5766	18.5535	1.34446
10.5115	17.1203	1.2406
10.4424	16.8307	1.21961
10.4505	18.1363	1.31423
10.5216	18.9949	1.37644
10.6665	19.3355	1.40112
10.6174	18.2456	1.32215
10.5033	17.1763	1.24466
10.4891	15.2201	1.1029
10.3615	14.7966	1.07222
10.4121	15.0775	1.09257
10.5013	14.8714	1.07764
10.3656	14.6304	1.06018
10.4952	15.816	1.14608
10.4177	14.0659	1.01927
10.3712	14.8514	1.07619
10.4343	15.097	1.09398
10.3333	15.0531	1.0908
10.3272	15.9455	1.15547
10.3091	16.3761	1.18667
10.3469	16.5773	1.20125
10.483	16.9797	1.23041
10.3152	15.8034	1.14518
10.291	14.7242	1.06697
10.2508	14.1269	1.02369
10.291	14.9591	1.08399
10.3636	15.3392	1.11153
10.2468	14.8355	1.07504
10.2247	16.5031	1.19588
10.2006	16.6861	1.20914
10.2227	17.4954	1.26778
10.3414	18.4475	1.33677
10.2825	17.4407	1.26382
10.1841	17.0606	1.23627
10.2022	16.3907	1.18773
10.1626	16.1933	1.17342
10.1301	16.4851	1.19457
10.1441	17.2072	1.2469
10.3212	16.736	1.21275
10.1726	15.6373	1.13314
10.2142	15.8971	1.15197
10.2022	15.334	1.11116
10.0987	15.2469	1.10485
10.0688	15.5354	1.12575
10.2147	16.2514	1.17764
10.0171	15.378	1.11435
10.0962	15.1284	1.09626
10.0409	15.8854	1.15112
10.027	16.6935	1.20968
10.0624	15.5998	1.13042
10.0887	16.2127	1.17483
10.0131	16.4817	1.19432
10.0052	16.5888	1.20208
10.1466	15.6558	1.13448
10.1127	15.586	1.12942
9.99724	14.371	1.04138
9.98335	14.7945	1.07206
9.97146	15.5817	1.12911
9.85483	16.1746	1.17207
9.99724	17.7938	1.28941
9.94373	17.9815	1.303
9.89035	17.6812	1.28125
9.93185	16.5392	1.1985
9.90615	16.5001	1.19566
10.0151	17.2875	1.25272
9.93977	16.7401	1.21305
9.91603	17.0236	1.23359
9.89035	17.3196	1.25504
9.9774	17.8949	1.29673
9.84104	16.933	1.22703
9.83119	16.7829	1.21615
9.84695	16.1879	1.17304
9.78792	16.2467	1.1773
9.83316	16.9379	1.22739
9.80561	16.9322	1.22697
9.78989	17.504	1.26841
9.90812	18.0275	1.30634
9.7173	17.1422	1.24219
9.74474	16.9548	1.22861
9.93185	17.5961	1.27508
9.7173	14.279	1.03471
9.70118	14.6194	1.05938
9.77174	13.5895	0.984748
9.86469	14.0121	1.01537
9.62156	12.6976	0.920119
9.73689	13.3558	0.96781
9.67035	13.1423	0.952341
9.62741	13.9197	1.00867
9.63521	14.7221	1.06682
9.63326	15.7244	1.13945
9.61182	16.7531	1.21399
9.69186	16.3142	1.18219
9.81742	16.1573	1.17082
9.65473	15.1489	1.09775
9.57826	14.9349	1.08224
9.57826	15.0083	1.08756
9.54521	15.4865	1.12221
9.54327	16.2385	1.1767
9.51804	16.6041	1.20319
9.55881	17.6207	1.27686
9.59382	18.261	1.32326
9.63475	17.8653	1.29458
9.53744	17.2217	1.24795
9.5161	16.9368	1.22731
9.51998	16.6331	1.2053
9.47153	16.6437	1.20607
9.4696	17.596	1.27507
9.46379	18.8106	1.36308
9.57048	18.7756	1.36055
9.44639	16.5125	1.19656
9.62305	16.413	1.18935
9.46618	15.1083	1.09481
9.60551	14.3619	1.04072
9.37498	12.9776	0.940404
9.42127	13.7412	0.995737
9.45605	13.5077	0.97882
9.40776	13.1107	0.950049
9.35958	13.6861	0.991747
9.38462	14.4398	1.04636
9.33841	14.8549	1.07644
9.31727	15.9673	1.15705
9.46379	17.0567	1.23599
9.34033	16.7842	1.21624
9.26546	17.6698	1.28042
9.32495	17.3223	1.25524
9.3538	17.5644	1.27278
9.29998	17.2093	1.24705
9.29039	17.8889	1.2963
9.31343	17.9915	1.30374
9.26163	18.2359	1.32145
9.23865	18.7181	1.35638
9.28271	19.2759	1.3968
9.24248	19.3491	1.40211
9.28463	19.6278	1.4223
9.29231	19.7813	1.43342
9.24056	19.2134	1.39227
9.18131	19.3465	1.40192
9.13936	19.4085	1.40641
9.24631	19.9311	1.44428
9.33649	19.3906	1.40512
9.24248	17.7135	1.28358
9.15651	16.2377	1.17664
9.23865	16.6356	1.20548
9.13555	15.229	1.10355
9.14127	14.1862	1.02799
9.17368	13.83	1.00218
9.13555	11.9032	0.862549
9.07091	12.0901	0.876092
9.0823	12.5786	0.911489
9.07091	12.1114	0.877641
9.03108	10.6343	0.770603
9.03297	11.2261	0.813485
8.99133	12.0083	0.87017
8.97809	11.3167	0.820049
9.15461	12.5466	0.909177
9.0254	12.2833	0.890091
9.03297	12.0918	0.876215
8.96676	12.4009	0.898619
9.01214	12.8326	0.929896
8.95543	12.4218	0.900127
8.96298	13.0981	0.949136
8.96109	14.0688	1.01948
8.9441	14.2527	1.03281
8.9441	15.4001	1.11595
8.89134	15.6495	1.13402
8.92902	16.8196	1.21881
8.88758	16.1582	1.17089
8.93467	17.3938	1.26042
8.91771	16.309	1.18181
8.89511	16.7552	1.21414
8.88946	18.0254	1.30619
8.93844	17.769	1.28761
8.82558	17.6504	1.27901
8.89511	18.6594	1.35213
8.94599	18.071	1.30949
8.85938	17.0599	1.23623
8.96298	17.9109	1.29789
8.77874	16.4426	1.1915
8.79372	15.9847	1.15831
8.8575	17.069	1.23688
8.95543	16.5841	1.20175
8.78435	15.5791	1.12892
8.74695	15.66	1.13478
8.91959	16.176	1.17218
8.7376	14.529	1.05283
8.68165	14.3485	1.03975
8.78248	15.1505	1.09786
8.70774	14.6196	1.05939
8.74508	15.2831	1.10747
8.76564	15.4522	1.11973
8.70215	14.8059	1.07289
8.64815	15.0303	1.08915
8.70774	15.3051	1.10906
8.6147	13.9802	1.01306
8.68165	15.3594	1.113
8.63142	15.0812	1.09284
8.75068	15.9281	1.15421
8.59614	15.203	1.10167
8.75255	15.5588	1.12745
8.60913	14.3219	1.03782
8.53317	14.4242	1.04523
8.66303	15.0291	1.08906
8.58131	14.6724	1.06322
8.56834	14.8007	1.07251
8.63327	14.4164	1.04466
8.60171	14.2317	1.03128
8.49069	13.5959	0.985207
8.58131	14.7972	1.07226
8.65373	14.6753	1.06342
8.47778	12.5451	0.909068
8.54057	12.884	0.933622
8.46856	13.0268	0.943968
8.511	14.1568	1.02585
8.49069	14.5702	1.05581
8.50361	14.6344	1.06046
8.52578	15.2118	1.1023
8.47593	15.133	1.0966
8.48515	15.901	1.15225
8.42805	15.6962	1.13741
8.41701	16.3297	1.18331
8.45382	16.9378	1.22738
8.41517	16.9489	1.22818
8.45013	17.498	1.26797
8.52948	17.5055	1.26851
8.35276	16.7003	1.21017
8.42621	17.4291	1.26298
8.35276	16.5025	1.19583
8.35826	16.7927	1.21686
8.39312	17.5863	1.27437
8.3656	17.7714	1.28778
8.36376	18.4218	1.33492
8.38027	17.641	1.27833
8.32346	17.9531	1.30095
8.34177	18.9685	1.37453
8.38945	18.5945	1.34743
8.28872	18.5109	1.34137
8.34177	17.9999	1.30434
8.26681	17.2049	1.24673
8.28141	18.0071	1.30487
8.3766	17.6835	1.28141
8.307	16.6403	1.20582
8.24857	16.4944	1.19525
8.21031	15.8511	1.14863
8.2176	15.897	1.15196
8.25221	16.7066	1.21062
8.17395	15.4051	1.11631
8.19212	15.6206	1.13193
8.14128	15.9387	1.15498
8.20304	16.58	1.20145
8.16305	16.2405	1.17685
8.15761	16.6921	1.20957
8.15579	16.6046	1.20323
8.12496	14.9576	1.08388
8.11953	15.3874	1.11503
8.09599	15.3921	1.11537
8.10142	15.6348	1.13296
8.17213	14.9526	1.08352
8.11228	14.5574	1.05488
8.04178	14.6319	1.06028
8.04539	14.203	1.02921
8.00392	13.4303	0.973208
8.12678	14.1167	1.02295
7.98412	13.9601	1.0116
7.94457	14.8646	1.07714
8.03998	16.0319	1.16173
7.94277	16.141	1.16964
8.06345	17.3656	1.25837
8.02194	17.0364	1.23452
7.91765	16.8258	1.21926
7.99492	17.1797	1.2449
7.94996	16.2715	1.1791
7.90331	16.4592	1.1927
7.99132	17.3176	1.2549
7.94457	17.4535	1.26475
7.84068	16.4366	1.19106
7.99312	17.137	1.24181
7.9051	16.4568	1.19252
7.85856	16.8022	1.21755
7.86034	17.9275	1.29909
7.87466	17.6554	1.27938
7.81569	17.9925	1.30381
7.85319	19.1	1.38406
7.98772	19.2467	1.39469
7.80142	17.6552	1.27936
7.8264	17.5959	1.27506
7.80855	17.5462	1.27147
7.87645	17.7423	1.28567
7.7569	16.6654	1.20764
7.74623	16.5869	1.20195
7.84962	16.8399	1.22028
7.86571	16.3671	1.18602
7.75334	15.068	1.09189
7.68764	14.6858	1.06419
7.70892	14.9524	1.08351
7.7036	14.6788	1.06368
7.68941	14.9101	1.08045
7.66106	14.9448	1.08295
7.66638	15.422	1.11754
7.67169	15.7985	1.14482
7.7036	15.2858	1.10767
7.73201	15.2653	1.10618
7.65575	14.5563	1.0548
7.62039	14.5648	1.05542
7.57803	14.7884	1.07163
7.71425	14.8393	1.07532
7.63983	13.2147	0.957589
7.59743	13.2905	0.96308
7.56393	13.4449	0.974271
7.51467	12.8693	0.932555
7.62746	13.7417	0.995776
7.53753	12.7736	0.925626
7.50237	13.4557	0.975049
7.53225	14.1595	1.02605
7.53753	14.361	1.04066
7.55513	14.3469	1.03963
7.51291	13.8878	1.00636
7.48657	14.0719	1.0197
7.51643	13.2908	0.963102
7.5217	13.664	0.990142
7.48482	12.7957	0.927226
7.43225	13.1792	0.955012
7.47079	14.0192	1.01588
7.47254	14.4753	1.04893
7.45852	14.5604	1.0551
7.47605	15.255	1.10544
7.41476	15.2735	1.10677
7.42875	15.7192	1.13907
7.39553	14.8566	1.07656
7.38331	15.368	1.11362
7.448	15.7245	1.13946
7.35017	14.8361	1.07508
7.36761	15.0852	1.09313
7.35192	16.0586	1.16367
7.34843	16.116	1.16782
7.39379	16.6637	1.20752
7.40776	16.5026	1.19584
7.29275	16.1196	1.16809
7.30666	16.8374	1.2201
7.39903	16.7217	1.21171
7.29449	16.4901	1.19494
7.34495	16.872	1.22261
7.2563	17.3009	1.25369
7.27538	17.1719	1.24434
7.27538	17.1542	1.24306
7.27365	17.5447	1.27136
7.28233	17.6126	1.27627
7.24416	17.5558	1.27216
7.34843	18.2476	1.32229
7.19223	17.3673	1.2585
7.28928	17.8839	1.29594
7.18878	16.5929	1.20238
7.18014	17.3658	1.25839
7.16114	17.6958	1.28231
7.17668	17.9398	1.29999
7.11116	18.095	1.31123
7.137	19.1653	1.38879
7.13872	19.3025	1.39873
7.22857	19.5472	1.41647
7.1146	18.5999	1.34782
7.12321	18.7839	1.36115
7.15769	19.0717	1.38201
7.1301	17.8986	1.297
7.02699	17.6872	1.28168
7.11116	18.2447	1.32208
7.051	17.7569	1.28673
7.05443	17.5067	1.2686
7.04071	17.1298	1.24129
7.02528	17.2283	1.24843
7.07676	17.0657	1.23665
6.97735	16.4188	1.18977
6.99788	15.8163	1.14611
6.92101	15.3326	1.11106
7.04414	16.1955	1.17359
6.99616	14.5347	1.05324
6.93807	14.0628	1.01905
6.95172	13.0073	0.942558
6.93466	13.0755	0.947502
6.87504	13.0141	0.943054
6.89887	14.0771	1.02008
6.89376	14.7122	1.0661
6.95514	13.7773	0.998354
6.83088	13.4941	0.977831
6.86144	12.7478	0.923751
6.86994	13.1795	0.955037
6.84446	13.3887	0.970197
6.80206	13.5885	0.984672
6.84955	12.9229	0.936439
6.81731	12.8511	0.931242
6.81392	12.5805	0.91163
6.79698	12.8225	0.929166
6.75468	13.4359	0.973612
6.83427	14.1896	1.02823
6.74792	13.9824	1.01322
6.75806	14.3166	1.03743
6.75299	14.9672	1.08458
6.7682	15.7797	1.14346
6.75806	15.7154	1.13879
6.70742	15.9821	1.15813
6.72597	16.708	1.21072
6.69899	16.4381	1.19116
6.77666	16.8915	1.22402
6.72935	16.5609	1.20007
6.66195	15.7817	1.1436
6.75806	16.6554	1.20691
6.67373	16.0852	1.16559
6.77159	16.69	1.20942
6.63674	15.7372	1.14038
6.64514	16.0543	1.16336
6.57972	16.0812	1.16531
6.57637	17.4708	1.266
6.71248	18.0982	1.31146
6.57302	17.7798	1.28839
6.72428	18.2924	1.32553
6.56967	16.5024	1.19583
6.56298	16.7134	1.21111
6.568	17.0062	1.23233
6.67878	16.9631	1.22921
6.56465	15.9702	1.15726
6.59815	16.2014	1.17401
6.5379	15.7091	1.13834
6.4995	14.9853	1.08589
6.50951	14.3598	1.04057
6.50617	14.8449	1.07571
6.52119	14.6654	1.06271
6.46451	14.5249	1.05253
6.43457	15.1552	1.0982
6.4845	15.6207	1.13194
6.44289	15.499	1.12311
6.42959	14.844	1.07566
6.4945	15.5708	1.12832
6.43457	14.1124	1.02264
6.41464	14.4677	1.04838
6.48783	14.9553	1.08372
6.37649	14.2691	1.03399
6.3997	14.4688	1.04847
6.34835	14.7218	1.0668
6.37815	14.9799	1.0855
6.37152	15.4341	1.11841
6.37152	15.216	1.10261
6.28723	14.6531	1.06182
6.35	14.9196	1.08113
6.28063	14.9562	1.08378
6.32024	15.2369	1.10412
6.36655	15.8993	1.15212
6.31363	15.3746	1.1141
6.29713	14.5516	1.05446
6.30043	14.6161	1.05913
6.25757	14.6746	1.06338
6.23288	15.1447	1.09744
6.2444	15.934	1.15464
6.30868	16.0222	1.16103
6.32189	14.8743	1.07785
6.19182	13.4706	0.97613
6.23946	13.2126	0.957434
6.20167	13.5988	0.985423
6.16394	13.678	0.991158
6.19182	13.8585	1.00424
6.18034	14.0281	1.01653
6.25592	14.4065	1.04395
6.12303	13.7875	0.999094
6.24934	14.2321	1.03131
6.11812	13.68	0.991301
6.10505	14.0377	1.01722
6.12303	13.7229	0.994411
6.12957	12.9162	0.935959
6.08383	13.5483	0.981763
6.11812	13.126	0.95116
6.0496	13.2286	0.958595
6.10178	14.132	1.02406
6.11812	13.1643	0.953934
6.10995	13.3943	0.9706
6.05448	13.0663	0.946834
6.08546	12.641	0.916018
5.99106	13.0508	0.945711
6.03657	14.2185	1.03032
6.10015	14.1899	1.02825
6.01706	13.6708	0.990637
5.99431	13.825	1.00181
5.9797	14.0405	1.01743
5.957	14.6817	1.06389
5.99593	14.2588	1.03325
6.03169	14.9747	1.08512
6.02193	15.0872	1.09327
6.03007	15.4984	1.12307
5.90521	15.3181	1.11001
5.95376	15.3686	1.11367
5.9651	15.9327	1.15455
5.92138	16.3216	1.18273
5.89552	16.1184	1.168
5.8939	16.8975	1.22446
5.90683	16.6222	1.20451
5.85679	16.8636	1.222
5.87937	16.767	1.215
5.94242	16.7776	1.21577
5.96186	16.408	1.18898
5.80367	15.6702	1.13552
5.93432	16.5441	1.19885
5.83746	16.0609	1.16383
5.8101	16.4609	1.19282
5.92138	16.7039	1.21043
5.77637	15.1454	1.09749
5.81814	15.3645	1.11337
5.86808	15.2548	1.10542
5.73949	14.1455	1.02504
5.74109	14.2948	1.03585
5.79564	14.7283	1.06727
5.76193	14.6149	1.05905
5.76032	14.8399	1.07536
5.76032	14.692	1.06464
5.71708	14.2184	1.03032
5.83102	14.4019	1.04362
5.66754	13.1907	0.95585
5.66914	12.8985	0.934677
5.62451	13.6534	0.98938
5.65	14.7088	1.06585
5.73629	15.8981	1.15203
5.62133	14.9624	1.08423
5.60542	14.4524	1.04727
5.6867	15.2908	1.10803
5.60065	15.7268	1.13962
5.6899	16.2237	1.17563
5.61019	15.942	1.15522
5.67712	16.446	1.19174
5.62929	15.7844	1.1438
5.58317	15.2416	1.10446
5.57522	15.3361	1.11131
5.55935	15.4589	1.12021
5.53557	15.8399	1.14782
5.52607	16.733	1.21254
5.55142	17.0688	1.23687
5.58952	17.124	1.24087
5.54667	16.0778	1.16506
5.51974	15.3075	1.10924
5.54667	15.3768	1.11426
5.53716	15.2905	1.108
5.49442	14.5019	1.05086
5.47388	13.3104	0.964519
5.45495	13.381	0.969636
5.47388	13.9489	1.01079
5.48652	13.9126	1.00816
5.44864	13.8694	1.00503
5.44706	14.2597	1.03331
5.50549	14.0262	1.01639
5.38881	13.2348	0.959043
5.38724	12.8939	0.934337
5.33074	12.2434	0.8872
5.42815	13.0262	0.943928
5.4881	12.8315	0.929818
5.36368	11.8738	0.860418
5.30099	12.3375	0.894022
5.36211	13.2845	0.962645
5.32761	11.9626	0.866852
5.31195	12.8583	0.93176
5.33388	13.6951	0.992401
5.35112	13.9171	1.00849
5.31978	13.8593	1.0043
5.30882	13.8373	1.0027
5.28379	14.2458	1.0323
5.23852	13.9741	1.01261
5.28223	14.6644	1.06264
5.26661	14.49	1.05
5.31351	14.6424	1.06104
5.31351	14.479	1.0492
5.2432	13.8327	1.00237
5.21204	14.1422	1.02479
5.26817	14.7007	1.06527
5.33544	14.2364	1.03162
5.2245	12.6043	0.913355
5.17937	12.977	0.940362
5.19959	13.3104	0.964522
5.1685	13.472	0.976232
5.14522	14.0671	1.01935
5.18715	15.0635	1.09156
5.16229	15.2848	1.10759
5.21671	15.9549	1.15615
5.23852	15.5747	1.1286
5.14832	14.0755	1.01996
5.12816	13.784	0.99884
5.12041	14.2887	1.03541
5.08791	14.2919	1.03565
5.08791	14.9128	1.08064
5.23073	15.2845	1.10758
5.04158	13.5185	0.979603
5.04467	14.004	1.01478
5.06473	14.4519	1.04724
5.05701	14.6863	1.06423
5.06782	15.2227	1.10309
5.02	15.1014	1.0943
5.09565	14.9558	1.08376
5.03541	13.6171	0.986747
5.06164	13.0544	0.945969
5.03079	12.8691	0.932545
4.99691	12.5062	0.906246
5.02462	12.5632	0.910375
4.98306	12.3106	0.892075
4.97384	11.9674	0.867206
5.00306	12.4238	0.900277
5.03079	12.5148	0.906872
4.92627	12.4506	0.902217
4.95848	12.0732	0.874869
4.93853	12.5103	0.906543
4.91095	11.7959	0.854774
4.87882	12.1054	0.877206
4.89411	12.4648	0.903247
4.85743	12.7755	0.925762
4.8834	13.0014	0.942134
4.95234	13.3466	0.967147
4.90788	12.1815	0.88272
4.83149	11.9155	0.86344
4.87117	12.9817	0.940705
4.82691	12.9713	0.939951
4.83606	14.084	1.02058
4.8834	14.527	1.05268
4.83149	14.4257	1.04534
4.81929	14.7075	1.06576
4.80406	14.8681	1.0774
4.76452	15.3052	1.10907
4.80102	15.7072	1.1382
4.83606	15.212	1.10232
4.86353	14.6006	1.05801
4.83454	13.6908	0.992089
4.75541	12.9714	0.939958
4.7858	13.2761	0.962039
4.76301	11.7601	0.852178
4.74934	12.2276	0.886055
4.7858	12.1436	0.87997
4.70235	11.7316	0.850118
4.68873	12.5206	0.907293
4.65246	13.2402	0.959437
4.76756	12.9009	0.934844
4.6434	11.3921	0.825514
4.75693	12.3626	0.895842
4.6721	12.0341	0.872033
4.6857	12.2637	0.888675
4.66152	12.3426	0.894391
4.69478	12.6752	0.91849
4.64491	12.2469	0.887454
4.70689	12.2509	0.887746
4.64793	12.2644	0.888725
4.57864	12.1178	0.878105
4.62681	12.7491	0.923849
4.54709	11.8512	0.858782
4.58616	12.7753	0.925743
4.57262	12.7193	0.921689
4.56812	13.3247	0.96556
4.57713	13.8549	1.00398
4.54859	13.8803	1.00582
4.57713	14.5607	1.05512
4.61476	14.8411	1.07544
4.57563	13.7507	0.996425
4.5576	13.7825	0.998732
4.55009	13.4707	0.976135
4.5156	13.1465	0.952641
4.6434	13.8054	1.00039
4.46473	12.9412	0.937767
4.5141	12.7686	0.925259
4.49164	12.9218	0.936362
4.44532	13.4686	0.975986
4.44831	13.9213	1.00879
4.57413	14.819	1.07384
4.5591	14.1439	1.02492
4.43488	13.0212	0.943565
4.42742	13.852	1.00377
4.44084	14.1044	1.02206
4.42593	14.259	1.03326
4.40954	14.4055	1.04387
4.43189	14.8995	1.07968
4.42593	13.9964	1.01424
4.34412	13.3622	0.968272
4.39912	13.8042	1.00031
4.37977	14.142	1.02478
4.46473	14.2854	1.03517
4.36046	13.6449	0.988763
4.40209	14.5128	1.05165
4.33967	14.3004	1.03626
4.33671	13.4639	0.975644
4.36046	13.4326	0.973377
4.31151	13.2278	0.958537
4.3041	12.2051	0.884425
4.37977	11.2483	0.815095
4.2967	10.9595	0.794165
4.33077	10.5267	0.762805
4.32484	10.3972	0.753422
4.25088	8.97029	0.650021
4.24645	9.52756	0.690403
4.34116	9.86842	0.715103
4.2494	9.62492	0.697458
4.21696	10.0914	0.731259
4.25678	10.7446	0.778596
4.19781	10.2766	0.744685
4.20223	10.2834	0.745172
4.2376	10.9386	0.792649
4.15518	10.4928	0.760345
4.20223	11.1774	0.809957
4.1831	11.1892	0.810815
4.1831	11.3168	0.82006
4.14931	12.4044	0.898866
4.24645	12.8249	0.92934
4.21254	12.3698	0.896362
4.18016	12.1624	0.881333
4.12144	12.2059	0.884489
4.14344	13.2088	0.957157
4.11411	13.6789	0.991222
4.05415	14.0231	1.01617
4.09508	15.2013	1.10155
4.19928	16.197	1.1737
4.11558	16.3397	1.18403
4.09215	14.5688	1.05571
4.20517	14.7295	1.06736
4.20076	13.6671	0.99037
4.04832	12.5634	0.910393
4.1273	11.9936	0.869102
4.05123	11.6159	0.841735
4.16693	12.1302	0.878999
4.0381	11.3063	0.819299
4.04978	12.0295	0.871705
3.99585	10.4632	0.758206
3.99876	10.6681	0.773049
3.99731	11.8055	0.855468
4.05123	11.6902	0.847116
4.05269	11.7669	0.852675
3.97404	12.2093	0.884731
4.03373	12.8013	0.927634
3.99294	12.8319	0.929849
4.00167	13.4838	0.977085
3.99731	13.8516	1.00374
3.88705	13.1972	0.95632
3.97258	13.6729	0.990789
3.94645	14.2704	1.03409
3.93629	14.7036	1.06548
3.92759	15.055	1.09094
3.87693	15.2252	1.10328
3.89139	15.8008	1.14498
3.92035	16.3242	1.18292
3.88994	15.7189	1.13905
3.85382	15.8727	1.15019
3.80769	16.4878	1.19476
4.06584	16.4534	1.19227
3.89428	14.6037	1.05824
3.87838	13.7084	0.993361
3.86393	13.8548	1.00397
3.95225	13.9433	1.01038
3.83939	12.1834	0.882852
3.81489	12.4401	0.901459
3.80625	12.9667	0.939618
3.76742	12.9212	0.936318
3.96096	13.1655	0.954021
3.83795	11.9128	0.863249
3.73298	11.4795	0.83185
3.83939	11.7787	0.853529
3.75307	11.2463	0.814946
3.69575	10.5933	0.76763
3.73872	11.571	0.838477
3.71722	11.6511	0.844282
3.67716	11.7448	0.851069
3.67573	12.6593	0.917344
3.76168	12.5712	0.910955
3.74876	12.4219	0.900141
3.6372	11.5951	0.840223
3.66002	12.6608	0.917448
3.66002	12.8957	0.934472
3.67002	12.6313	0.915311
3.66716	12.7116	0.921128
3.64147	12.9008	0.934838
3.70577	12.7017	0.920413
3.64575	12.6693	0.918068
3.62294	12.7698	0.925351
3.72438	12.855	0.93152
3.62864	12.3602	0.895666
3.68717	12.389	0.897752
3.58452	11.5774	0.838945
3.58595	11.7542	0.851752
3.6586	11.806	0.85551
3.5547	11.5693	0.838356
3.53484	11.6628	0.845132
3.5831	12.2332	0.886461
3.57742	12.2068	0.884549
3.51218	12.4934	0.905316
3.53059	12.6766	0.918596
3.54619	13.2559	0.960575
3.50652	13.567	0.983113
3.58879	14.067	1.01935
3.47259	13.0204	0.943507
3.50369	13.4981	0.978123
[truncated: 9,041 more rows]
