# Supplementary material for: Growth of complete ammonia oxidizers on guanidine
Source: Nature. 2024 Aug 14;633(8030):646–53. doi: 10.1038/s41586-024-07832-z (PMC11410670; doi:10.1038/s41586-024-07832-z)
Supplement: Supplementary file 15 — Source Data Extended Data Fig. 8 [file 41586_2024_7832_MOESM15_ESM.xlsx]

## Sheet: EDF8a
Panel a (WWTP Ribe nitrifiers)
Genus	Date	Relative abundance (%)
Nitrospira	2020-01-02	0.386802
Nitrosomonas	2020-01-02	0.0155759
Nitrosospira	2020-01-02	0
Nitrotoga	2020-01-02	0
Nitrospira	2020-01-08	0.461799
Nitrosomonas	2020-01-08	0.0487454
Nitrosospira	2020-01-08	0.00256555
Nitrotoga	2020-01-08	0
Nitrospira	2020-01-16	0.338569
Nitrosomonas	2020-01-16	0.0277516
Nitrosospira	2020-01-16	0
Nitrotoga	2020-01-16	0
Nitrospira	2020-01-22	0.443936
Nitrosomonas	2020-01-22	0.0279205
Nitrosospira	2020-01-22	0
Nitrotoga	2020-01-22	0
Nitrospira	2020-01-27	0.520952
Nitrosomonas	2020-01-27	0.0683216
Nitrosospira	2020-01-27	0
Nitrotoga	2020-01-27	0
Nitrospira	2020-01-29	0.427931
Nitrosomonas	2020-01-29	0.0276897
Nitrosospira	2020-01-29	0
Nitrotoga	2020-01-29	0
Nitrospira	2020-02-05	0.45896
Nitrosomonas	2020-02-05	0.0236883
Nitrosospira	2020-02-05	0
Nitrotoga	2020-02-05	0
Nitrospira	2020-02-12	0.45175
Nitrosomonas	2020-02-12	0.0151849
Nitrosospira	2020-02-12	0.00379622
Nitrotoga	2020-02-12	0
Nitrospira	2020-02-19	0.5386
Nitrosomonas	2020-02-19	0.0696696
Nitrosospira	2020-02-19	0
Nitrotoga	2020-02-19	0
Nitrospira	2020-02-26	0.495936
Nitrosomonas	2020-02-26	0.0387072
Nitrosospira	2020-02-26	0
Nitrotoga	2020-02-26	0
Nitrospira	2020-03-04	0.378622
Nitrosomonas	2020-03-04	0.0315519
Nitrosospira	2020-03-04	0.00242707
Nitrotoga	2020-03-04	0
Nitrospira	2020-03-11	0.448595
Nitrosomonas	2020-03-11	0.047963
Nitrosospira	2020-03-11	0
Nitrotoga	2020-03-11	0
Nitrospira	2020-03-18	0.553685
Nitrosomonas	2020-03-18	0.0251675
Nitrosospira	2020-03-18	0.00314594
Nitrotoga	2020-03-18	0
Nitrospira	2020-03-25	0.413186
Nitrosomonas	2020-03-25	0.0150798
Nitrosospira	2020-03-25	0
Nitrotoga	2020-03-25	0
Nitrospira	2020-04-01	0.417342
Nitrosomonas	2020-04-01	0.0186076
Nitrosospira	2020-04-01	0
Nitrotoga	2020-04-01	0
Nitrospira	2020-04-08	0.558235
Nitrosomonas	2020-04-08	0.0409177
Nitrosospira	2020-04-08	0
Nitrotoga	2020-04-08	0
Nitrospira	2020-04-15	0.573706
Nitrosomonas	2020-04-15	0.0339136
Nitrosospira	2020-04-15	0
Nitrotoga	2020-04-15	0.00141307
Nitrospira	2020-04-22	0.473074
Nitrosomonas	2020-04-22	0.0137788
Nitrosospira	2020-04-22	0.00229647
Nitrotoga	2020-04-22	0
Nitrospira	2020-04-29	0.686686
Nitrosomonas	2020-04-29	0.0113314
Nitrosospira	2020-04-29	0.00453258
Nitrotoga	2020-04-29	0.00453258
Nitrospira	2020-05-06	0.536972
Nitrosomonas	2020-05-06	0.0292514
Nitrosospira	2020-05-06	0.0104469
Nitrotoga	2020-05-06	0
Nitrospira	2020-05-13	0.702189
Nitrosomonas	2020-05-13	0.018071
Nitrosospira	2020-05-13	0.00258158
Nitrotoga	2020-05-13	0
Nitrospira	2020-05-20	0.533763
Nitrosomonas	2020-05-20	0.0111201
Nitrosospira	2020-05-20	0
Nitrotoga	2020-05-20	0
Nitrospira	2020-05-27	0.890783
Nitrosomonas	2020-05-27	0.0280763
Nitrosospira	2020-05-27	0.00765716
Nitrotoga	2020-05-27	0
Nitrospira	2020-06-03	0.9419
Nitrosomonas	2020-06-03	0.00971031
Nitrosospira	2020-06-03	0
Nitrotoga	2020-06-03	0
Nitrospira	2020-06-10	0.670718
Nitrosomonas	2020-06-10	0.0246386
Nitrosospira	2020-06-10	0.00273763
Nitrotoga	2020-06-10	0
Nitrospira	2020-06-17	1.01585
Nitrosomonas	2020-06-17	0.0228925
Nitrosospira	2020-06-17	0
Nitrotoga	2020-06-17	0
Nitrospira	2020-06-24	0.739487
Nitrosomonas	2020-06-24	0.0312459
Nitrosospira	2020-06-24	0.00520766
Nitrotoga	2020-06-24	0
Nitrospira	2020-07-01	0.80062
Nitrosomonas	2020-07-01	0.0309917
Nitrosospira	2020-07-01	0.00516529
Nitrotoga	2020-07-01	0
Nitrospira	2020-07-08	0.660966
Nitrosomonas	2020-07-08	0.0236059
Nitrosospira	2020-07-08	0
Nitrotoga	2020-07-08	0
Nitrospira	2020-07-15	0.831715
Nitrosomonas	2020-07-15	0.0249016
Nitrosospira	2020-07-15	0.00249016
Nitrotoga	2020-07-15	0
Nitrospira	2020-07-22	0.792326
Nitrosomonas	2020-07-22	0.0423987
Nitrosospira	2020-07-22	0.00264992
Nitrotoga	2020-07-22	0
Nitrospira	2020-08-19	0.938653
Nitrosomonas	2020-08-19	0.0145302
Nitrosospira	2020-08-19	0
Nitrotoga	2020-08-19	0
Nitrospira	2020-08-26	0.60804
Nitrosomonas	2020-08-26	0.05067
Nitrosospira	2020-08-26	0.00563
Nitrotoga	2020-08-26	0
Nitrospira	2020-09-02	0.744874
Nitrosomonas	2020-09-02	0.0315848
Nitrosospira	2020-09-02	0
Nitrotoga	2020-09-02	0
Nitrospira	2020-09-09	0.661085
Nitrosomonas	2020-09-09	0.0461894
Nitrosospira	2020-09-09	0
Nitrotoga	2020-09-09	0
Nitrospira	2020-09-16	0.678599
Nitrosomonas	2020-09-16	0.0189157
Nitrosospira	2020-09-16	0
Nitrotoga	2020-09-16	0.00236446
Nitrospira	2020-09-23	0.865101
Nitrosomonas	2020-09-23	0.0198548
Nitrosospira	2020-09-23	0
Nitrotoga	2020-09-23	0
Nitrospira	2020-09-30	0.871386
Nitrosomonas	2020-09-30	0.0424376
Nitrosospira	2020-09-30	0.016975
Nitrotoga	2020-09-30	0
Nitrospira	2020-10-07	1.34675
Nitrosomonas	2020-10-07	0.0469456
Nitrosospira	2020-10-07	0.0029341
Nitrotoga	2020-10-07	0
Nitrospira	2020-10-14	1.00257
Nitrosomonas	2020-10-14	0.0178122
Nitrosospira	2020-10-14	0.00254459
Nitrotoga	2020-10-14	0
Nitrospira	2020-10-21	1.34762
Nitrosomonas	2020-10-21	0.0573454
Nitrosospira	2020-10-21	0.00260661
Nitrotoga	2020-10-21	0
Nitrospira	2020-10-28	0.390391
Nitrosomonas	2020-10-28	0.0341949
Nitrosospira	2020-10-28	0.00569914
Nitrotoga	2020-10-28	0
Nitrospira	2020-11-04	0.423203
Nitrosomonas	2020-11-04	0.0481488
Nitrosospira	2020-11-04	0
Nitrotoga	2020-11-04	0
Nitrospira	2020-11-11	0.560125
Nitrosomonas	2020-11-11	0.0355201
Nitrosospira	2020-11-11	0
Nitrotoga	2020-11-11	0
Nitrospira	2020-11-18	0.378323
Nitrosomonas	2020-11-18	0.0521825
Nitrosospira	2020-11-18	0
Nitrotoga	2020-11-18	0
Nitrospira	2020-11-25	0.438058
Nitrosomonas	2020-11-25	0.0502232
Nitrosospira	2020-11-25	0
Nitrotoga	2020-11-25	0
Nitrospira	2020-12-02	0.434706
Nitrosomonas	2020-12-02	0.0606566
Nitrosospira	2020-12-02	0
Nitrotoga	2020-12-02	0.00252736
Nitrospira	2020-12-09	0.413103
Nitrosomonas	2020-12-09	0.035501
Nitrosospira	2020-12-09	0.00322737
Nitrotoga	2020-12-09	0
Nitrospira	2020-12-16	0.392196
Nitrosomonas	2020-12-16	0.032683
Nitrosospira	2020-12-16	0
Nitrotoga	2020-12-16	0
Nitrospira	2020-12-23	0.39775
Nitrosomonas	2020-12-23	0.0426161
Nitrosospira	2020-12-23	0.00284107
Nitrotoga	2020-12-23	0
Nitrospira	2020-12-30	0.774829
Nitrosomonas	2020-12-30	0.0287943
Nitrosospira	2020-12-30	0
Nitrotoga	2020-12-30	0
Nitrospira	2021-01-06	0.433602
Nitrosomonas	2021-01-06	0.0313447
Nitrosospira	2021-01-06	0.00261206
Nitrotoga	2021-01-06	0.00261206
Nitrospira	2021-01-13	0.666949
Nitrosomonas	2021-01-13	0.0565211
Nitrosospira	2021-01-13	0.00282606
Nitrotoga	2021-01-13	0
Nitrospira	2021-01-20	0.485371
Nitrosomonas	2021-01-20	0.0488083
Nitrosospira	2021-01-20	0
Nitrotoga	2021-01-20	0
Nitrospira	2021-02-03	0.404099
Nitrosomonas	2021-02-03	0.0448999
Nitrosospira	2021-02-03	0
Nitrotoga	2021-02-03	0.00264117
Nitrospira	2021-02-10	0.569434
Nitrosomonas	2021-02-10	0.058168
Nitrosospira	2021-02-10	0.00306147
Nitrotoga	2021-02-10	0.00306147
Nitrospira	2021-02-17	0.589485
Nitrosomonas	2021-02-17	0.0845386
Nitrosospira	2021-02-17	0.00228483
Nitrotoga	2021-02-17	0
Nitrospira	2021-02-24	0.486885
Nitrosomonas	2021-02-24	0.0350908
Nitrosospira	2021-02-24	0.00438635
Nitrotoga	2021-02-24	0
Nitrospira	2021-03-03	0.321267
Nitrosomonas	2021-03-03	0.0314967
Nitrosospira	2021-03-03	0
Nitrotoga	2021-03-03	0
Nitrospira	2021-03-10	0.763709
Nitrosomonas	2021-03-10	0.0755613
Nitrosospira	2021-03-10	0.00269862
Nitrotoga	2021-03-10	0
Nitrospira	2021-03-17	0.577333
Nitrosomonas	2021-03-17	0.0412381
Nitrosospira	2021-03-17	0
Nitrotoga	2021-03-17	0
Nitrospira	2021-03-24	0.556498
Nitrosomonas	2021-03-24	0.0416629
Nitrosospira	2021-03-24	0.00297592
Nitrotoga	2021-03-24	0
Nitrospira	2021-04-07	0.484511
Nitrosomonas	2021-04-07	0.0670069
Nitrosospira	2021-04-07	0.00257719
Nitrotoga	2021-04-07	0
Nitrospira	2021-04-14	0.639814
Nitrosomonas	2021-04-14	0.0835495
Nitrosospira	2021-04-14	0.00219867
Nitrotoga	2021-04-14	0
Nitrospira	2021-04-21	0.609839
Nitrosomonas	2021-04-21	0.0838812
Nitrosospira	2021-04-21	0
Nitrotoga	2021-04-21	0.00226706
Nitrospira	2021-04-28	0.793025
Nitrosomonas	2021-04-28	0.0766737
Nitrosospira	2021-04-28	0
Nitrotoga	2021-04-28	0
Nitrospira	2021-05-05	0.643786
Nitrosomonas	2021-05-05	0.0439445
Nitrosospira	2021-05-05	0
Nitrotoga	2021-05-05	0
Nitrospira	2021-05-12	0.525534
Nitrosomonas	2021-05-12	0.0518464
Nitrosospira	2021-05-12	0
Nitrotoga	2021-05-12	0
Nitrospira	2021-05-19	0.452359
Nitrosomonas	2021-05-19	0.0287212
Nitrosospira	2021-05-19	0.00478686
Nitrotoga	2021-05-19	0
Nitrospira	2021-05-26	0.511421
Nitrosomonas	2021-05-26	0.0319638
Nitrosospira	2021-05-26	0.00245875
Nitrotoga	2021-05-26	0
Nitrospira	2021-06-02	0.525884
Nitrosomonas	2021-06-02	0.0307834
Nitrosospira	2021-06-02	0
Nitrotoga	2021-06-02	0
Nitrospira	2021-06-30	0.819853
Nitrosomonas	2021-06-30	0.0392744
Nitrosospira	2021-06-30	0
Nitrotoga	2021-06-30	0.00245465
Nitrospira	2021-07-07	0.849653
Nitrosomonas	2021-07-07	0.0362657
Nitrosospira	2021-07-07	0
Nitrotoga	2021-07-07	0
Nitrospira	2021-07-14	1.10622
Nitrosomonas	2021-07-14	0.0471211
Nitrosospira	2021-07-14	0
Nitrotoga	2021-07-14	0
Nitrospira	2021-07-21	0.625774
Nitrosomonas	2021-07-21	0.0297987
Nitrosospira	2021-07-21	0.00229221
Nitrotoga	2021-07-21	0
Nitrospira	2021-07-28	0.517965
Nitrosomonas	2021-07-28	0.0536631
Nitrosospira	2021-07-28	0
Nitrotoga	2021-07-28	0
Nitrospira	2021-08-04	0.812859
Nitrosomonas	2021-08-04	0.0340876
Nitrosospira	2021-08-04	0
Nitrotoga	2021-08-04	0
Nitrospira	2021-08-11	0.468541
Nitrosomonas	2021-08-11	0.0401606
Nitrosospira	2021-08-11	0
Nitrotoga	2021-08-11	0
Nitrospira	2021-08-18	0.417261
Nitrosomonas	2021-08-18	0.0343316
Nitrosospira	2021-08-18	0.00264089
Nitrotoga	2021-08-18	0
Nitrospira	2021-08-25	0.510787
Nitrosomonas	2021-08-25	0.0373178
Nitrosospira	2021-08-25	0
Nitrotoga	2021-08-25	0
Nitrospira	2021-09-01	0.773959
Nitrosomonas	2021-09-01	0.0227635
Nitrosospira	2021-09-01	0
Nitrotoga	2021-09-01	0
Nitrospira	2021-09-08	0.539888
Nitrosomonas	2021-09-08	0.0364481
Nitrosospira	2021-09-08	0
Nitrotoga	2021-09-08	0
Nitrospira	2021-09-15	0.504643
Nitrosomonas	2021-09-15	0.0130063
Nitrosospira	2021-09-15	0.00260125
Nitrotoga	2021-09-15	0
Nitrospira	2021-09-29	0.197208
Nitrosomonas	2021-09-29	0.0123255
Nitrosospira	2021-09-29	0.00308138
Nitrotoga	2021-09-29	0
Nitrospira	2021-10-06	0.252738
Nitrosomonas	2021-10-06	0.0163057
Nitrosospira	2021-10-06	0.00271761
Nitrotoga	2021-10-06	0
Nitrospira	2021-10-13	0.410253
Nitrosomonas	2021-10-13	0.0087288
Nitrosospira	2021-10-13	0
Nitrotoga	2021-10-13	0
Nitrospira	2021-10-21	0.36402
Nitrosomonas	2021-10-21	0.0105513
Nitrosospira	2021-10-21	0
Nitrotoga	2021-10-21	0
Nitrospira	2021-10-27	0.468997
Nitrosomonas	2021-10-27	0.0222156
Nitrosospira	2021-10-27	0.0024684
Nitrotoga	2021-10-27	0
Nitrospira	2021-11-03	0.470823
Nitrosomonas	2021-11-03	0.0231932
Nitrosospira	2021-11-03	0
Nitrotoga	2021-11-03	0
Nitrospira	2021-11-10	0.680403
Nitrosomonas	2021-11-10	0.0427926
Nitrosospira	2021-11-10	0
Nitrotoga	2021-11-10	0
Nitrospira	2021-11-17	0.765285
Nitrosomonas	2021-11-17	0.0625573
Nitrosospira	2021-11-17	0.00208524
Nitrotoga	2021-11-17	0
Nitrospira	2021-11-24	0.811079
Nitrosomonas	2021-11-24	0.0452996
Nitrosospira	2021-11-24	0
Nitrotoga	2021-11-24	0
Nitrospira	2021-12-03	0.45429
Nitrosomonas	2021-12-03	0.0219818
Nitrosospira	2021-12-03	0.00244242
Nitrotoga	2021-12-03	0
Nitrospira	2021-12-08	0.315037
Nitrosomonas	2021-12-08	0.0425725
Nitrosospira	2021-12-08	0
Nitrotoga	2021-12-08	0
Nitrospira	2021-12-16	0.421961
Nitrosomonas	2021-12-16	0.0450408
Nitrosospira	2021-12-16	0
Nitrotoga	2021-12-16	0.00237057
Nitrospira	2021-12-22	0.590721
Nitrosomonas	2021-12-22	0.0295361
Nitrosospira	2021-12-22	0
Nitrotoga	2021-12-22	0
Nitrospira	2021-12-29	0.860984
Nitrosomonas	2021-12-29	0.0710718
Nitrosospira	2021-12-29	0
Nitrotoga	2021-12-29	0
Nitrospira	2022-01-05	1.14103
Nitrosomonas	2022-01-05	0.0803545
Nitrosospira	2022-01-05	0.00459168
Nitrotoga	2022-01-05	0
Nitrospira	2022-01-19	0.625397
Nitrosomonas	2022-01-19	0.0686412
Nitrosospira	2022-01-19	0
Nitrotoga	2022-01-19	0

## Sheet: EDF8b
Panel b (WWTP Haderslev nitrifiers)
Genus	Date	Relative abundance (%)
Nitrosomonas	2020-01-02	0.163798
Nitrospira	2020-01-02	0.0555247
Nitrotoga	2020-01-02	0.0194336
Nitrosospira	2020-01-02	0.00832871
Nitrosomonas	2020-01-15	0.141687
Nitrospira	2020-01-15	0.0760272
Nitrotoga	2020-01-15	0.0380136
Nitrosospira	2020-01-15	0
Nitrosomonas	2020-01-21	0.109558
Nitrospira	2020-01-21	0.0245947
Nitrotoga	2020-01-21	0.0134153
Nitrosospira	2020-01-21	0
Nitrosomonas	2020-01-30	0.138169
Nitrospira	2020-01-30	0.0568932
Nitrotoga	2020-01-30	0.0264147
Nitrosospira	2020-01-30	0
Nitrosomonas	2020-02-04	0.15117
Nitrospira	2020-02-04	0.083253
Nitrotoga	2020-02-04	0.0284813
Nitrosospira	2020-02-04	0.00219087
Nitrosomonas	2020-02-18	0.128661
Nitrospira	2020-02-18	0.0562893
Nitrotoga	2020-02-18	0.0381963
Nitrosospira	2020-02-18	0.00201033
Nitrosomonas	2020-03-04	0.0851547
Nitrospira	2020-03-04	0.046448
Nitrotoga	2020-03-04	0.0541894
Nitrosospira	2020-03-04	0.00516089
Nitrosomonas	2020-03-11	0.0708215
Nitrospira	2020-03-11	0.0566572
Nitrotoga	2020-03-11	0.124646
Nitrosospira	2020-03-11	0
Nitrosomonas	2020-03-16	0.35194
Nitrospira	2020-03-16	0.104883
Nitrotoga	2020-03-16	0.0745834
Nitrosospira	2020-03-16	0.00233073
Nitrosomonas	2020-03-24	0.0920492
Nitrospira	2020-03-24	0.0402715
Nitrotoga	2020-03-24	0.0728723
Nitrosospira	2020-03-24	0.0134238
Nitrosomonas	2020-03-31	0.123704
Nitrospira	2020-03-31	0.0796448
Nitrotoga	2020-03-31	0.167762
Nitrosospira	2020-03-31	0
Nitrosomonas	2020-04-21	0.0967998
Nitrospira	2020-04-21	0.0483999
Nitrotoga	2020-04-21	0.120032
Nitrosospira	2020-04-21	0
Nitrosomonas	2020-04-27	0.072787
Nitrospira	2020-04-27	0.075135
Nitrotoga	2020-04-27	0.0563513
Nitrosospira	2020-04-27	0.00234797
Nitrosomonas	2020-04-29	0.10984
Nitrospira	2020-04-29	0.0764106
Nitrotoga	2020-04-29	0.042981
Nitrosospira	2020-04-29	0
Nitrosomonas	2020-05-05	0.057862
Nitrospira	2020-05-05	0.0433965
Nitrotoga	2020-05-05	0.142244
Nitrosospira	2020-05-05	0
Nitrosomonas	2020-05-12	0.079009
Nitrospira	2020-05-12	0.0620785
Nitrotoga	2020-05-12	0.143909
Nitrosospira	2020-05-12	0.0056435
Nitrosomonas	2020-05-26	0.118961
Nitrospira	2020-05-26	0.0801696
Nitrotoga	2020-05-26	0.160339
Nitrosospira	2020-05-26	0.0129306
Nitrosomonas	2020-06-03	0.0406575
Nitrospira	2020-06-03	0.0987396
Nitrotoga	2020-06-03	0.193607
Nitrosospira	2020-06-03	0.00968035
Nitrosomonas	2020-06-09	0.0557671
Nitrospira	2020-06-09	0.103842
Nitrotoga	2020-06-09	0.182685
Nitrosospira	2020-06-09	0.00384601
Nitrosomonas	2020-06-17	0.119603
Nitrospira	2020-06-17	0.157126
Nitrotoga	2020-06-17	0.166506
Nitrosospira	2020-06-17	0.00234516
Nitrosomonas	2020-06-23	0.228354
Nitrospira	2020-06-23	0.205096
Nitrotoga	2020-06-23	0.205096
Nitrosospira	2020-06-23	0.00634317
Nitrosomonas	2020-07-07	0.230959
Nitrospira	2020-07-07	0.0960166
Nitrotoga	2020-07-07	0.119372
Nitrosospira	2020-07-07	0
Nitrosomonas	2020-07-14	0.164199
Nitrospira	2020-07-14	0.124669
Nitrotoga	2020-07-14	0.148995
Nitrosospira	2020-07-14	0
Nitrosomonas	2020-07-21	0.147691
Nitrospira	2020-07-21	0.0923071
Nitrotoga	2020-07-21	0.0923071
Nitrosospira	2020-07-21	0.00369228
Nitrosomonas	2020-07-30	0.163727
Nitrospira	2020-07-30	0.0787548
Nitrotoga	2020-07-30	0.11606
Nitrosospira	2020-07-30	0.00414499
Nitrosomonas	2020-08-04	0.175878
Nitrospira	2020-08-04	0.0857407
Nitrotoga	2020-08-04	0.105527
Nitrosospira	2020-08-04	0
Nitrosomonas	2020-08-12	0.248761
Nitrospira	2020-08-12	0.136615
Nitrotoga	2020-08-12	0.120303
Nitrosospira	2020-08-12	0.00407805
Nitrosomonas	2020-08-18	0.235777
Nitrospira	2020-08-18	0.13972
Nitrotoga	2020-08-18	0.0851417
Nitrosospira	2020-08-18	0.00654936
Nitrosomonas	2020-08-26	0.166159
Nitrospira	2020-08-26	0.12185
Nitrotoga	2020-08-26	0.0775408
Nitrosospira	2020-08-26	0.00553863
Nitrosomonas	2020-09-01	0.310981
Nitrospira	2020-09-01	0.178135
Nitrotoga	2020-09-01	0.0332116
Nitrosospira	2020-09-01	0
Nitrosomonas	2020-09-08	0.448032
Nitrospira	2020-09-08	0.29551
Nitrotoga	2020-09-08	0.0571955
Nitrosospira	2020-09-08	0.0158876
Nitrosomonas	2020-09-15	0.29168
Nitrospira	2020-09-15	0.537118
Nitrotoga	2020-09-15	0.0426849
Nitrosospira	2020-09-15	0.00355707
Nitrosomonas	2020-09-22	0.371718
Nitrospira	2020-09-22	0.22875
Nitrotoga	2020-09-22	0.036392
Nitrosospira	2020-09-22	0
Nitrosomonas	2020-09-30	0.319025
Nitrospira	2020-09-30	0.321618
Nitrotoga	2020-09-30	0.0155622
Nitrosospira	2020-09-30	0.0025937
Nitrosomonas	2020-10-07	0.309027
Nitrospira	2020-10-07	0.199085
Nitrotoga	2020-10-07	0.0148571
Nitrosospira	2020-10-07	0.00297141
Nitrosomonas	2020-10-13	0.310314
Nitrospira	2020-10-13	0.256899
Nitrotoga	2020-10-13	0.0305227
Nitrosospira	2020-10-13	0.00254356
Nitrosomonas	2020-10-20	0.36967
Nitrospira	2020-10-20	0.277969
Nitrotoga	2020-10-20	0.00859697
Nitrosospira	2020-10-20	0
Nitrosomonas	2020-10-27	0.427543
Nitrospira	2020-10-27	0.25315
Nitrotoga	2020-10-27	0.0225023
Nitrosospira	2020-10-27	0.0112511
Nitrosomonas	2020-11-03	0.521602
Nitrospira	2020-11-03	0.430568
Nitrotoga	2020-11-03	0.0123019
Nitrosospira	2020-11-03	0
Nitrosomonas	2020-11-10	0.450912
Nitrospira	2020-11-10	0.295728
Nitrotoga	2020-11-10	0.023424
Nitrosospira	2020-11-10	0.005856
Nitrosomonas	2020-11-17	0.384892
Nitrospira	2020-11-17	0.238818
Nitrotoga	2020-11-17	0.0139118
Nitrosospira	2020-11-17	0.00231863
Nitrosomonas	2020-11-24	0.480008
Nitrospira	2020-11-24	0.158426
Nitrotoga	2020-11-24	0.00945828
Nitrosospira	2020-11-24	0
Nitrosomonas	2020-12-01	0.486966
Nitrospira	2020-12-01	0.164709
Nitrotoga	2020-12-01	0.0167096
Nitrosospira	2020-12-01	0.00238709
Nitrosomonas	2020-12-08	0.556978
Nitrospira	2020-12-08	0.248132
Nitrotoga	2020-12-08	0.0475147
Nitrosospira	2020-12-08	0
Nitrosomonas	2021-01-06	0.752331
Nitrospira	2021-01-06	0.376165
Nitrotoga	2021-01-06	0.0899526
Nitrosospira	2021-01-06	0.00545167
Nitrosomonas	2021-01-13	0.534998
Nitrospira	2021-01-13	0.159226
Nitrotoga	2021-01-13	0.0350296
Nitrosospira	2021-01-13	0
Nitrosomonas	2021-01-20	0.416073
Nitrospira	2021-01-20	0.287831
Nitrotoga	2021-01-20	0.0854944
Nitrosospira	2021-01-20	0.00569963
Nitrosomonas	2021-01-27	0.325391
Nitrospira	2021-01-27	0.152527
Nitrotoga	2021-01-27	0.206759
Nitrosospira	2021-01-27	0
Nitrosomonas	2021-02-03	0.339914
Nitrospira	2021-02-03	0.159498
Nitrotoga	2021-02-03	0.122892
Nitrosospira	2021-02-03	0
Nitrosomonas	2021-02-10	0.480071
Nitrospira	2021-02-10	0.134939
Nitrotoga	2021-02-10	0.360702
Nitrosospira	2021-02-10	0.00259498
Nitrosomonas	2021-02-17	0.471406
Nitrospira	2021-02-17	0.130257
Nitrotoga	2021-02-17	0.48071
Nitrosospira	2021-02-17	0
Nitrosomonas	2021-02-24	0.238548
Nitrospira	2021-02-24	0.150098
Nitrotoga	2021-02-24	0.179581
Nitrosospira	2021-02-24	0
Nitrosomonas	2021-03-03	0.293795
Nitrospira	2021-03-03	0.130575
Nitrotoga	2021-03-03	0.17509
Nitrosospira	2021-03-03	0
Nitrosomonas	2021-03-10	0.218523
Nitrospira	2021-03-10	0.172518
Nitrotoga	2021-03-10	0.14089
Nitrosospira	2021-03-10	0.0028753
Nitrosomonas	2021-03-17	0.338581
Nitrospira	2021-03-17	0.0907536
Nitrotoga	2021-03-17	0.275751
Nitrosospira	2021-03-17	0.00698105
Nitrosomonas	2021-03-24	0.272063
Nitrospira	2021-03-24	0.132145
Nitrotoga	2021-03-24	0.406799
Nitrosospira	2021-03-24	0
Nitrosomonas	2021-03-30	0.30927
Nitrospira	2021-03-30	0.0976642
Nitrotoga	2021-03-30	0.417786
Nitrosospira	2021-03-30	0
Nitrosomonas	2021-04-07	0.232653
Nitrospira	2021-04-07	0.0865684
Nitrotoga	2021-04-07	0.3084
Nitrosospira	2021-04-07	0.00270526
Nitrosomonas	2021-04-13	0.450317
Nitrospira	2021-04-13	0.0948036
Nitrotoga	2021-04-13	0.349588
Nitrosospira	2021-04-13	0
Nitrosomonas	2021-04-20	0.231649
Nitrospira	2021-04-20	0.122051
Nitrotoga	2021-04-20	0.226667
Nitrosospira	2021-04-20	0.00498169
Nitrosomonas	2021-04-27	0.231993
Nitrospira	2021-04-27	0.109009
Nitrotoga	2021-04-27	0.254353
Nitrosospira	2021-04-27	0
Nitrosomonas	2021-05-04	0.503356
Nitrospira	2021-05-04	0.0941952
Nitrotoga	2021-05-04	0.320852
Nitrosospira	2021-05-04	0
Nitrosomonas	2021-05-11	0.243396
Nitrospira	2021-05-11	0.240631
Nitrotoga	2021-05-11	0.243396
Nitrosospira	2021-05-11	0.0110635
Nitrosomonas	2021-05-18	0.954936
Nitrospira	2021-05-18	0.326005
Nitrotoga	2021-05-18	0.513531
Nitrosospira	2021-05-18	0.002885
Nitrosomonas	2021-05-25	0.179615
Nitrospira	2021-05-25	0.229907
Nitrotoga	2021-05-25	0.45263
Nitrosospira	2021-05-25	0
Nitrosomonas	2021-06-09	0.178508
Nitrospira	2021-06-09	0.11809
Nitrotoga	2021-06-09	0.329553
Nitrosospira	2021-06-09	0
Nitrosomonas	2021-06-15	0.326498
Nitrospira	2021-06-15	0.160385
Nitrotoga	2021-06-15	0.403826
Nitrosospira	2021-06-15	0.0114561
Nitrosomonas	2021-06-22	0.40957
Nitrospira	2021-06-22	0.214774
Nitrotoga	2021-06-22	0.297188
Nitrosospira	2021-06-22	0.00249738
Nitrosomonas	2021-07-06	0.434598
Nitrospira	2021-07-06	0.254399
Nitrotoga	2021-07-06	0.320649
Nitrosospira	2021-07-06	0.00529998
Nitrosomonas	2021-07-13	0.421214
Nitrospira	2021-07-13	0.25984
Nitrotoga	2021-07-13	0.210607
Nitrosospira	2021-07-13	0.00273515
Nitrosomonas	2021-07-20	0.250263
Nitrospira	2021-07-20	0.1792
Nitrotoga	2021-07-20	0.105049
Nitrosospira	2021-07-20	0.0123586
Nitrosomonas	2021-07-27	0.434196
Nitrospira	2021-07-27	0.293376
Nitrotoga	2021-07-27	0.0880127
Nitrosospira	2021-07-27	0
Nitrosomonas	2021-08-10	0.263468
Nitrospira	2021-08-10	0.218622
Nitrotoga	2021-08-10	0.0616626
Nitrosospira	2021-08-10	0
Nitrosomonas	2021-08-17	0.277472
Nitrospira	2021-08-17	0.304281
Nitrotoga	2021-08-17	0.0723841
Nitrosospira	2021-08-17	0.00402134
Nitrosomonas	2021-08-24	0.308683
Nitrospira	2021-08-24	0.32546
Nitrotoga	2021-08-24	0.0671051
Nitrosospira	2021-08-24	0.0100658
Nitrosomonas	2021-08-31	0.266335
Nitrospira	2021-08-31	0.293102
Nitrotoga	2021-08-31	0.0709334
Nitrosospira	2021-08-31	0.00669183
Nitrosomonas	2021-09-08	0.256787
Nitrospira	2021-09-08	0.262137
Nitrotoga	2021-09-08	0.0294236
Nitrosospira	2021-09-08	0
Nitrosomonas	2021-09-14	0.373924
Nitrospira	2021-09-14	0.200006
Nitrotoga	2021-09-14	0.0289863
Nitrosospira	2021-09-14	0.0144932
Nitrosomonas	2021-09-21	0.353664
Nitrospira	2021-09-21	0.331158
Nitrotoga	2021-09-21	0.00964537
Nitrosospira	2021-09-21	0.00321512
Nitrosomonas	2021-09-28	0.276713
Nitrospira	2021-09-28	0.243265
Nitrotoga	2021-09-28	0.0212857
Nitrosospira	2021-09-28	0.00304081
Nitrosomonas	2021-10-06	0.296799
Nitrospira	2021-10-06	0.406428
Nitrotoga	2021-10-06	0.0187171
Nitrosospira	2021-10-06	0.00534774
Nitrosomonas	2021-10-12	0.348703
Nitrospira	2021-10-12	0.278376
Nitrotoga	2021-10-12	0.0131862
Nitrosospira	2021-10-12	0.00293027
Nitrosomonas	2021-10-19	0.416595
Nitrospira	2021-10-19	0.610626
Nitrotoga	2021-10-19	0.014267
Nitrosospira	2021-10-19	0.00570679
Nitrosomonas	2021-10-25	0.296162
Nitrospira	2021-10-25	0.170235
Nitrotoga	2021-10-25	0.00233198
Nitrosospira	2021-10-25	0.00233198
Nitrosomonas	2021-11-02	0.387542
Nitrospira	2021-11-02	0.263978
Nitrotoga	2021-11-02	0.0140414
Nitrosospira	2021-11-02	0.00561656
Nitrosomonas	2021-11-09	0.363801
Nitrospira	2021-11-09	0.241649
Nitrotoga	2021-11-09	0.00265548
Nitrosospira	2021-11-09	0.00796643
Nitrosomonas	2021-11-16	0.426594
Nitrospira	2021-11-16	0.286012
Nitrotoga	2021-11-16	0
Nitrosospira	2021-11-16	0.00727149
Nitrosomonas	2021-11-23	0.465083
Nitrospira	2021-11-23	0.345831
Nitrotoga	2021-11-23	0
Nitrosospira	2021-11-23	0
Nitrosomonas	2021-11-30	0.271998
Nitrospira	2021-11-30	0.30222
Nitrotoga	2021-11-30	0.00232477
Nitrosospira	2021-11-30	0.00464954
Nitrosomonas	2021-12-07	0.26527
Nitrospira	2021-12-07	0.334471
Nitrotoga	2021-12-07	0
Nitrosospira	2021-12-07	0
Nitrosomonas	2022-01-04	0.47199
Nitrospira	2022-01-04	0.401192
Nitrotoga	2022-01-04	0.00294994
Nitrosospira	2022-01-04	0
Nitrosomonas	2022-02-08	0.252617
Nitrospira	2022-02-08	0.330746
Nitrotoga	2022-02-08	0.114589
Nitrosospira	2022-02-08	0
Nitrosomonas	2022-02-15	0.247126
Nitrospira	2022-02-15	0.361584
Nitrotoga	2022-02-15	0.0910463
Nitrosospira	2022-02-15	0.00260132
Nitrosomonas	2022-02-23	0.228749
Nitrospira	2022-02-23	0.399095
Nitrotoga	2022-02-23	0.143577
Nitrosospira	2022-02-23	0.00973402
Nitrosomonas	2022-03-01	0.450839
Nitrospira	2022-03-01	0.226651
Nitrotoga	2022-03-01	0.155207
Nitrosospira	2022-03-01	0.0024636
Nitrosomonas	2022-03-09	0.306398
Nitrospira	2022-03-09	0.374486
Nitrotoga	2022-03-09	0.396372
Nitrosospira	2022-03-09	0.00243173
Nitrosomonas	2022-03-15	0.286875
Nitrospira	2022-03-15	0.502666
Nitrotoga	2022-03-15	0.327494
Nitrosospira	2022-03-15	0.00761615
Nitrosomonas	2022-03-23	0.338542
Nitrospira	2022-03-23	0.525568
Nitrotoga	2022-03-23	0.464015
Nitrosospira	2022-03-23	0.00473485
Nitrosomonas	2022-03-29	0.324949
Nitrospira	2022-03-29	0.531953
Nitrotoga	2022-03-29	0.478999
Nitrosospira	2022-03-29	0.00722109
Nitrosomonas	2022-04-06	0.215414
Nitrospira	2022-04-06	0.297192
Nitrotoga	2022-04-06	0.745971
Nitrosospira	2022-04-06	0.0079783
Nitrosomonas	2022-04-13	0.258202
Nitrospira	2022-04-13	0.258202
Nitrotoga	2022-04-13	0.63791
Nitrosospira	2022-04-13	0.00433952
Nitrosomonas	2022-04-20	0.308623
Nitrospira	2022-04-20	0.314921
Nitrotoga	2022-04-20	0.790452
Nitrosospira	2022-04-20	0.0125968
Nitrosomonas	2022-04-25	0.251201
Nitrospira	2022-04-25	0.263395
Nitrotoga	2022-04-25	0.809697
Nitrosospira	2022-04-25	0.00487769
Nitrosomonas	2022-05-04	0.314748
Nitrospira	2022-05-04	0.370953
Nitrotoga	2022-05-04	1.16344
Nitrosospira	2022-05-04	0
Nitrosomonas	2022-05-11	0.281332
Nitrospira	2022-05-11	0.35978
Nitrotoga	2022-05-11	1.1091
Nitrosospira	2022-05-11	0.0189358
Nitrosomonas	2022-05-18	0.193463
Nitrospira	2022-05-18	0.289057
Nitrotoga	2022-05-18	0.837582
Nitrosospira	2022-05-18	0
Nitrosomonas	2022-05-25	0.339956
Nitrospira	2022-05-25	0.362248
Nitrotoga	2022-05-25	0.980857
Nitrosospira	2022-05-25	0
Nitrosomonas	2022-06-01	0.363997
Nitrospira	2022-06-01	0.207998
Nitrotoga	2022-06-01	1.13454
Nitrosospira	2022-06-01	0.00472724
Nitrosomonas	2022-06-08	0.351461
Nitrospira	2022-06-08	0.328786
Nitrotoga	2022-06-08	1.07706
Nitrosospira	2022-06-08	0
Nitrosomonas	2022-06-15	0.299854
Nitrospira	2022-06-15	0.221631
Nitrotoga	2022-06-15	0.876095
Nitrosospira	2022-06-15	0.00260743

## Sheet: EDF8c
Panel c (WWTP Ribe Nitrospira)
Species	Date	Relative abundance (%)
Nitrospira_nitrosa	2020-01-02	0.205083
midas_s_361	2020-01-02	0.145375
Nitrospira_defluvii	2020-01-02	0.0363438
midas_s_22526	2020-01-02	0
midas_s_4472	2020-01-02	0
Nitrospira_nitrosa	2020-01-08	0.220637
midas_s_361	2020-01-08	0.205244
Nitrospira_defluvii	2020-01-08	0.0359177
midas_s_22526	2020-01-08	0
midas_s_4472	2020-01-08	0
Nitrospira_nitrosa	2020-01-16	0.160959
midas_s_361	2020-01-16	0.127657
Nitrospira_defluvii	2020-01-16	0.0499528
midas_s_22526	2020-01-16	0
midas_s_4472	2020-01-16	0
Nitrospira_nitrosa	2020-01-22	0.159147
midas_s_361	2020-01-22	0.228948
Nitrospira_defluvii	2020-01-22	0.055841
midas_s_22526	2020-01-22	0
midas_s_4472	2020-01-22	0
Nitrospira_nitrosa	2020-01-27	0.202118
midas_s_361	2020-01-27	0.179344
Nitrospira_defluvii	2020-01-27	0.13949
midas_s_22526	2020-01-27	0
midas_s_4472	2020-01-27	0
Nitrospira_nitrosa	2020-01-29	0.206414
midas_s_361	2020-01-29	0.186276
Nitrospira_defluvii	2020-01-29	0.0352414
midas_s_22526	2020-01-29	0
midas_s_4472	2020-01-29	0
Nitrospira_nitrosa	2020-02-05	0.222077
midas_s_361	2020-02-05	0.165818
Nitrospira_defluvii	2020-02-05	0.0710648
midas_s_22526	2020-02-05	0
midas_s_4472	2020-02-05	0
Nitrospira_nitrosa	2020-02-12	0.220181
midas_s_361	2020-02-12	0.2012
Nitrospira_defluvii	2020-02-12	0.0303698
midas_s_22526	2020-02-12	0
midas_s_4472	2020-02-12	0
Nitrospira_nitrosa	2020-02-19	0.251882
midas_s_361	2020-02-19	0.225086
Nitrospira_defluvii	2020-02-19	0.0616308
midas_s_22526	2020-02-19	0
midas_s_4472	2020-02-19	0
Nitrospira_nitrosa	2020-02-26	0.215309
midas_s_361	2020-02-26	0.237081
Nitrospira_defluvii	2020-02-26	0.0435456
midas_s_22526	2020-02-26	0
midas_s_4472	2020-02-26	0
Nitrospira_nitrosa	2020-03-04	0.128635
midas_s_361	2020-03-04	0.194165
Nitrospira_defluvii	2020-03-04	0.0558225
midas_s_22526	2020-03-04	0
midas_s_4472	2020-03-04	0
Nitrospira_nitrosa	2020-03-11	0.191852
midas_s_361	2020-03-11	0.177745
Nitrospira_defluvii	2020-03-11	0.0761765
midas_s_22526	2020-03-11	0.00282135
midas_s_4472	2020-03-11	0
Nitrospira_nitrosa	2020-03-18	0.261113
midas_s_361	2020-03-18	0.21707
Nitrospira_defluvii	2020-03-18	0.0755026
midas_s_22526	2020-03-18	0
midas_s_4472	2020-03-18	0
Nitrospira_nitrosa	2020-03-25	0.165877
midas_s_361	2020-03-25	0.193021
Nitrospira_defluvii	2020-03-25	0.0542872
midas_s_22526	2020-03-25	0
midas_s_4472	2020-03-25	0
Nitrospira_nitrosa	2020-04-01	0.199367
midas_s_361	2020-04-01	0.162152
Nitrospira_defluvii	2020-04-01	0.0558229
midas_s_22526	2020-04-01	0
midas_s_4472	2020-04-01	0
Nitrospira_nitrosa	2020-04-08	0.292269
midas_s_361	2020-04-08	0.18413
Nitrospira_defluvii	2020-04-08	0.0818355
midas_s_22526	2020-04-08	0
midas_s_4472	2020-04-08	0
Nitrospira_nitrosa	2020-04-15	0.271309
midas_s_361	2020-04-15	0.189351
Nitrospira_defluvii	2020-04-15	0.111632
midas_s_22526	2020-04-15	0.00141307
midas_s_4472	2020-04-15	0
Nitrospira_nitrosa	2020-04-22	0.236537
midas_s_361	2020-04-22	0.160753
Nitrospira_defluvii	2020-04-22	0.0757837
midas_s_22526	2020-04-22	0
midas_s_4472	2020-04-22	0
Nitrospira_nitrosa	2020-04-29	0.466856
midas_s_361	2020-04-29	0.135977
Nitrospira_defluvii	2020-04-29	0.0793201
midas_s_22526	2020-04-29	0.00453258
midas_s_4472	2020-04-29	0
Nitrospira_nitrosa	2020-05-06	0.252815
midas_s_361	2020-05-06	0.219385
Nitrospira_defluvii	2020-05-06	0.0647709
midas_s_22526	2020-05-06	0
midas_s_4472	2020-05-06	0
Nitrospira_nitrosa	2020-05-13	0.371747
midas_s_361	2020-05-13	0.206526
Nitrospira_defluvii	2020-05-13	0.123916
midas_s_22526	2020-05-13	0
midas_s_4472	2020-05-13	0
Nitrospira_nitrosa	2020-05-20	0.272442
midas_s_361	2020-05-20	0.169581
Nitrospira_defluvii	2020-05-20	0.0917406
midas_s_22526	2020-05-20	0
midas_s_4472	2020-05-20	0
Nitrospira_nitrosa	2020-05-27	0.551316
midas_s_361	2020-05-27	0.196534
Nitrospira_defluvii	2020-05-27	0.140381
midas_s_22526	2020-05-27	0
midas_s_4472	2020-05-27	0.00255239
Nitrospira_nitrosa	2020-06-03	0.598802
midas_s_361	2020-06-03	0.226574
Nitrospira_defluvii	2020-06-03	0.113287
midas_s_22526	2020-06-03	0
midas_s_4472	2020-06-03	0.00323677
Nitrospira_nitrosa	2020-06-10	0.355891
midas_s_361	2020-06-10	0.213535
Nitrospira_defluvii	2020-06-10	0.0985545
midas_s_22526	2020-06-10	0.00273763
midas_s_4472	2020-06-10	0
Nitrospira_nitrosa	2020-06-17	0.60665
midas_s_361	2020-06-17	0.277571
Nitrospira_defluvii	2020-06-17	0.131632
midas_s_22526	2020-06-17	0
midas_s_4472	2020-06-17	0
Nitrospira_nitrosa	2020-06-24	0.434839
midas_s_361	2020-06-24	0.21091
Nitrospira_defluvii	2020-06-24	0.0937378
midas_s_22526	2020-06-24	0
midas_s_4472	2020-06-24	0
Nitrospira_nitrosa	2020-07-01	0.431302
midas_s_361	2020-07-01	0.247934
Nitrospira_defluvii	2020-07-01	0.121384
midas_s_22526	2020-07-01	0
midas_s_4472	2020-07-01	0
Nitrospira_nitrosa	2020-07-08	0.325237
midas_s_361	2020-07-08	0.238682
Nitrospira_defluvii	2020-07-08	0.0944238
midas_s_22526	2020-07-08	0.00262288
midas_s_4472	2020-07-08	0
Nitrospira_nitrosa	2020-07-15	0.371034
midas_s_361	2020-07-15	0.31127
Nitrospira_defluvii	2020-07-15	0.14941
midas_s_22526	2020-07-15	0
midas_s_4472	2020-07-15	0
Nitrospira_nitrosa	2020-07-22	0.294141
midas_s_361	2020-07-22	0.32594
Nitrospira_defluvii	2020-07-22	0.172245
midas_s_22526	2020-07-22	0
midas_s_4472	2020-07-22	0
Nitrospira_nitrosa	2020-08-19	0.636424
midas_s_361	2020-08-19	0.159833
Nitrospira_defluvii	2020-08-19	0.142396
midas_s_22526	2020-08-19	0
midas_s_4472	2020-08-19	0
Nitrospira_nitrosa	2020-08-26	0.346245
midas_s_361	2020-08-26	0.171715
Nitrospira_defluvii	2020-08-26	0.0872649
midas_s_22526	2020-08-26	0
midas_s_4472	2020-08-26	0.002815
Nitrospira_nitrosa	2020-09-02	0.455347
midas_s_361	2020-09-02	0.200037
Nitrospira_defluvii	2020-09-02	0.0894902
midas_s_22526	2020-09-02	0
midas_s_4472	2020-09-02	0
Nitrospira_nitrosa	2020-09-09	0.467667
midas_s_361	2020-09-09	0.124134
Nitrospira_defluvii	2020-09-09	0.0692841
midas_s_22526	2020-09-09	0
midas_s_4472	2020-09-09	0
Nitrospira_nitrosa	2020-09-16	0.309744
midas_s_361	2020-09-16	0.23881
Nitrospira_defluvii	2020-09-16	0.122952
midas_s_22526	2020-09-16	0
midas_s_4472	2020-09-16	0.00709337
Nitrospira_nitrosa	2020-09-23	0.55877
midas_s_361	2020-09-23	0.187202
Nitrospira_defluvii	2020-09-23	0.119129
midas_s_22526	2020-09-23	0
midas_s_4472	2020-09-23	0
Nitrospira_nitrosa	2020-09-30	0.466814
midas_s_361	2020-09-30	0.234821
Nitrospira_defluvii	2020-09-30	0.16975
midas_s_22526	2020-09-30	0
midas_s_4472	2020-09-30	0
Nitrospira_nitrosa	2020-10-07	0.947714
midas_s_361	2020-10-07	0.234728
Nitrospira_defluvii	2020-10-07	0.16431
midas_s_22526	2020-10-07	0
midas_s_4472	2020-10-07	0
Nitrospira_nitrosa	2020-10-14	0.694674
midas_s_361	2020-10-14	0.1883
Nitrospira_defluvii	2020-10-14	0.119596
midas_s_22526	2020-10-14	0
midas_s_4472	2020-10-14	0
Nitrospira_nitrosa	2020-10-21	1.01658
midas_s_361	2020-10-21	0.198102
Nitrospira_defluvii	2020-10-21	0.132937
midas_s_22526	2020-10-21	0
midas_s_4472	2020-10-21	0
Nitrospira_nitrosa	2020-10-28	0.128231
midas_s_361	2020-10-28	0.179523
Nitrospira_defluvii	2020-10-28	0.0826376
midas_s_22526	2020-10-28	0
midas_s_4472	2020-10-28	0
Nitrospira_nitrosa	2020-11-04	0.17739
midas_s_361	2020-11-04	0.16472
Nitrospira_defluvii	2020-11-04	0.0760244
midas_s_22526	2020-11-04	0
midas_s_4472	2020-11-04	0.0050683
Nitrospira_nitrosa	2020-11-11	0.278696
midas_s_361	2020-11-11	0.15301
Nitrospira_defluvii	2020-11-11	0.128419
midas_s_22526	2020-11-11	0
midas_s_4472	2020-11-11	0
Nitrospira_nitrosa	2020-11-18	0.159157
midas_s_361	2020-11-18	0.135675
Nitrospira_defluvii	2020-11-18	0.0808829
midas_s_22526	2020-11-18	0.00260913
midas_s_4472	2020-11-18	0
Nitrospira_nitrosa	2020-11-25	0.147879
midas_s_361	2020-11-25	0.192522
Nitrospira_defluvii	2020-11-25	0.0976562
midas_s_22526	2020-11-25	0
midas_s_4472	2020-11-25	0
Nitrospira_nitrosa	2020-12-02	0.113731
midas_s_361	2020-12-02	0.192079
Nitrospira_defluvii	2020-12-02	0.128895
midas_s_22526	2020-12-02	0
midas_s_4472	2020-12-02	0
Nitrospira_nitrosa	2020-12-09	0.109731
midas_s_361	2020-12-09	0.190415
Nitrospira_defluvii	2020-12-09	0.112958
midas_s_22526	2020-12-09	0
midas_s_4472	2020-12-09	0
Nitrospira_nitrosa	2020-12-16	0.0879928
midas_s_361	2020-12-16	0.1785
Nitrospira_defluvii	2020-12-16	0.125704
midas_s_22526	2020-12-16	0
midas_s_4472	2020-12-16	0
Nitrospira_nitrosa	2020-12-23	0.0880732
midas_s_361	2020-12-23	0.161941
Nitrospira_defluvii	2020-12-23	0.144895
midas_s_22526	2020-12-23	0.00284107
midas_s_4472	2020-12-23	0
Nitrospira_nitrosa	2020-12-30	0.397885
midas_s_361	2020-12-30	0.175383
Nitrospira_defluvii	2020-12-30	0.20156
midas_s_22526	2020-12-30	0
midas_s_4472	2020-12-30	0
Nitrospira_nitrosa	2021-01-06	0.172396
midas_s_361	2021-01-06	0.143663
Nitrospira_defluvii	2021-01-06	0.117543
midas_s_22526	2021-01-06	0
midas_s_4472	2021-01-06	0
Nitrospira_nitrosa	2021-01-13	0.296736
midas_s_361	2021-01-13	0.223258
Nitrospira_defluvii	2021-01-13	0.144129
midas_s_22526	2021-01-13	0.00282606
midas_s_4472	2021-01-13	0
Nitrospira_nitrosa	2021-01-20	0.222349
midas_s_361	2021-01-20	0.141002
Nitrospira_defluvii	2021-01-20	0.122021
midas_s_22526	2021-01-20	0
midas_s_4472	2021-01-20	0
Nitrospira_nitrosa	2021-02-03	0.132059
midas_s_361	2021-02-03	0.161111
Nitrospira_defluvii	2021-02-03	0.110929
midas_s_22526	2021-02-03	0
midas_s_4472	2021-02-03	0
Nitrospira_nitrosa	2021-02-10	0.183688
midas_s_361	2021-02-10	0.220426
Nitrospira_defluvii	2021-02-10	0.162258
midas_s_22526	2021-02-10	0.00306147
midas_s_4472	2021-02-10	0
Nitrospira_nitrosa	2021-02-17	0.155368
midas_s_361	2021-02-17	0.258185
Nitrospira_defluvii	2021-02-17	0.175932
midas_s_22526	2021-02-17	0
midas_s_4472	2021-02-17	0
Nitrospira_nitrosa	2021-02-24	0.122818
midas_s_361	2021-02-24	0.241249
Nitrospira_defluvii	2021-02-24	0.122818
midas_s_22526	2021-02-24	0
midas_s_4472	2021-02-24	0
Nitrospira_nitrosa	2021-03-03	0.0503948
midas_s_361	2021-03-03	0.167983
Nitrospira_defluvii	2021-03-03	0.102889
midas_s_22526	2021-03-03	0
midas_s_4472	2021-03-03	0
Nitrospira_nitrosa	2021-03-10	0.267163
midas_s_361	2021-03-10	0.232081
Nitrospira_defluvii	2021-03-10	0.261766
midas_s_22526	2021-03-10	0.00269862
midas_s_4472	2021-03-10	0
Nitrospira_nitrosa	2021-03-17	0.132878
midas_s_361	2021-03-17	0.233682
Nitrospira_defluvii	2021-03-17	0.210772
midas_s_22526	2021-03-17	0
midas_s_4472	2021-03-17	0
Nitrospira_nitrosa	2021-03-24	0.148796
midas_s_361	2021-03-24	0.154748
Nitrospira_defluvii	2021-03-24	0.252954
midas_s_22526	2021-03-24	0
midas_s_4472	2021-03-24	0
Nitrospira_nitrosa	2021-04-07	0.118551
midas_s_361	2021-04-07	0.193289
Nitrospira_defluvii	2021-04-07	0.172672
midas_s_22526	2021-04-07	0
midas_s_4472	2021-04-07	0
Nitrospira_nitrosa	2021-04-14	0.217669
midas_s_361	2021-04-14	0.1649
Nitrospira_defluvii	2021-04-14	0.257245
midas_s_22526	2021-04-14	0
midas_s_4472	2021-04-14	0
Nitrospira_nitrosa	2021-04-21	0.206302
midas_s_361	2021-04-21	0.201768
Nitrospira_defluvii	2021-04-21	0.201768
midas_s_22526	2021-04-21	0
midas_s_4472	2021-04-21	0
Nitrospira_nitrosa	2021-04-28	0.297932
midas_s_361	2021-04-28	0.243165
Nitrospira_defluvii	2021-04-28	0.251928
midas_s_22526	2021-04-28	0
midas_s_4472	2021-04-28	0
Nitrospira_nitrosa	2021-05-05	0.228511
midas_s_361	2021-05-05	0.199947
Nitrospira_defluvii	2021-05-05	0.213131
midas_s_22526	2021-05-05	0.00219722
midas_s_4472	2021-05-05	0
Nitrospira_nitrosa	2021-05-12	0.188533
midas_s_361	2021-05-12	0.167323
Nitrospira_defluvii	2021-05-12	0.167323
midas_s_22526	2021-05-12	0.00235666
midas_s_4472	2021-05-12	0
Nitrospira_nitrosa	2021-05-19	0.134032
midas_s_361	2021-05-19	0.186688
Nitrospira_defluvii	2021-05-19	0.131639
midas_s_22526	2021-05-19	0
midas_s_4472	2021-05-19	0
Nitrospira_nitrosa	2021-05-26	0.189324
midas_s_361	2021-05-26	0.201618
Nitrospira_defluvii	2021-05-26	0.120479
midas_s_22526	2021-05-26	0
midas_s_4472	2021-05-26	0
Nitrospira_nitrosa	2021-06-02	0.192396
midas_s_361	2021-06-02	0.192396
Nitrospira_defluvii	2021-06-02	0.141091
midas_s_22526	2021-06-02	0
midas_s_4472	2021-06-02	0
Nitrospira_nitrosa	2021-06-30	0.517931
midas_s_361	2021-06-30	0.186553
Nitrospira_defluvii	2021-06-30	0.115369
midas_s_22526	2021-06-30	0
midas_s_4472	2021-06-30	0
Nitrospira_nitrosa	2021-07-07	0.435188
midas_s_361	2021-07-07	0.227956
Nitrospira_defluvii	2021-07-07	0.186509
midas_s_22526	2021-07-07	0
midas_s_4472	2021-07-07	0
Nitrospira_nitrosa	2021-07-14	0.74945
midas_s_361	2021-07-14	0.199704
Nitrospira_defluvii	2021-07-14	0.15707
midas_s_22526	2021-07-14	0
midas_s_4472	2021-07-14	0
Nitrospira_nitrosa	2021-07-21	0.265896
midas_s_361	2021-07-21	0.181085
Nitrospira_defluvii	2021-07-21	0.174208
midas_s_22526	2021-07-21	0.00458442
midas_s_4472	2021-07-21	0
Nitrospira_nitrosa	2021-07-28	0.139991
midas_s_361	2021-07-28	0.219319
Nitrospira_defluvii	2021-07-28	0.158656
midas_s_22526	2021-07-28	0
midas_s_4472	2021-07-28	0
Nitrospira_nitrosa	2021-08-04	0.393319
midas_s_361	2021-08-04	0.207148
Nitrospira_defluvii	2021-08-04	0.212392
midas_s_22526	2021-08-04	0
midas_s_4472	2021-08-04	0
Nitrospira_nitrosa	2021-08-11	0.179384
midas_s_361	2021-08-11	0.174029
Nitrospira_defluvii	2021-08-11	0.115127
midas_s_22526	2021-08-11	0
midas_s_4472	2021-08-11	0
Nitrospira_nitrosa	2021-08-18	0.17694
midas_s_361	2021-08-18	0.163735
Nitrospira_defluvii	2021-08-18	0.0765859
midas_s_22526	2021-08-18	0
midas_s_4472	2021-08-18	0
Nitrospira_nitrosa	2021-08-25	0.179592
midas_s_361	2021-08-25	0.186589
Nitrospira_defluvii	2021-08-25	0.144606
midas_s_22526	2021-08-25	0
midas_s_4472	2021-08-25	0
Nitrospira_nitrosa	2021-09-01	0.398361
midas_s_361	2021-09-01	0.209424
Nitrospira_defluvii	2021-09-01	0.166173
midas_s_22526	2021-09-01	0
midas_s_4472	2021-09-01	0
Nitrospira_nitrosa	2021-09-08	0.259693
midas_s_361	2021-09-08	0.152627
Nitrospira_defluvii	2021-09-08	0.127568
midas_s_22526	2021-09-08	0
midas_s_4472	2021-09-08	0
Nitrospira_nitrosa	2021-09-15	0.260125
midas_s_361	2021-09-15	0.158676
Nitrospira_defluvii	2021-09-15	0.0858414
midas_s_22526	2021-09-15	0
midas_s_4472	2021-09-15	0
Nitrospira_nitrosa	2021-09-29	0.0770345
midas_s_361	2021-09-29	0.0523834
Nitrospira_defluvii	2021-09-29	0.0677903
midas_s_22526	2021-09-29	0
midas_s_4472	2021-09-29	0
Nitrospira_nitrosa	2021-10-06	0.130445
midas_s_361	2021-10-06	0.0570699
Nitrospira_defluvii	2021-10-06	0.0652227
midas_s_22526	2021-10-06	0
midas_s_4472	2021-10-06	0
Nitrospira_nitrosa	2021-10-13	0.235678
midas_s_361	2021-10-13	0.119294
Nitrospira_defluvii	2021-10-13	0.0552824
midas_s_22526	2021-10-13	0
midas_s_4472	2021-10-13	0
Nitrospira_nitrosa	2021-10-21	0.160907
midas_s_361	2021-10-21	0.129253
Nitrospira_defluvii	2021-10-21	0.0738591
midas_s_22526	2021-10-21	0
midas_s_4472	2021-10-21	0
Nitrospira_nitrosa	2021-10-27	0.23203
midas_s_361	2021-10-27	0.116015
Nitrospira_defluvii	2021-10-27	0.120952
midas_s_22526	2021-10-27	0
midas_s_4472	2021-10-27	0
Nitrospira_nitrosa	2021-11-03	0.24121
midas_s_361	2021-11-03	0.127563
Nitrospira_defluvii	2021-11-03	0.10205
midas_s_22526	2021-11-03	0
midas_s_4472	2021-11-03	0
Nitrospira_nitrosa	2021-11-10	0.374436
midas_s_361	2021-11-10	0.184008
Nitrospira_defluvii	2021-11-10	0.121959
midas_s_22526	2021-11-10	0
midas_s_4472	2021-11-10	0
Nitrospira_nitrosa	2021-11-17	0.515055
midas_s_361	2021-11-17	0.1272
Nitrospira_defluvii	2021-11-17	0.123029
midas_s_22526	2021-11-17	0
midas_s_4472	2021-11-17	0
Nitrospira_nitrosa	2021-11-24	0.550067
midas_s_361	2021-11-24	0.15747
Nitrospira_defluvii	2021-11-24	0.101385
midas_s_22526	2021-11-24	0
midas_s_4472	2021-11-24	0.00215712
Nitrospira_nitrosa	2021-12-03	0.217375
midas_s_361	2021-12-03	0.129448
Nitrospira_defluvii	2021-12-03	0.102582
midas_s_22526	2021-12-03	0.00244242
midas_s_4472	2021-12-03	0.00244242
Nitrospira_nitrosa	2021-12-08	0.192995
midas_s_361	2021-12-08	0.0737924
Nitrospira_defluvii	2021-12-08	0.0482489
midas_s_22526	2021-12-08	0
midas_s_4472	2021-12-08	0
Nitrospira_nitrosa	2021-12-16	0.170681
midas_s_361	2021-12-16	0.118528
Nitrospira_defluvii	2021-12-16	0.132752
midas_s_22526	2021-12-16	0
midas_s_4472	2021-12-16	0
Nitrospira_nitrosa	2021-12-22	0.343073
midas_s_361	2021-12-22	0.122688
Nitrospira_defluvii	2021-12-22	0.12496
midas_s_22526	2021-12-22	0
midas_s_4472	2021-12-22	0
Nitrospira_nitrosa	2021-12-29	0.529992
midas_s_361	2021-12-29	0.166511
Nitrospira_defluvii	2021-12-29	0.16448
midas_s_22526	2021-12-29	0
midas_s_4472	2021-12-29	0
Nitrospira_nitrosa	2022-01-05	0.877012
midas_s_361	2022-01-05	0.14923
Nitrospira_defluvii	2022-01-05	0.114792
midas_s_22526	2022-01-05	0
midas_s_4472	2022-01-05	0
Nitrospira_nitrosa	2022-01-19	0.34829
midas_s_361	2022-01-19	0.16779
Nitrospira_defluvii	2022-01-19	0.109317
midas_s_22526	2022-01-19	0
midas_s_4472	2022-01-19	0

## Sheet: EDF8d
Panel d (WWTP Haderslev Nitrospira)
Species	Date	Relative abundance (%)
midas_s_361	2020-01-02	0.0444198
Nitrospira_nitrosa	2020-01-02	0.00832871
Nitrospira_defluvii	2020-01-02	0.00277624
midas_s_22526	2020-01-02	0
midas_s_4472	2020-01-02	0
midas_s_361	2020-01-15	0.0622041
Nitrospira_nitrosa	2020-01-15	0.0103673
Nitrospira_defluvii	2020-01-15	0
midas_s_22526	2020-01-15	0.00345578
midas_s_4472	2020-01-15	0
midas_s_361	2020-01-21	0.0156512
Nitrospira_nitrosa	2020-01-21	0.00670766
Nitrospira_defluvii	2020-01-21	0
midas_s_22526	2020-01-21	0.00223589
midas_s_4472	2020-01-21	0
midas_s_361	2020-01-30	0.0467337
Nitrospira_nitrosa	2020-01-30	0.0040638
Nitrospira_defluvii	2020-01-30	0.0020319
midas_s_22526	2020-01-30	0.0040638
midas_s_4472	2020-01-30	0
midas_s_361	2020-02-04	0.0679169
Nitrospira_nitrosa	2020-02-04	0.00657261
Nitrospira_defluvii	2020-02-04	0.00219087
midas_s_22526	2020-02-04	0.00219087
midas_s_4472	2020-02-04	0.00438174
midas_s_361	2020-02-18	0.030155
Nitrospira_nitrosa	2020-02-18	0.012062
Nitrospira_defluvii	2020-02-18	0.00804133
midas_s_22526	2020-02-18	0.00402067
midas_s_4472	2020-02-18	0.00201033
midas_s_361	2020-03-04	0.0283849
Nitrospira_nitrosa	2020-03-04	0.00516089
Nitrospira_defluvii	2020-03-04	0.0103218
midas_s_22526	2020-03-04	0.00258045
midas_s_4472	2020-03-04	0
midas_s_361	2020-03-11	0.0481586
Nitrospira_nitrosa	2020-03-11	0
Nitrospira_defluvii	2020-03-11	0.00566572
midas_s_22526	2020-03-11	0.00283286
midas_s_4472	2020-03-11	0
midas_s_361	2020-03-16	0.102552
Nitrospira_nitrosa	2020-03-16	0
Nitrospira_defluvii	2020-03-16	0.00233073
midas_s_22526	2020-03-16	0
midas_s_4472	2020-03-16	0
midas_s_361	2020-03-24	0.0287654
Nitrospira_nitrosa	2020-03-24	0.00575308
Nitrospira_defluvii	2020-03-24	0.00191769
midas_s_22526	2020-03-24	0.00191769
midas_s_4472	2020-03-24	0.00191769
midas_s_361	2020-03-31	0.05931
Nitrospira_nitrosa	2020-03-31	0.0152511
Nitrospira_defluvii	2020-03-31	0
midas_s_22526	2020-03-31	0.00508371
midas_s_4472	2020-03-31	0
midas_s_361	2020-04-21	0.0290399
Nitrospira_nitrosa	2020-04-21	0.00967998
Nitrospira_defluvii	2020-04-21	0.00580799
midas_s_22526	2020-04-21	0.00387199
midas_s_4472	2020-04-21	0
midas_s_361	2020-04-27	0.0516553
Nitrospira_nitrosa	2020-04-27	0.00939188
Nitrospira_defluvii	2020-04-27	0.00939188
midas_s_22526	2020-04-27	0.00469594
midas_s_4472	2020-04-27	0
midas_s_361	2020-04-29	0.0501445
Nitrospira_nitrosa	2020-04-29	0.00955133
Nitrospira_defluvii	2020-04-29	0.0119392
midas_s_22526	2020-04-29	0.00477566
midas_s_4472	2020-04-29	0
midas_s_361	2020-05-05	0.0241092
Nitrospira_nitrosa	2020-05-05	0.00964367
Nitrospira_defluvii	2020-05-05	0.00964367
midas_s_22526	2020-05-05	0
midas_s_4472	2020-05-05	0
midas_s_361	2020-05-12	0.0395045
Nitrospira_nitrosa	2020-05-12	0.0141088
Nitrospira_defluvii	2020-05-12	0.00282175
midas_s_22526	2020-05-12	0.00282175
midas_s_4472	2020-05-12	0.00282175
midas_s_361	2020-05-26	0.0413779
Nitrospira_nitrosa	2020-05-26	0.0310334
Nitrospira_defluvii	2020-05-26	0.00258612
midas_s_22526	2020-05-26	0.00517224
midas_s_4472	2020-05-26	0
midas_s_361	2020-06-03	0.0600182
Nitrospira_nitrosa	2020-06-03	0.0174246
Nitrospira_defluvii	2020-06-03	0.0154886
midas_s_22526	2020-06-03	0.00387214
midas_s_4472	2020-06-03	0.00193607
midas_s_361	2020-06-09	0.0807661
Nitrospira_nitrosa	2020-06-09	0.015384
Nitrospira_defluvii	2020-06-09	0.00384601
midas_s_22526	2020-06-09	0.00384601
midas_s_4472	2020-06-09	0
midas_s_361	2020-06-17	0.0914613
Nitrospira_nitrosa	2020-06-17	0.0187613
Nitrospira_defluvii	2020-06-17	0.0375226
midas_s_22526	2020-06-17	0.00938064
midas_s_4472	2020-06-17	0
midas_s_361	2020-06-23	0.105719
Nitrospira_nitrosa	2020-06-23	0.0697748
Nitrospira_defluvii	2020-06-23	0.0253727
midas_s_22526	2020-06-23	0.00422878
midas_s_4472	2020-06-23	0
midas_s_361	2020-07-07	0.0726612
Nitrospira_nitrosa	2020-07-07	0.0155703
Nitrospira_defluvii	2020-07-07	0.00519009
midas_s_22526	2020-07-07	0.00259504
midas_s_4472	2020-07-07	0
midas_s_361	2020-07-14	0.0608143
Nitrospira_nitrosa	2020-07-14	0.0516922
Nitrospira_defluvii	2020-07-14	0.00608143
midas_s_22526	2020-07-14	0.00304072
midas_s_4472	2020-07-14	0.00304072
midas_s_361	2020-07-21	0.064615
Nitrospira_nitrosa	2020-07-21	0.0239999
Nitrospira_defluvii	2020-07-21	0.00184614
midas_s_22526	2020-07-21	0
midas_s_4472	2020-07-21	0.00184614
midas_s_361	2020-07-30	0.0538849
Nitrospira_nitrosa	2020-07-30	0.0186525
Nitrospira_defluvii	2020-07-30	0.00621749
midas_s_22526	2020-07-30	0
midas_s_4472	2020-07-30	0
midas_s_361	2020-08-04	0.050565
Nitrospira_nitrosa	2020-08-04	0.0285802
Nitrospira_defluvii	2020-08-04	0.00659544
midas_s_22526	2020-08-04	0
midas_s_4472	2020-08-04	0
midas_s_361	2020-08-12	0.0550537
Nitrospira_nitrosa	2020-08-12	0.0652489
Nitrospira_defluvii	2020-08-12	0.00611708
midas_s_22526	2020-08-12	0.0101951
midas_s_4472	2020-08-12	0
midas_s_361	2020-08-18	0.0873248
Nitrospira_nitrosa	2020-08-18	0.0240143
Nitrospira_defluvii	2020-08-18	0.0240143
midas_s_22526	2020-08-18	0.00218312
midas_s_4472	2020-08-18	0.00218312
midas_s_361	2020-08-26	0.0636943
Nitrospira_nitrosa	2020-08-26	0.0304625
Nitrospira_defluvii	2020-08-26	0.0193852
midas_s_22526	2020-08-26	0.00830795
midas_s_4472	2020-08-26	0
midas_s_361	2020-09-01	0.105673
Nitrospira_nitrosa	2020-09-01	0.0271731
Nitrospira_defluvii	2020-09-01	0.0211346
midas_s_22526	2020-09-01	0.0090577
midas_s_4472	2020-09-01	0.0150962
midas_s_361	2020-09-08	0.162054
Nitrospira_nitrosa	2020-09-08	0.111213
Nitrospira_defluvii	2020-09-08	0.0158876
midas_s_22526	2020-09-08	0.00317753
midas_s_4472	2020-09-08	0.00317753
midas_s_361	2020-09-15	0.138726
Nitrospira_nitrosa	2020-09-15	0.373493
Nitrospira_defluvii	2020-09-15	0.0248995
midas_s_22526	2020-09-15	0
midas_s_4472	2020-09-15	0
midas_s_361	2020-09-22	0.13517
Nitrospira_nitrosa	2020-09-22	0.0675851
Nitrospira_defluvii	2020-09-22	0.018196
midas_s_22526	2020-09-22	0.00519886
midas_s_4472	2020-09-22	0.00259943
midas_s_361	2020-09-30	0.176371
Nitrospira_nitrosa	2020-09-30	0.11931
Nitrospira_defluvii	2020-09-30	0.0207496
midas_s_22526	2020-09-30	0.00518739
midas_s_4472	2020-09-30	0
midas_s_361	2020-10-07	0.121828
Nitrospira_nitrosa	2020-10-07	0.0326856
Nitrospira_defluvii	2020-10-07	0.0297141
midas_s_22526	2020-10-07	0.0148571
midas_s_4472	2020-10-07	0
midas_s_361	2020-10-13	0.155157
Nitrospira_nitrosa	2020-10-13	0.0254356
Nitrospira_defluvii	2020-10-13	0.0559583
midas_s_22526	2020-10-13	0.0178049
midas_s_4472	2020-10-13	0.00254356
midas_s_361	2020-10-20	0.157611
Nitrospira_nitrosa	2020-10-20	0.103164
Nitrospira_defluvii	2020-10-20	0.0171939
midas_s_22526	2020-10-20	0
midas_s_4472	2020-10-20	0
midas_s_361	2020-10-27	0.140639
Nitrospira_nitrosa	2020-10-27	0.064694
Nitrospira_defluvii	2020-10-27	0.0478173
midas_s_22526	2020-10-27	0
midas_s_4472	2020-10-27	0
midas_s_361	2020-11-03	0.295247
Nitrospira_nitrosa	2020-11-03	0.0295247
Nitrospira_defluvii	2020-11-03	0.0984155
midas_s_22526	2020-11-03	0.00738116
midas_s_4472	2020-11-03	0
midas_s_361	2020-11-10	0.184464
Nitrospira_nitrosa	2020-11-10	0.02928
Nitrospira_defluvii	2020-11-10	0.081984
midas_s_22526	2020-11-10	0
midas_s_4472	2020-11-10	0
midas_s_361	2020-11-17	0.13448
Nitrospira_nitrosa	2020-11-17	0.0301421
Nitrospira_defluvii	2020-11-17	0.0672401
midas_s_22526	2020-11-17	0.00695588
midas_s_4472	2020-11-17	0
midas_s_361	2020-11-24	0.0945828
Nitrospira_nitrosa	2020-11-24	0.0212811
Nitrospira_defluvii	2020-11-24	0.0425622
midas_s_22526	2020-11-24	0
midas_s_4472	2020-11-24	0
midas_s_361	2020-12-01	0.0978707
Nitrospira_nitrosa	2020-12-01	0.0214838
Nitrospira_defluvii	2020-12-01	0.0429676
midas_s_22526	2020-12-01	0.00238709
midas_s_4472	2020-12-01	0
midas_s_361	2020-12-08	0.174221
Nitrospira_nitrosa	2020-12-08	0.0237574
Nitrospira_defluvii	2020-12-08	0.0475147
midas_s_22526	2020-12-08	0.00263971
midas_s_4472	2020-12-08	0
midas_s_361	2021-01-06	0.239874
Nitrospira_nitrosa	2021-01-06	0.0436134
Nitrospira_defluvii	2021-01-06	0.0790492
midas_s_22526	2021-01-06	0.0136292
midas_s_4472	2021-01-06	0
midas_s_361	2021-01-13	0.12738
Nitrospira_nitrosa	2021-01-13	0.00955353
Nitrospira_defluvii	2021-01-13	0.0191071
midas_s_22526	2021-01-13	0.00318451
midas_s_4472	2021-01-13	0
midas_s_361	2021-01-20	0.119692
Nitrospira_nitrosa	2021-01-20	0.00854944
Nitrospira_defluvii	2021-01-20	0.14819
midas_s_22526	2021-01-20	0.0113993
midas_s_4472	2021-01-20	0
midas_s_361	2021-01-27	0.0915161
Nitrospira_nitrosa	2021-01-27	0.00338949
Nitrospira_defluvii	2021-01-27	0.0542318
midas_s_22526	2021-01-27	0.00338949
midas_s_4472	2021-01-27	0
midas_s_361	2021-02-03	0.0993594
Nitrospira_nitrosa	2021-02-03	0.018303
Nitrospira_defluvii	2021-02-03	0.0339914
midas_s_22526	2021-02-03	0.00784416
midas_s_4472	2021-02-03	0
midas_s_361	2021-02-10	0.0986091
Nitrospira_nitrosa	2021-02-10	0.00518995
Nitrospira_defluvii	2021-02-10	0.0181648
midas_s_22526	2021-02-10	0.0129749
midas_s_4472	2021-02-10	0
midas_s_361	2021-02-17	0.108547
Nitrospira_nitrosa	2021-02-17	0.0062027
Nitrospira_defluvii	2021-02-17	0.00310135
midas_s_22526	2021-02-17	0.0124054
midas_s_4472	2021-02-17	0
midas_s_361	2021-02-24	0.0938111
Nitrospira_nitrosa	2021-02-24	0.00804096
Nitrospira_defluvii	2021-02-24	0.0482457
midas_s_22526	2021-02-24	0
midas_s_4472	2021-02-24	0
midas_s_361	2021-03-03	0.071223
Nitrospira_nitrosa	2021-03-03	0.00593525
Nitrospira_defluvii	2021-03-03	0.047482
midas_s_22526	2021-03-03	0.00593525
midas_s_4472	2021-03-03	0
midas_s_361	2021-03-10	0.0603813
Nitrospira_nitrosa	2021-03-10	0.0201271
Nitrospira_defluvii	2021-03-10	0.0833837
midas_s_22526	2021-03-10	0.00862589
midas_s_4472	2021-03-10	0
midas_s_361	2021-03-17	0.0593389
Nitrospira_nitrosa	2021-03-17	0.0139621
Nitrospira_defluvii	2021-03-17	0.0174526
midas_s_22526	2021-03-17	0
midas_s_4472	2021-03-17	0
midas_s_361	2021-03-24	0.101052
Nitrospira_nitrosa	2021-03-24	0.0103643
Nitrospira_defluvii	2021-03-24	0.0155465
midas_s_22526	2021-03-24	0.00518215
midas_s_4472	2021-03-24	0
midas_s_361	2021-03-30	0.051545
Nitrospira_nitrosa	2021-03-30	0.00271289
Nitrospira_defluvii	2021-03-30	0.0406934
midas_s_22526	2021-03-30	0.00271289
midas_s_4472	2021-03-30	0
midas_s_361	2021-04-07	0.0649263
Nitrospira_nitrosa	2021-04-07	0.00811579
Nitrospira_defluvii	2021-04-07	0.00811579
midas_s_22526	2021-04-07	0.00541052
midas_s_4472	2021-04-07	0
midas_s_361	2021-04-13	0.0740653
Nitrospira_nitrosa	2021-04-13	0.0148131
Nitrospira_defluvii	2021-04-13	0.00592522
midas_s_22526	2021-04-13	0
midas_s_4472	2021-04-13	0
midas_s_361	2021-04-20	0.0572895
Nitrospira_nitrosa	2021-04-20	0.0174359
Nitrospira_defluvii	2021-04-20	0.0423444
midas_s_22526	2021-04-20	0.00498169
midas_s_4472	2021-04-20	0
midas_s_361	2021-04-27	0.061492
Nitrospira_nitrosa	2021-04-27	0.0251558
Nitrospira_defluvii	2021-04-27	0.0139755
midas_s_22526	2021-04-27	0.00559018
midas_s_4472	2021-04-27	0.00279509
midas_s_361	2021-05-04	0.0677028
Nitrospira_nitrosa	2021-05-04	0.0058872
Nitrospira_defluvii	2021-05-04	0.0176616
midas_s_22526	2021-05-04	0.0029436
midas_s_4472	2021-05-04	0
midas_s_361	2021-05-11	0.118932
Nitrospira_nitrosa	2021-05-11	0.0995713
Nitrospira_defluvii	2021-05-11	0.0138293
midas_s_22526	2021-05-11	0.00553174
midas_s_4472	2021-05-11	0.00276587
midas_s_361	2021-05-18	0.193295
Nitrospira_nitrosa	2021-05-18	0.0807801
Nitrospira_defluvii	2021-05-18	0.0490451
midas_s_22526	2021-05-18	0.002885
midas_s_4472	2021-05-18	0
midas_s_361	2021-05-25	0.153271
Nitrospira_nitrosa	2021-05-25	0.0407127
Nitrospira_defluvii	2021-05-25	0.0215538
midas_s_22526	2021-05-25	0.0143692
midas_s_4472	2021-05-25	0
midas_s_361	2021-06-09	0.0714031
Nitrospira_nitrosa	2021-06-09	0.0247164
Nitrospira_defluvii	2021-06-09	0.0109851
midas_s_22526	2021-06-09	0.0109851
midas_s_4472	2021-06-09	0
midas_s_361	2021-06-15	0.117425
Nitrospira_nitrosa	2021-06-15	0.0229121
Nitrospira_defluvii	2021-06-15	0.0114561
midas_s_22526	2021-06-15	0.00572803
midas_s_4472	2021-06-15	0.00286402
midas_s_361	2021-06-22	0.154837
Nitrospira_nitrosa	2021-06-22	0.0349633
Nitrospira_defluvii	2021-06-22	0.00998951
midas_s_22526	2021-06-22	0.0149843
midas_s_4472	2021-06-22	0
midas_s_361	2021-07-06	0.158999
Nitrospira_nitrosa	2021-07-06	0.0662497
Nitrospira_defluvii	2021-07-06	0.0158999
midas_s_22526	2021-07-06	0.0132499
midas_s_4472	2021-07-06	0
midas_s_361	2021-07-13	0.147698
Nitrospira_nitrosa	2021-07-13	0.071114
Nitrospira_defluvii	2021-07-13	0.0164109
midas_s_22526	2021-07-13	0.0218812
midas_s_4472	2021-07-13	0.00273515
midas_s_361	2021-07-20	0.101959
Nitrospira_nitrosa	2021-07-20	0.0494346
Nitrospira_defluvii	2021-07-20	0.018538
midas_s_22526	2021-07-20	0.00617932
midas_s_4472	2021-07-20	0.00308966
midas_s_361	2021-07-27	0.199495
Nitrospira_nitrosa	2021-07-27	0.0557414
Nitrospira_defluvii	2021-07-27	0.0205363
midas_s_22526	2021-07-27	0.0146688
midas_s_4472	2021-07-27	0.00293376
midas_s_361	2021-08-10	0.148551
Nitrospira_nitrosa	2021-08-10	0.0532541
Nitrospira_defluvii	2021-08-10	0.00840854
midas_s_22526	2021-08-10	0.00840854
midas_s_4472	2021-08-10	0
midas_s_361	2021-08-17	0.230557
Nitrospira_nitrosa	2021-08-17	0.0522774
Nitrospira_defluvii	2021-08-17	0.0160854
midas_s_22526	2021-08-17	0.00268089
midas_s_4472	2021-08-17	0.00268089
midas_s_361	2021-08-24	0.167763
Nitrospira_nitrosa	2021-08-24	0.144276
Nitrospira_defluvii	2021-08-24	0.0100658
midas_s_22526	2021-08-24	0.00335525
midas_s_4472	2021-08-24	0
midas_s_361	2021-08-31	0.195401
Nitrospira_nitrosa	2021-08-31	0.0655799
Nitrospira_defluvii	2021-08-31	0.0281057
midas_s_22526	2021-08-31	0
midas_s_4472	2021-08-31	0.0040151
midas_s_361	2021-09-08	0.155142
Nitrospira_nitrosa	2021-09-08	0.0588471
Nitrospira_defluvii	2021-09-08	0.0320984
midas_s_22526	2021-09-08	0.0160492
midas_s_4472	2021-09-08	0
midas_s_361	2021-09-14	0.0956549
Nitrospira_nitrosa	2021-09-14	0.0840604
Nitrospira_defluvii	2021-09-14	0.0144932
midas_s_22526	2021-09-14	0.00579727
midas_s_4472	2021-09-14	0
midas_s_361	2021-09-21	0.13825
Nitrospira_nitrosa	2021-09-21	0.173617
Nitrospira_defluvii	2021-09-21	0.0192907
midas_s_22526	2021-09-21	0
midas_s_4472	2021-09-21	0
midas_s_361	2021-09-28	0.158122
Nitrospira_nitrosa	2021-09-28	0.0486529
Nitrospira_defluvii	2021-09-28	0.0121632
midas_s_22526	2021-09-28	0.0243265
midas_s_4472	2021-09-28	0
midas_s_361	2021-10-06	0.160432
Nitrospira_nitrosa	2021-10-06	0.216583
Nitrospira_defluvii	2021-10-06	0.0160432
midas_s_22526	2021-10-06	0.0133693
midas_s_4472	2021-10-06	0
midas_s_361	2021-10-12	0.1597
Nitrospira_nitrosa	2021-10-12	0.104025
Nitrospira_defluvii	2021-10-12	0.00732569
midas_s_22526	2021-10-12	0.00732569
midas_s_4472	2021-10-12	0
midas_s_361	2021-10-19	0.185471
Nitrospira_nitrosa	2021-10-19	0.396622
Nitrospira_defluvii	2021-10-19	0.014267
midas_s_22526	2021-10-19	0.014267
midas_s_4472	2021-10-19	0
midas_s_361	2021-10-25	0.102607
Nitrospira_nitrosa	2021-10-25	0.0326477
Nitrospira_defluvii	2021-10-25	0.0186558
midas_s_22526	2021-10-25	0.0163239
midas_s_4472	2021-10-25	0
midas_s_361	2021-11-02	0.131989
Nitrospira_nitrosa	2021-11-02	0.0982898
Nitrospira_defluvii	2021-11-02	0.0224662
midas_s_22526	2021-11-02	0.0112331
midas_s_4472	2021-11-02	0
midas_s_361	2021-11-09	0.156673
Nitrospira_nitrosa	2021-11-09	0.0531096
Nitrospira_defluvii	2021-11-09	0.0212438
midas_s_22526	2021-11-09	0.0106219
midas_s_4472	2021-11-09	0
midas_s_361	2021-11-16	0.155125
Nitrospira_nitrosa	2021-11-16	0.0824103
Nitrospira_defluvii	2021-11-16	0.0387813
midas_s_22526	2021-11-16	0.00969532
midas_s_4472	2021-11-16	0
midas_s_361	2021-11-23	0.219424
Nitrospira_nitrosa	2021-11-23	0.0643961
Nitrospira_defluvii	2021-11-23	0.0500859
midas_s_22526	2021-11-23	0.0119252
midas_s_4472	2021-11-23	0
midas_s_361	2021-11-30	0.130187
Nitrospira_nitrosa	2021-11-30	0.0464954
Nitrospira_defluvii	2021-11-30	0.109264
midas_s_22526	2021-11-30	0.0139486
midas_s_4472	2021-11-30	0.00232477
midas_s_361	2021-12-07	0.189149
Nitrospira_nitrosa	2021-12-07	0.0369072
Nitrospira_defluvii	2021-12-07	0.0968813
midas_s_22526	2021-12-07	0.0069201
midas_s_4472	2021-12-07	0.0046134
midas_s_361	2022-01-04	0.230095
Nitrospira_nitrosa	2022-01-04	0.0294994
Nitrospira_defluvii	2022-01-04	0.120948
midas_s_22526	2022-01-04	0.0147497
midas_s_4472	2022-01-04	0.00589988
midas_s_361	2022-02-08	0.125007
Nitrospira_nitrosa	2022-02-08	0.0312516
Nitrospira_defluvii	2022-02-08	0.15105
midas_s_22526	2022-02-08	0.0208344
midas_s_4472	2022-02-08	0.0026043
midas_s_361	2022-02-15	0.171687
Nitrospira_nitrosa	2022-02-15	0.0208106
Nitrospira_defluvii	2022-02-15	0.156079
midas_s_22526	2022-02-15	0.0130066
midas_s_4472	2022-02-15	0
midas_s_361	2022-02-23	0.136276
Nitrospira_nitrosa	2022-02-23	0.024335
Nitrospira_defluvii	2022-02-23	0.226316
midas_s_22526	2022-02-23	0.00973402
midas_s_4472	2022-02-23	0.0024335
midas_s_361	2022-03-01	0.155207
Nitrospira_nitrosa	2022-03-01	0.0172452
Nitrospira_defluvii	2022-03-01	0.036954
midas_s_22526	2022-03-01	0.0172452
midas_s_4472	2022-03-01	0
midas_s_361	2022-03-09	0.238309
Nitrospira_nitrosa	2022-03-09	0.0145904
Nitrospira_defluvii	2022-03-09	0.11186
midas_s_22526	2022-03-09	0.00729519
midas_s_4472	2022-03-09	0.00243173
midas_s_361	2022-03-15	0.213252
Nitrospira_nitrosa	2022-03-15	0.0330033
Nitrospira_defluvii	2022-03-15	0.228484
midas_s_22526	2022-03-15	0.0279259
midas_s_4472	2022-03-15	0
midas_s_361	2022-03-23	0.184659
Nitrospira_nitrosa	2022-03-23	0.0402462
Nitrospira_defluvii	2022-03-23	0.281723
midas_s_22526	2022-03-23	0.0189394
midas_s_4472	2022-03-23	0
midas_s_361	2022-03-29	0.168492
Nitrospira_nitrosa	2022-03-29	0.0649898
Nitrospira_defluvii	2022-03-29	0.281622
midas_s_22526	2022-03-29	0.0144422
midas_s_4472	2022-03-29	0.00240703
midas_s_361	2022-04-06	0.237354
Nitrospira_nitrosa	2022-04-06	0.00598372
Nitrospira_defluvii	2022-04-06	0.0359023
midas_s_22526	2022-04-06	0.0179512
midas_s_4472	2022-04-06	0
midas_s_361	2022-04-13	0.190939
Nitrospira_nitrosa	2022-04-13	0.0238674
Nitrospira_defluvii	2022-04-13	0.0282069
midas_s_22526	2022-04-13	0.0151883
midas_s_4472	2022-04-13	0
midas_s_361	2022-04-20	0.233042
Nitrospira_nitrosa	2022-04-20	0.015746
Nitrospira_defluvii	2022-04-20	0.0535366
midas_s_22526	2022-04-20	0.00944763
midas_s_4472	2022-04-20	0.00314921
midas_s_361	2022-04-25	0.180475
Nitrospira_nitrosa	2022-04-25	0.00731654
Nitrospira_defluvii	2022-04-25	0.0658488
midas_s_22526	2022-04-25	0.00731654
midas_s_4472	2022-04-25	0.00243885
midas_s_361	2022-05-04	0.250112
Nitrospira_nitrosa	2022-05-04	0.0252923
Nitrospira_defluvii	2022-05-04	0.0899281
midas_s_22526	2022-05-04	0.0056205
midas_s_4472	2022-05-04	0
midas_s_361	2022-05-11	0.23264
Nitrospira_nitrosa	2022-05-11	0.0216409
Nitrospira_defluvii	2022-05-11	0.0973842
midas_s_22526	2022-05-11	0.00811535
midas_s_4472	2022-05-11	0
midas_s_361	2022-05-18	0.182083
Nitrospira_nitrosa	2022-05-18	0.0136562
Nitrospira_defluvii	2022-05-18	0.0819374
midas_s_22526	2022-05-18	0.0113802
midas_s_4472	2022-05-18	0
midas_s_361	2022-05-25	0.281439
Nitrospira_nitrosa	2022-05-25	0.0278652
Nitrospira_defluvii	2022-05-25	0.0445844
midas_s_22526	2022-05-25	0.00835957
midas_s_4472	2022-05-25	0
midas_s_361	2022-06-01	0.172544
Nitrospira_nitrosa	2022-06-01	0.0118181
Nitrospira_defluvii	2022-06-01	0.0165453
midas_s_22526	2022-06-01	0.00472724
midas_s_4472	2022-06-01	0.00236362
midas_s_361	2022-06-08	0.200295
Nitrospira_nitrosa	2022-06-08	0.0680246
Nitrospira_defluvii	2022-06-08	0.0529081
midas_s_22526	2022-06-08	0.00755829
midas_s_4472	2022-06-08	0
midas_s_361	2022-06-15	0.143408
Nitrospira_nitrosa	2022-06-15	0.0208594
Nitrospira_defluvii	2022-06-15	0.0391114
midas_s_22526	2022-06-15	0.0130371
midas_s_4472	2022-06-15	0.00521485

## Sheet: EDF8e
Panel e (WWTP Hadeslev)
TIME (h)	Replicate	Guanidine (uM)
0	1	49.2914
0	2	47.8745
0	3	47.2279
2.5	1	49.9175
2.5	2	47.6629
2.5	3	46.714
4	1	48.6961
4	2	48.1126
4	3	46.535
8	1	48.2851
8	2	47.1397
8	3	31.7151
16	1	6.49041
16	2	10.2286
16	3	60.3732
24	1	0
24	2	0
24	3	43.2135
48	1	0
48	2	0
48	3	39.3651

## Sheet: EDF8f
Panel f (WWTP Ribe)
TIME (h)	Replicate	Guanidine (uM)
0	1	48.193
0	2	49.6069
0	3	49.9234
3	1	47.5928
3	2	48.1412
3	3	49.0243
6	1	43.5003
6	2	46.29
6	3	47.5241
12	1	43.4808
12	2	44.6853
12	3	45.2034
24	1	39.5934
24	2	41.4187
24	3	41.4256

## Sheet: EDF8g
Panel c (WWTP Klosterneuburg)
TIME (h)	Replicate	Live/dead	Guanidine (uM)
0	1	live	45.5667
0	2	live	47.3634
0	3	live	47.9924
0	4	live	46.3435
28	2	live	44.6037
28	3	live	46.0212
28	4	live	43.4056
46	1	live	43.4874
46	2	live	41.7208
46	3	live	44.5053
46	4	live	43.0293
0	2	dead	42.901
0	3	dead	48.3428
0	4	dead	48.1688
28	1	dead	48.0342
28	2	dead	44.7922
28	3	dead	42.6207
28	4	dead	45.806
46	1	dead	49.172
46	2	dead	48.5241
46	4	dead	46.5294
